# Supplementary material for: Synergic effect of arsenic exposure related methylation changes in three cohorts exposed to levels of this toxicant
Source: Int Arch Occup Environ Health. 2025 May 26;98(6):515–23. doi: 10.1007/s00420-025-02147-6 (PMC12331777; doi:10.1007/s00420-025-02147-6)
Supplement: Supplementary file 1 — Supplementary Material 1 [file 420_2025_2147_MOESM1_ESM.xlsx]

## Sheet: info
Table	Description
Table S1	CpG sites identified for healthy Polish women
Table S2	CpG sites identified for Mexican mother-infant pairs
Table S3	CpG sites identified for Polish woman with breast cancer
Headers	Description from limma R package
CpG	CpG site
logFC	estimate of the log2-fold-change corresponding to the effect or contrast
AveExpr	average log2-expression for the probe over all arrays and channels
t	moderated t-statistic
P.Value	raw p-value
adj.P.Val	adjusted p-value or q-value
B	log-odds that the gene is differentially expressed

## Sheet: Table S1
CpG	logFC	AveExpr	t	P.Value	adj.P.Val	B
cg18346038	-0.341506	-4.66624	-13.6398	7.25481e-19	5.31545e-13	32.13
cg23870762	-0.264247	-5.53723	-13.0814	3.97444e-18	7.09391e-13	30.5258
cg17554896	0.286296	3.55518	13.0752	4.05058e-18	7.09391e-13	30.4759
cg15344339	0.712399	3.23164	13.0867	3.91016e-18	7.09391e-13	30.3857
cg21431964	-0.72939	-3.14556	-13.0174	4.84107e-18	7.09391e-13	30.2897
cg15482621	0.689134	2.47162	12.8244	8.80862e-18	1.07565e-12	29.7641
cg05670175	-0.773485	-4.0831	-12.6772	1.39514e-17	1.4009e-12	29.4138
cg13581974	0.660719	4.27821	12.6478	1.52962e-17	1.4009e-12	28.9888
cg13781134	0.686893	3.60146	12.5369	2.16788e-17	1.76484e-12	28.9391
cg04088477	0.759361	2.84317	12.4622	2.74416e-17	2.01059e-12	28.6337
cg15020079	0.444702	2.39289	12.1361	7.744e-17	5.15806e-12	27.6718
cg00354549	0.474659	4.61879	12.0002	1.19826e-16	7.31617e-12	27.3402
cg04630161	0.405896	3.84004	11.9661	1.33743e-16	7.53773e-12	27.2382
cg22292151	0.435514	3.22088	11.9426	1.44276e-16	7.55057e-12	26.9889
cg18702575	0.515545	3.04804	11.8401	2.00956e-16	9.81575e-12	26.7159
cg05412459	0.492821	0.866788	11.8072	2.23593e-16	1.02389e-11	26.6572
cg12243255	-0.287912	-6.06237	-11.5496	5.18043e-16	2.12624e-11	25.9521
cg24586582	0.53152	2.95919	11.547	5.22362e-16	2.12624e-11	25.9465
cg01839850	-0.322273	-5.403	-11.4986	6.12303e-16	2.36117e-11	25.6896
cg04446533	-0.213184	-5.0696	-11.4409	7.40308e-16	2.6524e-11	25.6595
cg20306285	0.469164	2.24249	11.4328	7.60228e-16	2.6524e-11	25.6169
cg06158244	-0.178817	-4.36322	-11.367	9.44388e-16	3.14515e-11	25.3423
cg17780098	-0.233599	-5.48747	-11.3417	1.02692e-15	3.27132e-11	25.2956
cg06171671	0.682457	4.18208	11.278	1.26784e-15	3.71569e-11	25.1164
cg22176014	0.44434	4.69033	11.2859	1.23476e-15	3.71569e-11	25.1025
cg12995701	0.803722	4.21122	11.2337	1.46843e-15	3.98478e-11	24.9569
cg15476774	0.46486	2.52224	11.2109	1.58345e-15	4.08379e-11	24.8228
cg15961533	0.701986	3.61596	11.2425	1.42591e-15	3.98478e-11	24.8134
cg05757007	0.707779	1.31871	11.2047	1.6164e-15	4.08379e-11	24.79
cg13767819	0.397584	3.37381	11.1682	1.82515e-15	4.3137e-11	24.7567
cg20273352	0.545283	3.22733	11.1468	1.95984e-15	4.48729e-11	24.7276
cg21573538	-0.212088	-4.74551	-11.1728	1.79755e-15	4.3137e-11	24.7269
cg21827947	0.628662	3.32684	11.1188	2.15166e-15	4.63669e-11	24.6223
cg17320866	-0.282106	3.60209	-11.1254	2.10473e-15	4.63669e-11	24.5506
cg26418880	-0.278682	-4.94583	-11.0844	2.41285e-15	4.88971e-11	24.4701
cg20975593	-0.853953	-4.34204	-11.0813	2.43835e-15	4.88971e-11	24.3768
cg01699235	0.541741	2.48761	11.0775	2.46929e-15	4.88971e-11	24.3561
cg12890561	0.68646	3.50312	11.0434	2.76673e-15	5.33453e-11	24.3251
cg21825720	0.348005	4.65412	11.0352	2.84362e-15	5.34221e-11	24.2731
cg14361741	-0.408941	2.46155	-10.9791	3.43096e-15	5.97273e-11	24.1488
cg16250478	0.569129	2.38624	10.9867	3.34512e-15	5.97273e-11	24.1463
cg05086796	-0.660373	-3.38656	-10.9727	3.50532e-15	5.97273e-11	24.1461
cg10488511	-0.393217	-4.7362	-11.0028	3.16957e-15	5.80569e-11	24.111
cg15442143	0.659409	3.93321	10.9126	4.28907e-15	6.97698e-11	23.9221
cg21463790	0.337873	1.57531	10.9164	4.23483e-15	6.97698e-11	23.8877
cg16982212	0.743654	4.07662	10.8892	4.63967e-15	7.23275e-11	23.876
cg06826219	0.429533	4.13723	10.9063	4.38038e-15	6.97698e-11	23.8406
cg05553253	-0.381703	-5.56778	-10.8677	4.98654e-15	7.61153e-11	23.6941
cg00950947	0.586016	4.03472	10.8063	6.13202e-15	8.80941e-11	23.5441
cg02389080	0.435979	3.83763	10.8098	6.0616e-15	8.80941e-11	23.5255
cg06408034	-0.302015	-5.11179	-10.768	6.97957e-15	9.46997e-11	23.4982
cg17645978	0.44083	4.49601	10.8248	5.76225e-15	8.61608e-11	23.4932
cg09689800	0.303745	2.47164	10.7537	7.32493e-15	9.58361e-11	23.469
cg18107400	0.536418	4.50905	10.7596	7.18036e-15	9.56527e-11	23.4531
cg06667316	0.35992	4.57127	10.7775	6.75804e-15	9.3424e-11	23.4238
cg04523249	0.427023	2.13331	10.7911	6.45666e-15	9.09743e-11	23.377
cg09410871	-0.30084	3.84112	-10.7313	7.90007e-15	9.97969e-11	23.3582
cg24598635	0.532022	3.65015	10.7119	8.43714e-15	1.03032e-10	23.3137
cg02602776	0.382731	4.35586	10.7067	8.58504e-15	1.03032e-10	23.269
cg03612577	0.423416	4.9983	10.7022	8.7187e-15	1.03032e-10	23.256
cg03127008	-0.675503	-5.00227	-10.7075	8.56394e-15	1.03032e-10	23.2502
cg22625339	0.520189	3.64228	10.7341	7.82676e-15	9.97969e-11	23.2396
cg01904886	0.541817	-0.480359	10.6864	9.19555e-15	1.06943e-10	23.1453
cg15211328	0.637202	4.29563	10.6735	9.60877e-15	1.10002e-10	23.1306
cg00695854	-0.282593	-4.94153	-10.6492	1.04327e-14	1.15816e-10	23.0929
cg09015484	-0.345113	-4.57865	-10.6287	1.11816e-14	1.22276e-10	23.047
cg26668151	-0.449708	-4.4604	-10.6538	1.02715e-14	1.1578e-10	23.0393
cg24278996	0.925172	3.95314	10.6206	1.14952e-14	1.22779e-10	22.9893
cg11488464	0.705102	3.53012	10.6189	1.15627e-14	1.22779e-10	22.979
cg11935592	0.322887	3.03036	10.5677	1.37587e-14	1.38161e-10	22.8569
cg06162198	0.552193	3.82308	10.5676	1.37655e-14	1.38161e-10	22.8422
cg13789711	-0.291336	-5.25761	-10.5753	1.34075e-14	1.38161e-10	22.8183
cg26538890	0.531946	3.64273	10.5759	1.33789e-14	1.38161e-10	22.8165
cg09529537	-0.270851	-4.49037	-10.5525	1.44894e-14	1.41548e-10	22.7008
cg22475353	0.361794	-1.54112	10.518	1.62924e-14	1.5389e-10	22.6808
cg01415341	-0.867402	-4.84985	-10.554	1.44154e-14	1.41548e-10	22.6769
cg26550872	0.552663	3.13965	10.5131	1.65698e-14	1.5389e-10	22.5951
cg14461181	0.517053	3.03812	10.5165	1.63771e-14	1.5389e-10	22.5701
cg24498885	-0.738955	2.82521	-10.4977	1.7463e-14	1.59935e-10	22.553
cg21053474	0.378717	3.24223	10.5127	1.65929e-14	1.5389e-10	22.5346
cg13271076	-0.177327	-5.02561	-10.4913	1.78476e-14	1.61439e-10	22.5319
cg08596875	0.24549	2.85004	10.4598	1.98747e-14	1.73355e-10	22.5079
cg09595149	0.289412	4.82632	10.4713	1.91063e-14	1.6866e-10	22.4965
cg04140633	0.708784	3.43804	10.4861	1.81636e-14	1.62294e-10	22.4882
cg04419931	0.199632	2.44569	10.4433	2.10239e-14	1.81221e-10	22.4032
cg12652229	0.812486	4.79554	10.4357	2.15773e-14	1.82874e-10	22.3414
cg04774722	0.310018	4.14575	10.4338	2.17149e-14	1.82874e-10	22.2976
cg24028497	-0.415096	-5.712	-10.377	2.63774e-14	2.19615e-10	22.227
cg00328497	0.323852	3.23262	10.3245	3.15721e-14	2.51437e-10	22.0653
cg25580773	-0.605339	-4.85331	-10.3437	2.95642e-14	2.40678e-10	22.0153
cg00371891	-0.352906	-5.80899	-10.3372	3.02258e-14	2.4336e-10	21.9958
cg25936818	0.589414	2.78079	10.3451	2.94168e-14	2.40678e-10	21.9706
cg05987686	0.359334	3.85098	10.3088	3.33208e-14	2.61981e-10	21.9159
cg13965144	-0.242114	-5.46808	-10.3063	3.36112e-14	2.61981e-10	21.9137
cg22536032	0.494549	2.50366	10.2837	3.63189e-14	2.80106e-10	21.8792
cg15929201	-0.225966	-5.36658	-10.2616	3.9191e-14	2.87144e-10	21.8527
cg27137836	0.25587	3.98164	10.2792	3.68842e-14	2.81503e-10	21.8441
cg15014137	0.664778	3.54433	10.2633	3.89559e-14	2.87144e-10	21.7817
cg11495303	0.424906	2.71941	10.2747	3.74678e-14	2.83009e-10	21.7529
cg20708280	0.629522	3.81228	10.2673	3.84258e-14	2.87144e-10	21.7498
cg08226047	0.323584	0.581313	10.2391	4.23374e-14	3.07126e-10	21.724
cg15707553	0.197996	1.62406	10.2074	4.72162e-14	3.2947e-10	21.6783
cg03517147	0.427381	4.00944	10.2005	4.83644e-14	3.34298e-10	21.6382
cg21827013	0.820442	5.14922	10.2291	4.38218e-14	3.11864e-10	21.6371
cg03276167	-0.31624	-4.87311	-10.229	4.38418e-14	3.11864e-10	21.6348
cg26853048	0.217132	-4.03442	10.1954	4.92154e-14	3.36922e-10	21.6167
cg11002791	-0.274932	-5.66718	-10.1928	4.96638e-14	3.36922e-10	21.6031
cg15457495	0.536701	2.43724	10.1865	5.07481e-14	3.4112e-10	21.5868
cg21921964	0.462187	3.69982	10.2107	4.66934e-14	3.28955e-10	21.556
cg05791427	0.566721	4.91491	10.1735	5.30714e-14	3.53494e-10	21.5356
cg17107068	-0.273155	-5.42101	-10.151	5.7355e-14	3.75203e-10	21.4954
cg14279842	0.347129	-3.83665	10.1404	5.95015e-14	3.85801e-10	21.4303
cg01479646	0.681634	4.37508	10.1584	5.59015e-14	3.68989e-10	21.4277
cg08696750	0.30366	3.08464	10.1371	6.01776e-14	3.86762e-10	21.4172
cg16224678	0.490037	3.72505	10.1329	6.1051e-14	3.88963e-10	21.4015
cg12165551	0.250677	-1.81574	10.1165	6.46015e-14	4.06703e-10	21.3702
cg15001633	0.576066	4.44565	10.1088	6.63533e-14	4.08535e-10	21.3098
cg20208206	0.443188	4.04435	10.084	7.22891e-14	4.27862e-10	21.2742
cg22160911	0.453742	5.14207	10.084	7.22833e-14	4.27862e-10	21.2674
cg18973817	-0.43492	-6.29132	-10.1147	6.50222e-14	4.06703e-10	21.2627
cg06218769	0.360332	3.64884	10.1125	6.55006e-14	4.06703e-10	21.2589
cg23766333	-0.651129	-4.43116	-10.0953	6.95149e-14	4.24434e-10	21.2557
cg06005243	0.518517	3.88449	10.0737	7.49194e-14	4.39135e-10	21.2274
cg00814752	0.271139	-2.6073	10.0847	7.21089e-14	4.27862e-10	21.2155
cg22783052	0.41529	2.64672	10.0835	7.24122e-14	4.27862e-10	21.1871
cg23910233	0.348296	4.09188	10.0549	7.99484e-14	4.57629e-10	21.1569
cg14717212	0.415648	3.42236	10.0671	7.66576e-14	4.44584e-10	21.1425
cg06688411	-0.298105	-5.37206	-10.0378	8.48362e-14	4.78136e-10	21.117
cg01357263	-0.261503	-6.06442	-10.0655	7.70627e-14	4.44584e-10	21.1042
cg03765873	0.590284	2.64385	10.0393	8.43891e-14	4.78136e-10	21.0685
cg11356706	0.398678	-2.22787	10.0284	8.76511e-14	4.9023e-10	21.0662
cg08133229	-0.335608	3.65962	-10.0119	9.28075e-14	5.02633e-10	21.0262
cg06587664	0.544077	4.51709	10.0103	9.32989e-14	5.02633e-10	20.9925
cg26406994	-0.433211	-6.22105	-10.0105	9.32623e-14	5.02633e-10	20.9802
cg01279426	-0.671037	4.25789	-9.99382	9.87988e-14	5.19425e-10	20.9694
cg15741482	-0.230471	-5.01595	-10.0062	9.46419e-14	5.06147e-10	20.9681
cg03215909	-0.693599	-4.79776	-10.0158	9.15409e-14	5.02633e-10	20.9647
cg18505978	0.493792	5.03814	9.9925	9.92516e-14	5.19425e-10	20.9413
cg17697004	0.423565	4.17281	9.98881	1.00532e-13	5.22394e-10	20.9377
cg13629798	0.534997	1.79219	10.0206	9.00381e-14	4.99765e-10	20.9353
cg13265914	-0.253259	-3.99835	-9.97993	1.03677e-13	5.27511e-10	20.9064
cg15079569	0.615239	3.2022	10.0015	9.6206e-14	5.10783e-10	20.8956
cg06698332	0.500083	3.37863	9.98152	1.03107e-13	5.27511e-10	20.8748
cg13441927	0.831475	3.32683	9.9673	1.08325e-13	5.47363e-10	20.8487
cg17415586	-0.340849	4.0132	-9.96397	1.09583e-13	5.47993e-10	20.8376
cg23174744	0.543262	3.96474	9.98102	1.03285e-13	5.27511e-10	20.8331
cg11263523	0.280002	3.21914	9.96302	1.09946e-13	5.47993e-10	20.8146
cg25863457	0.762676	3.41398	9.95215	1.14177e-13	5.61442e-10	20.8066
cg11801157	0.375423	2.95064	9.94806	1.15811e-13	5.6568e-10	20.7841
cg16745246	0.726529	4.33966	9.94033	1.18961e-13	5.77221e-10	20.7732
cg25199610	0.877517	1.99281	9.95326	1.13738e-13	5.61442e-10	20.7653
cg25515288	-0.299576	3.90571	-9.93	1.23313e-13	5.90515e-10	20.7606
cg15561329	0.306954	4.66606	9.93722	1.20255e-13	5.79659e-10	20.7564
cg20481837	0.605794	4.44931	9.92357	1.26101e-13	5.99943e-10	20.7157
cg21029705	0.65138	4.27073	9.92109	1.2719e-13	6.01223e-10	20.7039
cg21886743	0.412562	2.4589	9.90558	1.34241e-13	6.1859e-10	20.6788
cg14747956	-0.170554	-5.2329	-9.90974	1.32311e-13	6.16011e-10	20.6528
cg01441183	0.5021	3.40617	9.89916	1.37275e-13	6.28617e-10	20.6165
cg01547531	0.691721	3.62655	9.91159	1.31463e-13	6.16011e-10	20.6029
cg25485651	0.792063	3.71593	9.89112	1.41168e-13	6.42426e-10	20.5885
cg17925026	0.549886	4.19087	9.90859	1.32841e-13	6.16011e-10	20.5764
cg06281409	0.77373	3.63261	9.8873	1.43057e-13	6.47003e-10	20.5694
cg00561395	0.641287	2.97271	9.87447	1.49595e-13	6.68326e-10	20.5607
cg07074138	-0.757131	-5.14565	-9.87677	1.48398e-13	6.67044e-10	20.4708
cg06302118	-0.2986	-4.54182	-9.84859	1.6371e-13	7.22571e-10	20.4704
cg01634142	0.913114	4.0749	9.86	1.57327e-13	6.98606e-10	20.4628
cg01100931	-0.396485	2.8068	-9.82741	1.76258e-13	7.68695e-10	20.4171
cg13015579	0.681577	4.79164	9.82351	1.78668e-13	7.74595e-10	20.3923
cg15563057	-0.381697	-5.27254	-9.80885	1.88049e-13	7.82849e-10	20.3624
cg19448615	0.60799	3.76276	9.81932	1.81299e-13	7.81378e-10	20.3546
cg12305496	0.732396	3.60734	9.80644	1.89636e-13	7.82849e-10	20.3516
cg17809345	0.492756	2.6379	9.83605	1.71022e-13	7.50327e-10	20.3461
cg15129777	-0.248732	-5.84041	-9.80782	1.88721e-13	7.82849e-10	20.346
cg03368930	-0.459052	-6.90276	-9.81082	1.86757e-13	7.82849e-10	20.3444
cg23809679	-0.183292	-4.91914	-9.804	1.91257e-13	7.82849e-10	20.3417
cg22643259	-0.216887	3.75081	-9.81381	1.84817e-13	7.82849e-10	20.3379
cg05867307	-0.306509	-5.35719	-9.80643	1.89639e-13	7.82849e-10	20.337
cg20450712	0.547868	4.66467	9.81462	1.84298e-13	7.82849e-10	20.3317
cg01224340	0.211607	-0.668304	9.80439	1.90996e-13	7.82849e-10	20.3231
cg22006386	-0.299841	-5.59782	-9.7879	2.02316e-13	8.01257e-10	20.2937
cg00590481	0.381528	4.18364	9.79861	1.94891e-13	7.84575e-10	20.2902
cg12690313	-0.222715	-5.36484	-9.79907	1.94577e-13	7.84575e-10	20.2877
cg24915468	0.745339	3.99249	9.78805	2.02212e-13	8.01257e-10	20.2607
cg22935319	0.631191	3.47308	9.8012	1.93134e-13	7.84575e-10	20.2577
cg10162971	0.768083	1.69082	9.79277	1.98903e-13	7.96351e-10	20.2282
cg08093619	0.279951	3.85778	9.76286	2.20807e-13	8.6979e-10	20.1962
cg27552167	0.604292	4.95467	9.75593	2.26228e-13	8.74737e-10	20.1771
cg04939919	-0.620332	-5.3979	-9.75931	2.23565e-13	8.71282e-10	20.1734
cg00865518	0.384492	5.77036	9.75012	2.30864e-13	8.85597e-10	20.1582
cg00887020	0.514271	4.77773	9.74836	2.32292e-13	8.86436e-10	20.1439
cg11861766	0.584926	4.02689	9.76035	2.22757e-13	8.71282e-10	20.1257
cg22902478	-0.441162	-6.40007	-9.74139	2.38023e-13	8.9894e-10	20.1184
cg21902111	0.474089	2.49442	9.75516	2.26839e-13	8.74737e-10	20.1109
cg18523750	0.302441	3.56108	9.72282	2.54002e-13	9.42076e-10	20.0742
cg13127820	0.310271	2.43309	9.72903	2.48542e-13	9.29089e-10	20.0698
cg22254385	-0.349447	3.88257	-9.74396	2.35891e-13	8.95505e-10	20.0653
cg00763183	0.349916	4.6151	9.71208	2.6373e-13	9.47203e-10	20.0308
cg05506008	0.344943	3.25001	9.72098	2.5564e-13	9.42076e-10	20.0245
cg13129380	-0.212902	2.55134	-9.71475	2.61276e-13	9.43381e-10	20.0196
cg18139307	0.224186	-1.73698	9.72072	2.55873e-13	9.42076e-10	20.0192
cg07622877	0.745623	4.90565	9.73344	2.4474e-13	9.19567e-10	20.0098
cg00576421	0.448447	2.43668	9.71672	2.59479e-13	9.43381e-10	20.0067
cg15167538	0.847872	3.28792	9.71464	2.61378e-13	9.43381e-10	20.0002
cg27296330	0.362956	-1.7441	9.70444	2.7088e-13	9.68138e-10	19.9905
cg25481252	0.68094	4.19838	9.71907	2.57356e-13	9.42795e-10	19.9904
cg22451149	0.49465	5.13824	9.69817	2.76893e-13	9.75353e-10	19.964
cg22848967	0.690663	4.72818	9.70044	2.74699e-13	9.75353e-10	19.9544
cg02742676	0.687683	4.64849	9.69299	2.81968e-13	9.81119e-10	19.9425
cg02822678	0.822084	4.47592	9.69592	2.79086e-13	9.78375e-10	19.9342
cg11072498	-0.256345	-5.56778	-9.68461	2.90363e-13	9.94126e-10	19.9262
cg27194219	0.508813	2.34686	9.68243	2.92585e-13	9.97074e-10	19.9192
cg02777922	0.504161	4.37257	9.6924	2.82547e-13	9.81119e-10	19.9171
cg07043823	-0.539604	3.62258	-9.67301	3.0241e-13	1.02106e-09	19.9108
cg17174363	0.504822	3.87349	9.69838	2.76688e-13	9.75353e-10	19.892
cg26102503	0.21833	-0.356597	9.68825	2.86685e-13	9.86141e-10	19.8892
cg07926074	0.478209	4.59088	9.68048	2.946e-13	9.99292e-10	19.888
cg24374260	0.859354	3.99034	9.69066	2.84275e-13	9.82463e-10	19.8648
cg11208039	-0.288867	-4.81448	-9.67158	3.0393e-13	1.02148e-09	19.8587
cg25940202	0.689057	1.83862	9.66236	3.13908e-13	1.0407e-09	19.8541
cg25127451	0.281164	3.98805	9.66978	3.05853e-13	1.02325e-09	19.8449
cg24977055	0.256826	-0.907983	9.65873	3.17937e-13	1.0446e-09	19.8205
cg04453436	0.437166	4.19697	9.66377	3.12366e-13	1.04029e-09	19.7921
cg07437919	0.517472	-1.06192	9.65917	3.17448e-13	1.0446e-09	19.7824
cg15278412	0.584048	3.63499	9.64969	3.28178e-13	1.07344e-09	19.7531
cg14094460	0.321959	-1.41267	9.63086	3.50588e-13	1.13101e-09	19.7503
cg12760659	0.530898	5.08501	9.62463	3.58334e-13	1.14549e-09	19.7423
cg22346702	-0.583226	-5.38266	-9.62975	3.51954e-13	1.13101e-09	19.7257
cg04426007	-0.227477	-4.74211	-9.62222	3.61389e-13	1.14549e-09	19.7187
cg05268278	-0.379916	3.67641	-9.6209	3.63063e-13	1.14549e-09	19.7184
cg07269724	-0.212662	-5.03678	-9.61758	3.67319e-13	1.15012e-09	19.6989
cg01261044	-0.269989	-5.90867	-9.63011	3.51511e-13	1.13101e-09	19.6929
cg17760011	-0.221491	-5.16412	-9.61995	3.64277e-13	1.14549e-09	19.6889
cg25349564	0.760956	3.76859	9.63555	3.44866e-13	1.123e-09	19.6763
cg06947608	0.524329	-0.166656	9.62263	3.60865e-13	1.14549e-09	19.6644
cg12845446	0.595898	4.47597	9.60892	3.78658e-13	1.17557e-09	19.6625
cg01669570	-0.292346	-5.88792	-9.60079	3.89623e-13	1.20149e-09	19.646
cg04895345	0.182312	-2.13124	9.61132	3.75486e-13	1.17069e-09	19.6415
cg13590166	0.313814	3.21015	9.59912	3.91927e-13	1.20149e-09	19.6399
cg15077087	0.272	4.81828	9.5978	3.93747e-13	1.20204e-09	19.6314
cg09661337	-0.447738	-5.2101	-9.5925	4.01151e-13	1.21452e-09	19.6232
cg00533841	0.839909	4.5275	9.59964	3.91207e-13	1.20149e-09	19.6134
cg01682663	0.636024	2.97784	9.58981	4.04948e-13	1.21597e-09	19.604
cg05270119	-0.194249	-4.80078	-9.58625	4.10051e-13	1.22627e-09	19.5974
cg01094106	0.392007	2.5779	9.5901	4.0454e-13	1.21597e-09	19.5964
cg00074851	0.242733	4.45975	9.58162	4.16773e-13	1.2413e-09	19.5816
cg04989395	0.865993	5.49555	9.59355	3.9967e-13	1.21452e-09	19.5637
cg01717881	0.262274	3.66195	9.5782	4.21817e-13	1.25124e-09	19.5591
cg04472718	0.381987	4.32981	9.57364	4.28642e-13	1.26636e-09	19.526
cg16376234	-0.278343	-4.5582	-9.55852	4.52037e-13	1.31428e-09	19.5197
cg09906920	0.585089	5.21006	9.56508	4.41728e-13	1.29978e-09	19.517
cg20624625	-0.391961	-4.66621	-9.56338	4.44379e-13	1.30235e-09	19.4884
cg04308838	0.34161	1.1411	9.56115	4.47875e-13	1.30736e-09	19.4803
cg02898019	0.566895	3.06386	9.55308	4.60771e-13	1.33438e-09	19.4778
cg16865768	0.712614	4.6963	9.54415	4.75481e-13	1.36923e-09	19.4677
cg26708559	0.235168	-0.111241	9.54352	4.76545e-13	1.36923e-09	19.4643
cg05938218	-0.34514	3.86449	-9.53296	4.94581e-13	1.40453e-09	19.421
cg17754805	0.256063	-3.02781	9.53321	4.94153e-13	1.40453e-09	19.4204
cg24305122	0.659066	3.68048	9.53596	4.89387e-13	1.40064e-09	19.4037
cg25234448	-0.648877	-5.06	-9.52749	5.04203e-13	1.42084e-09	19.393
cg02675535	0.412687	4.49597	9.52186	5.1429e-13	1.43274e-09	19.3853
cg00670166	0.684715	3.43688	9.52934	5.00919e-13	1.41704e-09	19.3739
cg27648567	-0.224553	-4.70196	-9.52311	5.12028e-13	1.43188e-09	19.3679
cg22131272	0.442348	2.93183	9.51515	5.266e-13	1.45048e-09	19.3584
cg17439694	0.497076	4.51639	9.51544	5.26054e-13	1.45048e-09	19.3425
cg00801952	0.369834	3.18111	9.51231	5.31883e-13	1.4541e-09	19.3369
cg23315838	0.290073	3.22934	9.52593	5.06969e-13	1.42316e-09	19.3366
cg05296753	0.66612	4.15467	9.50833	5.39394e-13	1.46439e-09	19.3342
cg18967532	0.828986	4.40683	9.51845	5.20509e-13	1.44457e-09	19.3333
cg17709873	0.214879	0.975668	9.50406	5.47576e-13	1.4766e-09	19.3247
cg17069541	-0.304287	2.70978	-9.50375	5.48173e-13	1.4766e-09	19.3127
cg18087716	0.483354	4.09794	9.51401	5.28708e-13	1.45084e-09	19.3117
cg13516087	-0.280078	-4.40078	-9.49834	5.58711e-13	1.494e-09	19.3071
cg02138806	0.481746	5.42932	9.50019	5.55098e-13	1.48977e-09	19.3008
cg14862950	-0.250139	-5.26949	-9.49571	5.63914e-13	1.50243e-09	19.2916
cg16835618	-0.349877	-5.59263	-9.48154	5.92808e-13	1.53476e-09	19.2629
cg21365899	-0.295401	-5.66056	-9.48319	5.89362e-13	1.53476e-09	19.258
cg03494795	-0.217412	-4.2155	-9.48866	5.78113e-13	1.52364e-09	19.2492
cg10179238	-0.290234	-5.77965	-9.48515	5.85312e-13	1.53159e-09	19.2476
cg22760975	0.636712	4.00518	9.49149	5.72376e-13	1.51863e-09	19.2403
cg14368954	0.305885	4.89829	9.5082	5.39644e-13	1.46439e-09	19.2204
cg12041169	0.830534	5.03841	9.48207	5.91699e-13	1.53476e-09	19.2185
cg26806179	0.532334	3.61645	9.49061	5.74139e-13	1.51863e-09	19.2041
cg16373381	0.6736	3.18333	9.47621	6.04051e-13	1.55577e-09	19.2008
cg05555681	-0.251329	-5.71108	-9.4683	6.21135e-13	1.58018e-09	19.1964
cg16846078	0.354897	3.41359	9.46471	6.29051e-13	1.58382e-09	19.1937
cg03921108	-0.293182	3.7162	-9.47568	6.05167e-13	1.55577e-09	19.1919
cg14248811	0.591585	3.19443	9.46236	6.34287e-13	1.59154e-09	19.1855
cg24706700	0.626942	3.01834	9.46016	6.39231e-13	1.59303e-09	19.1755
cg06080616	0.523513	3.27167	9.46627	6.25588e-13	1.58054e-09	19.1581
cg01574741	0.627876	3.34147	9.47405	6.08673e-13	1.55931e-09	19.1573
cg11672854	0.493868	4.84675	9.47144	6.14288e-13	1.56821e-09	19.152
cg07548451	0.590873	5.92316	9.46727	6.23404e-13	1.58047e-09	19.1509
cg18971721	-0.38332	-5.39442	-9.44768	6.68012e-13	1.64794e-09	19.1403
cg19415185	0.572944	5.07593	9.46019	6.39164e-13	1.59303e-09	19.129
cg17078543	0.397368	3.74505	9.44899	6.6493e-13	1.64588e-09	19.1234
cg17665608	-0.226989	-5.11527	-9.4493	6.64191e-13	1.64588e-09	19.1195
cg06395091	-0.211373	-5.70182	-9.48702	5.81459e-13	1.52696e-09	19.1078
cg19935506	-0.281127	-5.30806	-9.442	6.81539e-13	1.6645e-09	19.1037
cg09850161	0.450455	3.80871	9.44436	6.7588e-13	1.6562e-09	19.0966
cg20660297	0.766871	3.69689	9.43237	7.05108e-13	1.70501e-09	19.0816
cg03629778	0.351567	-2.39246	9.43039	7.1005e-13	1.71131e-09	19.0774
cg14245473	-0.386543	2.58998	-9.44576	6.72547e-13	1.65356e-09	19.0686
cg24425628	0.563979	4.69677	9.43486	6.98929e-13	1.7013e-09	19.0682
cg02470959	0.239128	-1.37758	9.43322	7.0299e-13	1.70501e-09	19.0477
cg04024910	0.605842	3.60922	9.42782	7.16514e-13	1.72123e-09	19.0106
cg12867312	0.7977	4.16757	9.40708	7.70985e-13	1.84002e-09	18.9817
cg26910270	0.536835	4.07328	9.40138	7.86668e-13	1.87135e-09	18.9792
cg18089238	0.316803	3.64704	9.41967	7.37442e-13	1.76571e-09	18.9571
cg14877066	-0.265938	-4.99109	-9.3903	8.18103e-13	1.90894e-09	18.9456
cg27181148	0.333185	4.56801	9.39188	8.13519e-13	1.90894e-09	18.9359
cg00539347	0.296209	-2.92586	9.39529	8.0379e-13	1.89363e-09	18.922
cg18826899	0.248445	2.87598	9.39979	7.91116e-13	1.87584e-09	18.9199
cg26700469	0.808484	2.10391	9.39655	8.00201e-13	1.89126e-09	18.913
cg24176355	0.498136	3.2725	9.39049	8.17541e-13	1.90894e-09	18.9091
cg15042370	0.390727	1.85836	9.37668	8.58461e-13	1.98199e-09	18.8859
cg23233532	0.663895	5.57566	9.37694	8.57674e-13	1.98199e-09	18.8723
cg24951364	0.548338	3.39599	9.38298	8.39525e-13	1.95271e-09	18.8666
cg19990438	-0.391865	2.26881	-9.36775	8.85989e-13	2.01555e-09	18.8632
cg14288266	0.548459	5.55303	9.37521	8.62935e-13	1.98199e-09	18.8515
cg10799646	0.370789	2.49726	9.36694	8.88549e-13	2.01555e-09	18.847
cg26099902	0.589126	5.1985	9.37539	8.62364e-13	1.98199e-09	18.8371
cg05933651	-0.324355	3.0783	-9.35814	9.16654e-13	2.06016e-09	18.8331
cg06171008	-0.297562	2.99337	-9.36818	8.84657e-13	2.01555e-09	18.822
cg02485741	-0.229967	3.23844	-9.35573	9.24479e-13	2.06508e-09	18.8151
cg11205534	0.263368	-1.52396	9.3702	8.78337e-13	2.01106e-09	18.8143
cg15450949	-0.231439	1.75034	-9.35854	9.15335e-13	2.06016e-09	18.8136
cg16469089	0.709699	4.14062	9.36111	9.07056e-13	2.05118e-09	18.8119
cg00027729	-0.370832	3.84234	-9.34552	9.58513e-13	2.12265e-09	18.7897
cg18002615	0.682872	2.91	9.3569	9.20672e-13	2.06287e-09	18.7751
cg19262991	-0.229743	-5.49542	-9.34539	9.58944e-13	2.12265e-09	18.774
cg01582797	0.319606	2.75042	9.34394	9.63897e-13	2.12719e-09	18.7737
cg16471084	0.400989	-2.04594	9.33962	9.78725e-13	2.14698e-09	18.7596
cg02995503	0.392372	3.84342	9.3363	9.90305e-13	2.15945e-09	18.7565
cg17599110	0.674337	3.33773	9.3353	9.93817e-13	2.16068e-09	18.7487
cg21342392	0.502922	4.05325	9.33648	9.89678e-13	2.15945e-09	18.7484
cg12738264	-0.327135	-5.7391	-9.35163	9.38007e-13	2.08893e-09	18.7433
cg05628343	0.641448	4.32819	9.32828	1.01882e-12	2.20849e-09	18.728
cg26084442	-0.415616	-3.03942	-9.34151	9.72195e-13	2.13906e-09	18.7264
cg15128275	0.679188	2.74334	9.32519	1.03005e-12	2.22624e-09	18.7151
cg09918310	0.698966	3.33389	9.32179	1.04252e-12	2.24657e-09	18.7102
cg09625325	-0.251809	-4.45193	-9.31998	1.04924e-12	2.24782e-09	18.6961
cg16785000	0.486926	3.92085	9.30657	1.10027e-12	2.33666e-09	18.6637
cg01925329	0.764668	4.44464	9.30867	1.09213e-12	2.32611e-09	18.6635
cg04184296	0.931025	3.98299	9.32022	1.04836e-12	2.24782e-09	18.6577
cg18314885	0.617208	3.31946	9.30991	1.08733e-12	2.32264e-09	18.6503
cg01346589	-0.264766	-5.49171	-9.30018	1.12549e-12	2.37644e-09	18.6298
cg17362385	-0.553543	-4.44999	-9.30143	1.12053e-12	2.37281e-09	18.6265
cg19579446	0.205579	-2.08175	9.2988	1.131e-12	2.3812e-09	18.6061
cg16131342	0.543889	3.12754	9.29351	1.15241e-12	2.40767e-09	18.6024
cg04777769	-0.327905	3.33986	-9.29615	1.14167e-12	2.39678e-09	18.5916
cg03580443	-0.311445	-5.68152	-9.28666	1.18074e-12	2.4438e-09	18.5832
cg03118104	0.277554	4.10075	9.28494	1.18798e-12	2.45067e-09	18.579
cg06121207	0.209835	-0.693639	9.28428	1.19075e-12	2.45067e-09	18.5768
cg23208271	0.455529	3.89326	9.29326	1.15343e-12	2.40767e-09	18.5689
cg24291203	-0.393438	-5.46162	-9.27891	1.21366e-12	2.47694e-09	18.5601
cg09432734	0.428808	3.88215	9.27509	1.23021e-12	2.48306e-09	18.5573
cg11600186	0.306907	4.06675	9.29066	1.16414e-12	2.42312e-09	18.5447
cg17609359	0.706057	3.62939	9.28179	1.20131e-12	2.46548e-09	18.538
cg00321996	0.286344	3.15734	9.27538	1.22895e-12	2.48306e-09	18.5204
cg07585558	0.44374	3.01228	9.2666	1.26782e-12	2.54495e-09	18.5074
cg25847647	0.406675	5.00331	9.27731	1.22056e-12	2.48306e-09	18.5031
cg21537492	0.538796	5.06502	9.28091	1.20509e-12	2.46633e-09	18.4999
cg06739418	0.502114	5.08044	9.27509	1.23021e-12	2.48306e-09	18.4994
cg04808200	0.402981	3.19266	9.28687	1.17987e-12	2.4438e-09	18.4807
cg24472320	0.307086	2.82004	9.27246	1.24175e-12	2.49947e-09	18.4783
cg25603305	0.490568	5.16049	9.25807	1.30677e-12	2.59469e-09	18.4686
cg14223669	0.343264	4.20708	9.25862	1.30424e-12	2.59469e-09	18.4684
cg15968342	0.25767	3.73784	9.25586	1.31705e-12	2.60804e-09	18.4678
cg13469748	-0.211005	-4.66651	-9.25509	1.32068e-12	2.60819e-09	18.4676
cg14269918	0.518249	4.48891	9.24949	1.34716e-12	2.64621e-09	18.4611
cg09637972	0.511502	5.00734	9.26229	1.28734e-12	2.57707e-09	18.4591
cg14295659	0.869738	3.93234	9.25817	1.30629e-12	2.59469e-09	18.4466
cg11425799	0.364383	2.39138	9.24187	1.38414e-12	2.68355e-09	18.4268
cg11766283	0.197096	2.14117	9.23931	1.39675e-12	2.70019e-09	18.421
cg02528347	0.348672	3.85734	9.2434	1.37663e-12	2.68252e-09	18.4178
cg00437311	0.227395	-1.78341	9.23456	1.4205e-12	2.73169e-09	18.4058
cg25416878	0.5141	2.79455	9.23769	1.40482e-12	2.70863e-09	18.4049
cg14976062	-0.263798	-4.05159	-9.24667	1.36075e-12	2.65865e-09	18.3998
cg16877531	0.883289	5.6583	9.24751	1.35666e-12	2.65775e-09	18.3921
cg22709362	0.615918	3.33703	9.2418	1.38448e-12	2.68355e-09	18.3887
cg23325355	0.623702	3.38467	9.25346	1.32832e-12	2.61621e-09	18.3809
cg27206599	0.777036	3.59275	9.23349	1.42595e-12	2.73499e-09	18.3734
cg20908894	0.339288	-2.62195	9.22558	1.46655e-12	2.79093e-09	18.3692
cg01029901	0.589164	4.95453	9.22424	1.47353e-12	2.79696e-09	18.3661
cg17737391	0.245664	2.61958	9.22631	1.46275e-12	2.79093e-09	18.365
cg20011461	0.656592	3.30999	9.21658	1.5142e-12	2.85066e-09	18.3359
cg11193423	0.512503	4.84444	9.21599	1.51739e-12	2.85066e-09	18.3307
cg22472154	0.373031	4.09373	9.21191	1.53956e-12	2.87023e-09	18.3267
cg00886958	0.548144	2.73348	9.2262	1.46331e-12	2.79093e-09	18.3261
cg23922134	0.288812	-1.91987	9.21099	1.54456e-12	2.87225e-09	18.3209
cg24128226	0.733706	3.02537	9.22189	1.4859e-12	2.81314e-09	18.3168
cg21407701	0.364346	4.00885	9.21397	1.52829e-12	2.86381e-09	18.3149
cg06523752	0.247531	3.3694	9.20632	1.57045e-12	2.9111e-09	18.3135
cg19519509	0.576983	4.79888	9.20579	1.5734e-12	2.9111e-09	18.3086
cg15349655	0.803927	3.19831	9.21289	1.5342e-12	2.86754e-09	18.3063
cg16080175	0.596345	4.5956	9.2185	1.5039e-12	2.8399e-09	18.2981
cg04850779	-0.328424	2.45012	-9.20433	1.58158e-12	2.91886e-09	18.2947
cg00611301	0.452179	4.91952	9.203	1.58907e-12	2.92532e-09	18.2772
cg04196549	0.437187	4.43056	9.19929	1.61014e-12	2.95669e-09	18.2691
cg04249030	-0.289647	-4.98916	-9.18852	1.67301e-12	3.04072e-09	18.2462
cg22274964	0.532735	2.22674	9.18267	1.70814e-12	3.06702e-09	18.2325
cg07801562	-0.336659	-5.21546	-9.18203	1.71209e-12	3.06702e-09	18.2322
cg14071579	-0.325617	-4.7514	-9.18721	1.68081e-12	3.04072e-09	18.2312
cg09993641	0.514095	4.43427	9.18318	1.70507e-12	3.06702e-09	18.2254
cg16382383	-0.205436	-4.73999	-9.18208	1.71176e-12	3.06702e-09	18.2244
cg06669598	0.467454	0.699116	9.19586	1.6299e-12	2.98548e-09	18.2232
cg19496414	0.725497	3.99298	9.1887	1.67195e-12	3.04072e-09	18.2202
cg06981840	0.420364	3.50098	9.18999	1.66426e-12	3.04072e-09	18.2143
cg05765254	0.507229	2.7924	9.17741	1.74044e-12	3.08762e-09	18.2105
cg02621020	-0.282017	-5.1469	-9.18743	1.67947e-12	3.04072e-09	18.2024
cg10978346	0.56985	4.23059	9.17505	1.75506e-12	3.10463e-09	18.2005
cg18124900	0.58883	4.30998	9.17886	1.73149e-12	3.08474e-09	18.1984
cg21748836	-0.281096	3.19543	-9.17103	1.78038e-12	3.11323e-09	18.1906
cg11843645	0.359281	2.26028	9.17383	1.76274e-12	3.10463e-09	18.19
cg09418268	0.695496	3.65014	9.17886	1.73148e-12	3.08474e-09	18.1895
cg04706148	0.810356	3.59637	9.16799	1.7997e-12	3.13207e-09	18.1838
cg20636618	0.458914	3.76726	9.17419	1.76046e-12	3.10463e-09	18.1823
cg10765909	0.407665	-1.61681	9.16671	1.80793e-12	3.13894e-09	18.1786
cg27143246	-0.316107	-3.52261	-9.17282	1.76906e-12	3.10827e-09	18.1783
cg04889045	0.583053	4.45099	9.16529	1.8171e-12	3.14741e-09	18.1686
cg03409870	0.520698	4.67686	9.17214	1.77336e-12	3.10839e-09	18.1601
cg15271755	0.73832	3.80093	9.16814	1.79878e-12	3.13207e-09	18.1563
cg04690289	-0.306831	-5.834	-9.17835	1.73461e-12	3.08474e-09	18.1549
cg25015374	0.376098	3.839	9.15999	1.85168e-12	3.1922e-09	18.1427
cg27167495	0.900716	4.07207	9.1645	1.82223e-12	3.14884e-09	18.1361
cg24124703	-0.640703	-5.27247	-9.15364	1.89399e-12	3.22718e-09	18.1284
cg16250402	-0.37688	2.90991	-9.15434	1.88929e-12	3.22718e-09	18.1255
cg19843226	0.778093	2.74224	9.15888	1.85903e-12	3.19736e-09	18.1211
cg04070209	0.428765	4.80348	9.15384	1.89267e-12	3.22718e-09	18.1153
cg08244485	0.548838	4.10656	9.15819	1.86359e-12	3.19769e-09	18.1082
cg10558381	-0.299996	3.18144	-9.14576	1.94791e-12	3.30368e-09	18.1078
cg03837903	0.365064	-0.954256	9.14491	1.95377e-12	3.30598e-09	18.1072
cg18862260	0.255722	3.74532	9.15042	1.91585e-12	3.25685e-09	18.0976
cg19313758	-0.287708	-4.80886	-9.1407	1.98331e-12	3.34489e-09	18.071
cg04465552	0.684835	4.1425	9.13362	2.03395e-12	3.3869e-09	18.0681
cg14705173	0.771083	4.8087	9.1365	2.01321e-12	3.35999e-09	18.0611
cg06109238	0.405247	4.30382	9.13139	2.05011e-12	3.39836e-09	18.0527
cg25738292	0.20366	4.00454	9.13153	2.04913e-12	3.39836e-09	18.0523
cg15270760	0.367934	2.48535	9.13704	2.0093e-12	3.35999e-09	18.0484
cg05403934	0.526453	4.86345	9.13815	2.00142e-12	3.3556e-09	18.0395
cg09962458	0.540406	4.56987	9.12854	2.07106e-12	3.42533e-09	18.0394
cg05452625	0.584767	4.54999	9.13977	1.98984e-12	3.34489e-09	18.0256
cg07129140	0.579069	5.10189	9.13969	1.99047e-12	3.34489e-09	18.0246
cg01279709	-0.214653	-5.24349	-9.12056	2.13077e-12	3.50824e-09	18.0148
cg19825240	-0.203575	1.9863	-9.12378	2.10649e-12	3.47609e-09	18.0054
cg05761650	0.698828	4.86223	9.11494	2.17385e-12	3.54729e-09	17.996
cg20347079	0.647678	4.84459	9.11809	2.14957e-12	3.52337e-09	17.9911
cg15555170	-0.337295	-6.78366	-9.11035	2.20967e-12	3.56604e-09	17.9824
cg11860616	0.470336	4.39269	9.11096	2.20491e-12	3.56604e-09	17.9807
cg00579734	0.221354	1.58532	9.10727	2.23408e-12	3.59751e-09	17.9776
cg01446171	0.522306	2.51855	9.10126	2.28246e-12	3.66734e-09	17.9562
cg11647215	0.331461	2.72321	9.11993	2.13559e-12	3.50831e-09	17.9498
cg13023541	-0.241106	-5.78502	-9.11114	2.20352e-12	3.56604e-09	17.9438
cg23836814	0.705449	1.11213	9.11137	2.20172e-12	3.56604e-09	17.9412
cg16500230	0.362085	2.57446	9.11164	2.1996e-12	3.56604e-09	17.9331
cg23037420	-0.302469	-6.21899	-9.09457	2.33756e-12	3.7339e-09	17.9289
cg14119337	0.139141	-0.695322	9.09934	2.29812e-12	3.68443e-09	17.9264
cg08877580	0.586699	4.30732	9.09376	2.34428e-12	3.7339e-09	17.9231
cg06607629	0.363699	4.50595	9.09277	2.35264e-12	3.7339e-09	17.9179
cg09676602	0.516678	4.4869	9.09194	2.35955e-12	3.7339e-09	17.913
cg24044651	-0.224521	-5.01295	-9.09196	2.35937e-12	3.7339e-09	17.908
cg26080895	0.47208	3.5523	9.09011	2.37499e-12	3.74216e-09	17.9079
cg02229724	0.772645	3.60542	9.09435	2.33934e-12	3.7339e-09	17.8966
cg22657302	0.419452	2.21453	9.087	2.40146e-12	3.76767e-09	17.8961
cg25667144	0.574378	4.78768	9.11634	2.16302e-12	3.53749e-09	17.8864
cg07170092	0.534964	1.27082	9.0885	2.3887e-12	3.75568e-09	17.8855
cg09886024	0.692104	3.83101	9.09105	2.36711e-12	3.73778e-09	17.8792
cg07268270	-0.286204	-5.32831	-9.07246	2.52933e-12	3.92625e-09	17.8563
cg24389239	0.283614	2.89241	9.07457	2.51036e-12	3.91337e-09	17.85
cg19643390	0.274871	-2.97536	9.07312	2.52336e-12	3.9253e-09	17.8478
cg14154441	0.796096	3.71565	9.07484	2.50794e-12	3.91337e-09	17.8466
cg07722239	0.418878	2.51304	9.06902	2.56053e-12	3.96628e-09	17.8232
cg02994678	0.631374	3.35285	9.06538	2.59397e-12	4.00959e-09	17.8231
cg22597914	0.414267	2.27218	9.0751	2.50557e-12	3.91337e-09	17.8121
cg21247001	-0.250319	-5.37451	-9.0541	2.70055e-12	4.13077e-09	17.7986
cg22293286	0.393791	4.99156	9.0577	2.6661e-12	4.0866e-09	17.7978
cg04709788	-0.202254	4.22447	-9.06003	2.64396e-12	4.06646e-09	17.7919
cg17043578	0.709185	3.81642	9.04984	2.74189e-12	4.16346e-09	17.7808
cg05673752	0.328601	3.92567	9.05336	2.70771e-12	4.13308e-09	17.7763
cg17120637	-0.268249	-5.98481	-9.04882	2.75193e-12	4.16587e-09	17.7758
cg23312158	0.713635	5.02349	9.06114	2.63356e-12	4.06222e-09	17.7743
cg27200466	0.662112	4.40926	9.05967	2.64741e-12	4.06646e-09	17.7738
cg04884028	0.730669	3.994	9.04709	2.76892e-12	4.18294e-09	17.7642
cg19410816	0.507964	3.97803	9.04522	2.78747e-12	4.19368e-09	17.7611
cg04367719	-0.354599	-5.02108	-9.05088	2.73178e-12	4.16116e-09	17.748
cg15443266	0.598938	3.7287	9.03915	2.84852e-12	4.25929e-09	17.7335
cg05952672	0.292724	3.95534	9.04606	2.77915e-12	4.18977e-09	17.7306
cg04071089	0.532968	2.93425	9.03679	2.87264e-12	4.27789e-09	17.729
cg13347062	0.326199	2.72542	9.03707	2.86984e-12	4.27789e-09	17.727
cg25098281	0.379826	4.15552	9.03364	2.90515e-12	4.31753e-09	17.7262
cg02656580	0.33741	3.28407	9.04449	2.79482e-12	4.19612e-09	17.7257
cg10008113	0.354485	3.37135	9.04299	2.80977e-12	4.20994e-09	17.7207
cg09724066	-0.259721	-5.36952	-9.04956	2.74465e-12	4.16346e-09	17.717
cg20562176	-0.216366	-5.20389	-9.03113	2.93126e-12	4.34751e-09	17.7043
cg18986451	-0.206668	-4.88421	-9.02559	2.98989e-12	4.39376e-09	17.6986
cg06311386	-0.250617	-5.53895	-9.02479	2.99842e-12	4.39376e-09	17.6829
cg17690263	0.267582	2.5294	9.02259	3.02205e-12	4.40868e-09	17.6814
cg07189025	0.809502	4.8894	9.02707	2.97414e-12	4.39161e-09	17.6774
cg21685218	-0.177234	-4.0856	-9.02217	3.02665e-12	4.40868e-09	17.6758
cg00204532	0.586854	3.62988	9.01992	3.05105e-12	4.42662e-09	17.6743
cg18924819	-0.292373	-6.27026	-9.02254	3.02265e-12	4.40868e-09	17.6724
cg20734030	0.607635	1.98363	9.02148	3.03412e-12	4.41079e-09	17.6721
cg25323530	0.907799	4.72029	9.02661	2.97897e-12	4.39161e-09	17.6678
cg02889828	0.492574	1.85977	9.02697	2.97516e-12	4.39161e-09	17.6606
cg23530064	0.753137	4.3965	9.01674	3.08595e-12	4.45959e-09	17.6482
cg26886614	0.492734	3.18217	9.02495	2.99677e-12	4.39376e-09	17.6477
cg08589437	0.451828	1.77075	9.01129	3.14652e-12	4.52037e-09	17.6436
cg02953486	0.880377	4.50581	9.0084	3.1792e-12	4.54948e-09	17.6414
cg21227347	-0.24058	-5.02768	-9.0101	3.15993e-12	4.53076e-09	17.6406
cg09444868	0.669249	3.67816	9.0171	3.08189e-12	4.45959e-09	17.6353
cg10766792	0.42242	4.96174	9.01519	3.10305e-12	4.47547e-09	17.6275
cg20255711	-0.363894	-6.24907	-9.00759	3.18843e-12	4.5538e-09	17.6269
cg13199917	0.554189	4.11056	9.00593	3.2074e-12	4.56766e-09	17.6255
cg19403388	0.448661	4.12107	9.00245	3.24752e-12	4.6023e-09	17.6081
cg07036677	0.491511	4.25037	9.00308	3.2402e-12	4.60083e-09	17.6058
cg19575366	0.267893	2.22287	8.99826	3.29652e-12	4.66273e-09	17.5963
cg02112027	0.665942	4.71454	9.00565	3.21061e-12	4.56766e-09	17.5945
cg10311577	-0.77033	-4.88642	-8.99669	3.31509e-12	4.67558e-09	17.5943
cg00532778	0.580829	3.65498	9.01429	3.11308e-12	4.48111e-09	17.588
cg08935602	-0.279863	-5.75064	-8.99289	3.36046e-12	4.70771e-09	17.5828
cg07051704	0.325208	2.75309	8.99641	3.31837e-12	4.67558e-09	17.5682
cg17664316	-0.454022	3.709	-8.98807	3.41883e-12	4.72623e-09	17.5664
cg27603467	-0.445772	-4.86427	-8.99081	3.38546e-12	4.71474e-09	17.5656
cg25836301	0.237966	-0.193812	8.99543	3.33004e-12	4.68301e-09	17.5646
cg11813265	0.197561	-2.44116	8.98594	3.44499e-12	4.7445e-09	17.5643
cg21329660	0.225115	1.65207	8.99357	3.35225e-12	4.70522e-09	17.5515
cg27476623	0.318194	2.16344	8.98908	3.40653e-12	4.72623e-09	17.5491
cg04026002	0.736577	3.66378	8.98849	3.41369e-12	4.72623e-09	17.5476
cg20694962	0.481519	3.99425	8.98606	3.44344e-12	4.7445e-09	17.5442
cg09648092	0.345767	2.60571	8.99034	3.39121e-12	4.71474e-09	17.5372
cg01291202	0.592636	4.7781	8.99138	3.37862e-12	4.71474e-09	17.53
cg16864895	-0.22227	-5.13528	-8.97682	3.5592e-12	4.88343e-09	17.5256
cg15430233	-0.230444	-5.16526	-8.97448	3.58907e-12	4.9152e-09	17.5208
cg23304085	0.588069	3.76494	8.97234	3.61664e-12	4.92275e-09	17.511
cg06915123	-0.190428	-4.67148	-8.99046	3.38975e-12	4.71474e-09	17.511
cg00296652	0.250812	2.59843	8.98152	3.49985e-12	4.81101e-09	17.5
cg07157506	-0.313526	-5.33404	-8.97287	3.60985e-12	4.92275e-09	17.4985
cg19498600	0.491304	1.65646	8.97132	3.62982e-12	4.92499e-09	17.4973
cg13034459	-0.266328	-5.91972	-8.97059	3.63937e-12	4.92881e-09	17.4969
cg27003171	0.497006	2.51881	8.97293	3.60903e-12	4.92275e-09	17.4956
cg11668638	-0.21064	-4.70635	-8.96886	3.66194e-12	4.94312e-09	17.4816
cg10482957	0.437973	3.55843	8.96773	3.67677e-12	4.95201e-09	17.48
cg18958244	0.607306	4.28608	8.97197	3.62145e-12	4.92275e-09	17.4686
cg04260924	-0.610014	-5.44036	-8.96425	3.72289e-12	4.99576e-09	17.4676
cg09153659	0.264423	4.13466	8.96668	3.69063e-12	4.96156e-09	17.4636
cg02123030	0.473799	3.58629	8.96121	3.76349e-12	5.0318e-09	17.4605
cg21001906	0.546047	3.39127	8.95864	3.79827e-12	5.05984e-09	17.4593
cg18613596	0.361846	2.84657	8.95902	3.79317e-12	5.05984e-09	17.4575
cg01490828	-0.1757	-3.70158	-8.96328	3.73576e-12	5.00386e-09	17.4572
cg11260898	0.91571	4.43612	8.96875	3.66342e-12	4.94312e-09	17.4503
cg16600059	0.595722	2.46728	8.95491	3.84935e-12	5.10931e-09	17.4493
cg02369195	0.243331	-4.17143	8.95552	3.84097e-12	5.10743e-09	17.447
cg27045864	0.64607	3.68064	8.95375	3.86535e-12	5.11796e-09	17.4373
cg03842737	0.192337	2.16847	8.95215	3.88757e-12	5.13215e-09	17.4287
cg04318492	-0.417532	3.91676	-8.94567	3.97873e-12	5.23363e-09	17.422
cg23821157	0.4218	4.05435	8.95342	3.86984e-12	5.11796e-09	17.4207
cg00351190	-0.303102	4.07001	-8.94124	4.04229e-12	5.29819e-09	17.4087
cg04818199	0.310689	-0.0470035	8.94329	4.01277e-12	5.26894e-09	17.4077
cg07882243	0.361744	3.72062	8.93957	4.06649e-12	5.31093e-09	17.3978
cg07881496	0.333813	4.13223	8.94074	4.0495e-12	5.29819e-09	17.3943
cg20233717	0.580004	4.29632	8.9376	4.09527e-12	5.32952e-09	17.3868
cg05355346	0.844224	4.13575	8.94995	3.91828e-12	5.16338e-09	17.3865
cg22335076	0.342285	3.05127	8.93412	4.14664e-12	5.37726e-09	17.3769
cg24105933	0.33354	3.41635	8.93211	4.17666e-12	5.40662e-09	17.3762
cg02314353	0.491699	3.10884	8.93893	4.07595e-12	5.31382e-09	17.3656
cg06260841	0.517755	3.91701	8.93052	4.20048e-12	5.42064e-09	17.3651
cg02370467	0.526453	5.39283	8.93601	4.11878e-12	5.35061e-09	17.3627
cg04514983	-0.24642	-4.84655	-8.93008	4.20713e-12	5.42064e-09	17.3612
cg11784281	0.258628	3.5891	8.92991	4.20968e-12	5.42064e-09	17.3524
cg18222768	-0.276237	-5.69806	-8.92783	4.24104e-12	5.45145e-09	17.3393
cg12576082	-0.214003	-5.44858	-8.92706	4.25282e-12	5.45701e-09	17.3361
cg06488165	0.717621	4.25516	8.92252	4.3225e-12	5.52705e-09	17.3323
cg27103685	-0.276838	-5.80547	-8.92104	4.34557e-12	5.53723e-09	17.3231
cg21833419	0.225849	3.34595	8.92298	4.3154e-12	5.52705e-09	17.3181
cg09571233	-0.520728	-5.12376	-8.91481	4.44359e-12	5.60771e-09	17.314
cg16639173	0.51913	4.52184	8.92171	4.3351e-12	5.53352e-09	17.3065
cg07884414	-0.511258	3.15024	-8.90964	4.52667e-12	5.6791e-09	17.3003
cg12227863	0.779625	3.68821	8.91228	4.48399e-12	5.64489e-09	17.2938
cg11967674	0.657665	4.41857	8.91948	4.36981e-12	5.55845e-09	17.2917
cg26126940	0.715159	3.73862	8.90686	4.57191e-12	5.69909e-09	17.2905
cg07355551	-0.241715	-4.33153	-8.9104	4.51435e-12	5.67336e-09	17.2893
cg13234088	0.552248	4.8688	8.90803	4.55284e-12	5.69244e-09	17.285
cg15283588	-0.729092	3.78275	-8.90275	4.63969e-12	5.74417e-09	17.2758
cg11573859	-0.316217	-5.52191	-8.90245	4.6448e-12	5.74417e-09	17.2753
cg02498983	0.242159	-3.12417	8.91729	4.40421e-12	5.58283e-09	17.2726
cg07176626	0.322934	1.9422	8.90381	4.62221e-12	5.74e-09	17.2695
cg18093771	0.404043	2.20601	8.91743	4.40212e-12	5.58283e-09	17.2681
cg12628260	-0.406645	-4.14367	-8.91516	4.43796e-12	5.60771e-09	17.2611
cg04177989	0.235075	2.30191	8.89899	4.70265e-12	5.79081e-09	17.259
cg21071494	0.541584	2.89419	8.90023	4.68178e-12	5.77481e-09	17.2562
cg02842338	0.301344	3.57999	8.90219	4.64909e-12	5.74417e-09	17.254
cg26182335	0.610225	3.70822	8.90628	4.5815e-12	5.69909e-09	17.2528
cg13850024	0.672132	4.62865	8.90636	4.58004e-12	5.69909e-09	17.246
cg03789575	0.535399	4.68139	8.91461	4.4468e-12	5.60771e-09	17.2401
cg07568252	0.292445	3.81674	8.89514	4.76793e-12	5.83922e-09	17.2358
cg15669816	0.457405	4.13427	8.89542	4.7632e-12	5.83922e-09	17.2343
cg00413849	0.396073	-2.33425	8.8937	4.79267e-12	5.85249e-09	17.2313
cg23943801	-0.25655	-5.86697	-8.89279	4.80824e-12	5.86173e-09	17.2297
cg06866593	0.229901	1.89148	8.89124	4.83507e-12	5.87883e-09	17.2217
cg04183638	0.247049	4.28561	8.90866	4.5425e-12	5.68923e-09	17.221
cg04086871	0.347237	4.55607	8.8948	4.77384e-12	5.83922e-09	17.2153
cg02632314	-0.534032	-5.85116	-8.8846	4.95148e-12	5.97152e-09	17.2106
cg01632497	-0.192492	-4.54012	-8.88456	4.95231e-12	5.97152e-09	17.2047
cg14370216	-0.260542	2.62713	-8.89738	4.72986e-12	5.81454e-09	17.2011
cg08011844	0.364626	4.35147	8.88439	4.95536e-12	5.97152e-09	17.1931
cg08783063	0.881852	4.40688	8.89105	4.83832e-12	5.87883e-09	17.1903
cg09985739	0.648398	2.59004	8.88611	4.92492e-12	5.96427e-09	17.1846
cg04940829	0.358989	3.57532	8.88121	5.01203e-12	6.0299e-09	17.1843
cg15284737	-0.239958	-6.64119	-8.88896	4.87479e-12	5.91334e-09	17.1801
cg08772387	0.302735	3.71223	8.87523	5.12072e-12	6.14049e-09	17.1706
cg04729594	-0.290402	-5.45434	-8.86917	5.23326e-12	6.22451e-09	17.1578
cg01483393	0.755206	4.9789	8.87402	5.14302e-12	6.14312e-09	17.1502
cg14587868	0.34614	4.02901	8.86652	5.28321e-12	6.27374e-09	17.1438
cg25842688	0.507377	4.60089	8.86997	5.21815e-12	6.21664e-09	17.1417
cg24399614	0.432073	3.44867	8.87374	5.14806e-12	6.14312e-09	17.1339
cg18409312	-0.519021	-4.75999	-8.87624	5.10223e-12	6.12836e-09	17.1307
cg27658416	-0.327462	-4.24711	-8.87377	5.14754e-12	6.14312e-09	17.1198
cg02454987	0.907644	4.07408	8.86061	5.39631e-12	6.37704e-09	17.116
cg00517117	-0.511725	3.1798	-8.85622	5.48201e-12	6.45748e-09	17.1117
cg12952179	0.143802	0.166178	8.86377	5.33545e-12	6.32552e-09	17.1097
cg19585749	0.527214	4.12646	8.86119	5.38522e-12	6.37422e-09	17.109
cg07706065	0.717697	2.53047	8.85305	5.54464e-12	6.51032e-09	17.088
cg25454569	-0.232474	-3.86314	-8.85897	5.42813e-12	6.40431e-09	17.0868
cg19701416	-0.319455	-5.37228	-8.84952	5.61541e-12	6.58287e-09	17.0859
cg10025778	0.772176	2.45954	8.8554	5.4981e-12	6.46604e-09	17.0858
cg13477226	0.529413	4.63868	8.84845	5.6369e-12	6.58698e-09	17.0716
cg17121254	0.393821	2.96316	8.8487	5.6318e-12	6.58698e-09	17.0595
cg12544678	0.407523	3.94965	8.84352	5.73763e-12	6.66219e-09	17.0567
cg24760819	0.565733	4.10643	8.84717	5.6629e-12	6.60683e-09	17.0432
cg01996653	0.180006	-1.11363	8.84386	5.73053e-12	6.66219e-09	17.0414
cg06577885	0.610652	4.40592	8.83821	5.84784e-12	6.76871e-09	17.0373
cg10099105	0.548434	4.00011	8.84388	5.73021e-12	6.66219e-09	17.0366
cg23163722	0.339494	5.11896	8.84016	5.80725e-12	6.73236e-09	17.033
cg19865412	0.601062	3.94857	8.83448	5.92678e-12	6.83038e-09	17.0277
cg17752374	0.672863	4.97766	8.83649	5.88413e-12	6.79997e-09	17.0241
cg11271052	0.248539	1.15597	8.82879	6.04906e-12	6.93587e-09	17.0134
cg02087774	0.634442	3.18379	8.82654	6.09801e-12	6.94977e-09	17.0088
cg03427872	0.280817	2.76219	8.83166	5.98712e-12	6.8756e-09	17.0054
cg17838402	-0.201037	-4.70853	-8.82478	6.13664e-12	6.97083e-09	17.0024
cg25873362	-0.230825	-4.15566	-8.82385	6.15715e-12	6.98174e-09	17.0015
cg06566595	-0.234329	3.54801	-8.82604	6.10903e-12	6.95025e-09	16.9976
cg08463061	-0.4096	-6.43188	-8.82736	6.08008e-12	6.94969e-09	16.9965
cg10436658	0.230387	0.999438	8.82824	6.061e-12	6.9387e-09	16.994
cg20898288	0.395101	2.99719	8.83437	5.9291e-12	6.83038e-09	16.9939
cg16452490	-0.550799	4.86896	-8.82122	6.21576e-12	7.00186e-09	16.9903
cg04691540	-0.267413	-4.42226	-8.82225	6.19267e-12	7.00186e-09	16.9893
cg00000289	0.587685	3.69035	8.82649	6.09913e-12	6.94977e-09	16.9867
cg27416848	-0.339702	4.18237	-8.82168	6.20551e-12	7.00186e-09	16.9865
cg25654380	0.613639	4.41415	8.82349	6.1653e-12	6.98174e-09	16.9785
cg03599547	0.242739	-1.63721	8.81557	6.34305e-12	7.0953e-09	16.9762
cg18343194	0.175257	0.0392639	8.81812	6.28514e-12	7.04127e-09	16.9664
cg15261014	0.379106	4.92875	8.82005	6.24188e-12	7.01425e-09	16.9601
cg20678165	0.608446	4.07013	8.81354	6.38956e-12	7.13643e-09	16.9542
cg04003455	0.262129	4.8887	8.83335	5.9509e-12	6.84474e-09	16.954
cg22669633	0.398176	2.58135	8.80825	6.51211e-12	7.21826e-09	16.9477
cg17267822	0.390302	4.24963	8.80722	6.53614e-12	7.21826e-09	16.9445
cg20610155	0.498345	2.96592	8.80752	6.52906e-12	7.21826e-09	16.9439
cg04783772	0.382	4.13377	8.82097	6.22129e-12	7.00186e-09	16.9424
cg26147262	0.241529	1.11804	8.81261	6.41075e-12	7.14919e-09	16.9379
cg13715319	0.182297	2.905	8.80694	6.54279e-12	7.21826e-09	16.9356
cg12014368	0.655412	4.4128	8.80835	6.50977e-12	7.21826e-09	16.9327
cg26935875	-0.453504	2.62059	-8.80623	6.55935e-12	7.21826e-09	16.9302
cg24346342	-0.448805	-4.62386	-8.81873	6.27143e-12	7.03667e-09	16.9298
cg02762634	0.259153	4.48391	8.80615	6.56135e-12	7.21826e-09	16.9288
cg04024095	0.169914	-2.58853	8.8099	6.47346e-12	7.20816e-09	16.928
cg19115941	0.263283	-1.84838	8.80717	6.53737e-12	7.21826e-09	16.9271
cg14325408	0.396639	3.48278	8.80042	6.69775e-12	7.34626e-09	16.9088
cg20440480	-0.291186	-5.67227	-8.79741	6.77047e-12	7.39281e-09	16.9071
cg18782088	0.652057	2.92295	8.79549	6.81736e-12	7.41089e-09	16.9011
cg22571336	0.405599	4.36318	8.80429	6.60534e-12	7.25576e-09	16.8997
cg16238279	0.475561	3.5626	8.79575	6.81094e-12	7.41089e-09	16.8966
cg25160042	0.505788	3.11776	8.79189	6.90608e-12	7.47406e-09	16.8863
cg26987106	0.512242	4.485	8.79191	6.90579e-12	7.47406e-09	16.8843
cg11096640	-0.265664	-5.35406	-8.79123	6.92264e-12	7.48094e-09	16.8818
cg03640568	-0.227188	-5.92979	-8.79555	6.81606e-12	7.41089e-09	16.8713
cg08489889	-0.240806	-4.85337	-8.79908	6.73016e-12	7.37078e-09	16.8705
cg03921300	-0.275551	-6.1892	-8.78574	7.06059e-12	7.58526e-09	16.8682
cg06093038	-0.177254	-4.63977	-8.78815	6.99958e-12	7.53076e-09	16.8656
cg26019498	0.705587	2.49642	8.79827	6.7497e-12	7.38114e-09	16.8651
cg19372465	0.520292	3.86653	8.79314	6.87519e-12	7.46268e-09	16.8599
cg18027014	0.270902	2.40589	8.78904	6.97735e-12	7.51788e-09	16.8542
cg21499782	-0.45539	-5.0181	-8.79004	6.9522e-12	7.50181e-09	16.8537
cg03437106	0.523226	4.55864	8.78222	7.15046e-12	7.64993e-09	16.8536
cg17626965	0.31759	2.14716	8.78186	7.15964e-12	7.64993e-09	16.8504
cg11753487	0.577784	4.03174	8.78175	7.16255e-12	7.64993e-09	16.8289
cg08078832	0.430762	3.78139	8.77978	7.21339e-12	7.69302e-09	16.8237
cg18158719	0.52939	4.75289	8.77914	7.23004e-12	7.69956e-09	16.8205
cg26356242	0.290557	4.35019	8.77475	7.345e-12	7.78803e-09	16.8141
cg19270265	0.760877	3.54227	8.7769	7.28845e-12	7.7505e-09	16.8118
cg00542618	0.582096	4.50113	8.78233	7.14765e-12	7.64993e-09	16.8111
cg07818826	-0.239907	-4.72125	-8.76992	7.47367e-12	7.89021e-09	16.8017
cg04582186	0.546466	4.64394	8.76941	7.48729e-12	7.89321e-09	16.8009
cg13775751	0.565429	4.60197	8.7753	7.33053e-12	7.78395e-09	16.8004
cg15559578	-0.307791	-5.71366	-8.77219	7.41292e-12	7.84869e-09	16.7887
cg13967648	0.432922	2.8243	8.76739	7.54185e-12	7.91656e-09	16.7882
cg12245245	-0.337634	3.69187	-8.76167	7.69867e-12	8.04658e-09	16.7841
cg13546538	0.212242	-0.31154	8.77021	7.46564e-12	7.89021e-09	16.7841
cg08636240	0.576739	3.36725	8.76234	7.68009e-12	8.04658e-09	16.7805
cg01668174	-0.176365	-4.46211	-8.76755	7.53738e-12	7.91656e-09	16.7745
cg17087899	-0.249571	-3.64527	-8.76075	7.72416e-12	8.05297e-09	16.7714
cg23220148	0.508804	4.55391	8.76036	7.73493e-12	8.05297e-09	16.7688
cg07175448	0.215364	3.95192	8.76167	7.69849e-12	8.04658e-09	16.7665
cg21674595	0.29827	2.76813	8.76026	7.73775e-12	8.05297e-09	16.766
cg09484211	0.364159	-0.634543	8.7686	7.50922e-12	7.90495e-09	16.76
cg24705442	-0.558413	-4.25064	-8.75482	7.89058e-12	8.12565e-09	16.7577
cg15205153	0.49551	1.61589	8.75462	7.89631e-12	8.12565e-09	16.7545
cg19253997	0.587652	3.74881	8.75555	7.86979e-12	8.12565e-09	16.7511
cg16457778	0.159482	-2.3299	8.75584	7.86155e-12	8.12565e-09	16.7498
cg14168621	0.25938	4.89244	8.75984	7.74927e-12	8.05351e-09	16.7458
cg15974494	0.297889	2.60271	8.75624	7.85041e-12	8.12565e-09	16.744
cg07273376	0.201449	-2.07969	8.75474	7.8929e-12	8.12565e-09	16.7428
cg15580304	0.401218	2.7308	8.7499	8.03126e-12	8.22984e-09	16.7414
cg07624612	0.381025	2.50214	8.75175	7.97816e-12	8.19836e-09	16.7352
cg10941858	0.510912	4.21307	8.74923	8.05077e-12	8.23831e-09	16.7337
cg15109118	0.635126	5.15602	8.74487	8.17788e-12	8.35671e-09	16.7203
cg08541219	-0.26508	-5.42566	-8.7506	8.01111e-12	8.22069e-09	16.7142
cg06470142	0.278289	3.26472	8.74022	8.31593e-12	8.47414e-09	16.7063
cg09546332	-0.218957	-5.56894	-8.7587	7.78126e-12	8.0753e-09	16.7024
cg11843835	-0.181151	-4.45546	-8.73978	8.32923e-12	8.47591e-09	16.696
cg12181529	-0.247949	-6.05271	-8.73914	8.34832e-12	8.48355e-09	16.6957
cg01937505	0.582006	3.51722	8.73411	8.50089e-12	8.59093e-09	16.6921
cg24314608	-0.596879	-4.01158	-8.74427	8.19564e-12	8.36319e-09	16.6903
cg17853302	-0.180886	-4.86933	-8.73673	8.42106e-12	8.54155e-09	16.6889
cg10261958	-0.273192	-6.04275	-8.73343	8.52174e-12	8.60014e-09	16.6865
cg25083781	-0.16842	-4.69663	-8.72941	8.64563e-12	8.68176e-09	16.6709
cg00358952	0.69548	4.6474	8.73008	8.62509e-12	8.68176e-09	16.6709
cg26348243	0.168912	0.111167	8.72955	8.64155e-12	8.68176e-09	16.6694
cg25063097	0.718614	4.02874	8.73648	8.42872e-12	8.54155e-09	16.6626
cg11099754	-0.502405	-4.24554	-8.72927	8.65002e-12	8.68176e-09	16.6578
cg06753092	0.255456	3.10755	8.72752	8.70487e-12	8.71295e-09	16.6564
cg12044898	0.485507	3.16742	8.72666	8.73182e-12	8.72799e-09	16.6554
cg20461455	0.506063	4.61196	8.73523	8.46646e-12	8.56796e-09	16.6525
cg02655623	0.60744	5.17377	8.72504	8.78271e-12	8.76149e-09	16.6437
cg20384939	0.322575	4.0224	8.72484	8.78924e-12	8.76149e-09	16.6412
cg16267263	0.479043	4.50245	8.71983	8.94908e-12	8.88455e-09	16.6311
cg17196681	-0.345993	-5.35199	-8.71734	9.02951e-12	8.95228e-09	16.6305
cg19571801	0.321587	2.32784	8.72878	8.66541e-12	8.68532e-09	16.63
cg02073054	0.49668	3.50267	8.72037	8.9316e-12	8.87923e-09	16.6292
cg02189785	-0.198228	-5.17604	-8.7213	8.90189e-12	8.86172e-09	16.622
cg25961601	0.912959	4.41544	8.71263	9.18394e-12	9.01995e-09	16.6137
cg08477744	0.237526	3.4578	8.7113	9.22791e-12	9.05099e-09	16.6101
cg04041880	0.256885	-0.404495	8.71516	9.10061e-12	8.9734e-09	16.6072
cg11367569	0.292458	4.09167	8.71538	9.09341e-12	8.9734e-09	16.6069
cg23955723	-0.163087	-5.64399	-8.71481	9.11206e-12	8.9734e-09	16.6
cg20391733	0.443445	2.9674	8.70642	9.3917e-12	9.16259e-09	16.5914
cg22193350	-0.265349	-4.93865	-8.70906	9.30275e-12	9.08791e-09	16.5908
cg17910679	0.272729	-3.34595	8.70406	9.47175e-12	9.22839e-09	16.583
cg15959871	0.792124	4.03366	8.70212	9.53803e-12	9.26296e-09	16.5796
cg12242484	-0.252231	-5.89768	-8.71423	9.13132e-12	8.9803e-09	16.5784
cg03758392	-0.338911	-5.29445	-8.7158	9.07963e-12	8.9734e-09	16.5778
cg12402712	0.80145	4.35047	8.71017	9.26582e-12	9.06596e-09	16.5761
cg14932133	-0.405107	2.46112	-8.70058	9.59108e-12	9.28462e-09	16.5752
cg04582294	0.367218	-3.13913	8.70034	9.59965e-12	9.28462e-09	16.5746
cg22242962	0.578221	4.82792	8.7101	9.26791e-12	9.06596e-09	16.5708
cg04565216	0.387285	4.23119	8.70271	9.51782e-12	9.26097e-09	16.5704
cg04190760	0.25452	2.11698	8.69775	9.6894e-12	9.3288e-09	16.5655
cg05457934	0.174401	4.83163	8.71607	9.07098e-12	8.9734e-09	16.5545
cg02605672	0.288408	4.74397	8.6998	9.61817e-12	9.28462e-09	16.5507
cg14573099	0.57794	3.40713	8.69467	9.79746e-12	9.42047e-09	16.5506
cg14688588	0.296479	-1.10435	8.6922	9.88498e-12	9.4386e-09	16.5442
cg01726287	0.286172	3.91663	8.69329	9.84616e-12	9.4386e-09	16.5425
cg17383421	-0.32695	3.80776	-8.69999	9.61167e-12	9.28462e-09	16.5401
cg02675047	0.565216	4.11949	8.69368	9.8324e-12	9.4386e-09	16.538
cg23684283	0.30564	4.36436	8.69196	9.89361e-12	9.4386e-09	16.5369
cg12372546	0.267657	2.71979	8.69279	9.86411e-12	9.4386e-09	16.533
cg01868487	0.485683	3.84031	8.69266	9.86882e-12	9.4386e-09	16.5327
cg12930169	0.691355	4.32882	8.70192	9.54515e-12	9.26296e-09	16.5303
cg17560785	0.37859	3.06277	8.69798	9.68128e-12	9.3288e-09	16.5248
cg10858225	-0.243045	-4.72747	-8.68522	1.01367e-11	9.63289e-09	16.5188
cg20826224	0.228705	-2.23304	8.68622	1.01001e-11	9.61057e-09	16.5102
cg15406617	-0.290593	-4.61026	-8.68266	1.02306e-11	9.68447e-09	16.5101
cg15812386	-0.344093	-5.38542	-8.68193	1.02577e-11	9.69364e-09	16.5063
cg24450631	0.323818	-0.120602	8.68351	1.01995e-11	9.68e-09	16.5039
cg17085299	-0.287701	-5.48217	-8.68624	1.00994e-11	9.61057e-09	16.4999
cg06639609	0.368811	2.21095	8.68168	1.02668e-11	9.69364e-09	16.4998
cg17170684	-0.623745	-4.69345	-8.67791	1.04073e-11	9.77084e-09	16.4943
cg21645075	0.222711	2.77895	8.6777	1.04152e-11	9.77084e-09	16.4877
cg25088790	-0.329893	2.93919	-8.67722	1.04331e-11	9.77511e-09	16.4866
cg13788829	0.247132	2.51675	8.67614	1.04738e-11	9.78819e-09	16.4816
cg16627809	0.549374	3.55709	8.68072	1.03022e-11	9.71457e-09	16.4812
cg24217144	-0.528485	-4.49936	-8.67658	1.04571e-11	9.78503e-09	16.4811
cg00767116	0.423499	4.02649	8.67573	1.04894e-11	9.78849e-09	16.4783
cg21613620	0.23917	3.92506	8.68027	1.03191e-11	9.71794e-09	16.4761
cg13986117	0.4969	3.79368	8.67542	1.05009e-11	9.78849e-09	16.4702
cg12691503	0.787887	3.94531	8.68303	1.02171e-11	9.6842e-09	16.4646
cg27026638	0.124348	-1.56739	8.67815	1.03982e-11	9.77084e-09	16.4592
cg04432009	-0.152645	-4.29716	-8.67482	1.05236e-11	9.7972e-09	16.4559
cg03123014	0.264463	3.8045	8.67416	1.05486e-11	9.80805e-09	16.4467
cg25334726	0.347882	3.77719	8.666	1.08637e-11	1.00882e-08	16.445
cg15122097	-0.310495	2.98217	-8.66326	1.09715e-11	1.01394e-08	16.444
cg20306022	0.496448	4.93862	8.66368	1.09548e-11	1.01394e-08	16.4438
cg03643143	0.377799	5.35644	8.66319	1.09741e-11	1.01394e-08	16.4372
cg14915417	0.569832	2.77564	8.66237	1.10066e-11	1.01438e-08	16.4354
cg14214651	0.260144	4.40146	8.66171	1.10327e-11	1.01551e-08	16.4348
cg12503118	0.318637	4.75734	8.66027	1.10901e-11	1.01696e-08	16.4342
cg20568390	0.356821	5.15362	8.66339	1.09663e-11	1.01394e-08	16.4341
cg22840583	0.68947	3.71017	8.66248	1.10021e-11	1.01438e-08	16.4302
cg22026774	0.544998	4.29304	8.65917	1.11343e-11	1.01885e-08	16.4287
cg05915278	0.440656	3.43911	8.65906	1.11385e-11	1.01885e-08	16.4285
cg18072687	-0.399062	2.52687	-8.66118	1.10537e-11	1.01617e-08	16.4206
cg11905407	-0.313781	3.11375	-8.65688	1.12266e-11	1.02435e-08	16.414
cg09586905	0.86174	3.23307	8.65727	1.12106e-11	1.02416e-08	16.4137
cg01157280	0.371627	5.32405	8.6548	1.13111e-11	1.02694e-08	16.4129
cg21051840	0.276469	2.79255	8.65213	1.14206e-11	1.02923e-08	16.4079
cg02778869	0.349417	4.23946	8.65247	1.14066e-11	1.02923e-08	16.4027
cg09898070	0.242192	-2.05791	8.65552	1.12818e-11	1.02555e-08	16.3998
cg21386549	0.751785	3.49177	8.65564	1.1277e-11	1.02555e-08	16.3983
cg27204614	0.513471	3.03702	8.66046	1.10825e-11	1.01696e-08	16.3978
cg22782019	0.648589	2.26402	8.65633	1.12488e-11	1.02509e-08	16.3946
cg19696891	0.269983	-0.886246	8.65304	1.1383e-11	1.02923e-08	16.3933
cg22679706	0.227438	2.3267	8.65149	1.14467e-11	1.03032e-08	16.3928
cg12695527	0.756102	4.53694	8.65035	1.14941e-11	1.03331e-08	16.3916
cg19089844	-0.2323	-4.75574	-8.65373	1.13549e-11	1.02923e-08	16.3902
cg14813458	-0.210337	4.20172	-8.65292	1.1388e-11	1.02923e-08	16.3895
cg00435006	-0.237274	-5.06436	-8.64782	1.15993e-11	1.03768e-08	16.3853
cg06858239	0.630116	3.531	8.64552	1.16958e-11	1.04406e-08	16.3816
cg02833580	-0.470972	-3.02112	-8.64878	1.15594e-11	1.03768e-08	16.3738
cg07509872	0.167499	1.64903	8.64332	1.1789e-11	1.04824e-08	16.3734
cg21068873	0.376202	3.76159	8.64421	1.17511e-11	1.04615e-08	16.3733
cg24791283	0.616403	4.56295	8.65231	1.14131e-11	1.02923e-08	16.3713
cg00876175	0.718373	3.2634	8.64813	1.15862e-11	1.03768e-08	16.3705
cg17576266	-0.621284	-5.09765	-8.64165	1.18601e-11	1.05329e-08	16.3634
cg16128480	0.583847	2.39367	8.6479	1.15957e-11	1.03768e-08	16.3588
cg13164520	0.606834	4.00834	8.64544	1.16991e-11	1.04406e-08	16.3551
cg04827379	0.549685	4.00046	8.63879	1.1983e-11	1.06035e-08	16.3511
cg00731886	0.240902	3.71272	8.64437	1.17446e-11	1.04615e-08	16.3435
cg21947916	0.393435	3.51441	8.64126	1.18771e-11	1.05352e-08	16.3432
cg22549568	0.825681	3.32101	8.63335	1.22206e-11	1.07488e-08	16.3417
cg15122838	0.348011	4.48236	8.63475	1.21591e-11	1.07334e-08	16.3307
cg13031252	0.37931	3.1037	8.63054	1.23451e-11	1.08236e-08	16.3246
cg03016189	-0.253482	-4.72687	-8.63345	1.2216e-11	1.07488e-08	16.3238
cg15993521	0.542461	3.88941	8.633	1.22358e-11	1.07493e-08	16.3146
cg01200732	0.369001	3.95333	8.63345	1.2216e-11	1.07488e-08	16.3095
cg12927915	0.844791	3.72176	8.62521	1.25846e-11	1.09898e-08	16.3095
cg01261954	0.496087	4.7538	8.6301	1.23646e-11	1.08236e-08	16.3092
cg15507394	0.323254	4.74716	8.63011	1.23643e-11	1.08236e-08	16.3069
cg10030268	0.747409	4.9067	8.62454	1.26151e-11	1.10034e-08	16.3029
cg04914804	0.715284	4.24405	8.62624	1.25378e-11	1.0962e-08	16.3024
cg27307421	0.657417	5.17537	8.63564	1.21202e-11	1.0712e-08	16.302
cg09514289	0.519412	4.05115	8.64001	1.19303e-11	1.05697e-08	16.299
cg18200974	-0.251194	-4.85665	-8.61866	1.28856e-11	1.11464e-08	16.2897
cg06135755	-0.428705	-6.55332	-8.62146	1.27562e-11	1.10828e-08	16.2731
cg26788215	-0.182914	-4.74302	-8.61414	1.30973e-11	1.13029e-08	16.2692
cg06879596	0.219533	2.83492	8.62123	1.27667e-11	1.10828e-08	16.2674
cg07508588	0.265474	2.54321	8.62344	1.26651e-11	1.10207e-08	16.2672
cg13397551	0.589727	5.26685	8.62365	1.26556e-11	1.10207e-08	16.2625
cg04245630	0.542802	4.5908	8.61725	1.29511e-11	1.11899e-08	16.254
cg12555516	0.635258	5.69006	8.61872	1.28827e-11	1.11464e-08	16.2514
cg15641578	0.454779	3.63434	8.61182	1.32076e-11	1.13611e-08	16.2505
cg25274507	0.218316	3.54105	8.60954	1.33168e-11	1.14383e-08	16.2493
cg19737827	0.478058	4.17298	8.60891	1.33468e-11	1.14507e-08	16.2493
cg23104823	-0.271498	-4.58029	-8.60717	1.34308e-11	1.15093e-08	16.2448
cg07029221	0.769615	4.96233	8.61192	1.32028e-11	1.13611e-08	16.2442
cg09333325	0.355225	4.43176	8.61887	1.28759e-11	1.11464e-08	16.2412
cg06848468	0.488707	5.14096	8.60489	1.35421e-11	1.1567e-08	16.2404
cg20727181	0.23229	3.85694	8.60627	1.34749e-11	1.15336e-08	16.2303
cg05569742	0.251923	-3.4645	8.61174	1.32113e-11	1.13611e-08	16.2301
cg18646193	-0.184986	-5.36136	-8.60181	1.36934e-11	1.16687e-08	16.225
cg04730925	-0.208473	-4.9509	-8.60175	1.36964e-11	1.16687e-08	16.2249
cg19293137	0.630856	3.82979	8.59875	1.38452e-11	1.17681e-08	16.2164
cg23877242	0.490498	4.29105	8.60002	1.37821e-11	1.1728e-08	16.2108
cg17243796	-0.228618	-5.66547	-8.60482	1.35454e-11	1.1567e-08	16.2089
cg15705524	0.356218	-3.19671	8.59682	1.39423e-11	1.18347e-08	16.2063
cg03198948	0.176924	2.21538	8.59424	1.40728e-11	1.19198e-08	16.196
cg00657320	0.36657	4.75369	8.59392	1.40888e-11	1.19198e-08	16.1889
cg16743752	0.483912	4.01729	8.59057	1.42603e-11	1.19957e-08	16.1773
cg11129060	0.659694	3.22858	8.58905	1.43388e-11	1.20211e-08	16.1755
cg21110034	-0.289495	-3.68243	-8.5924	1.41663e-11	1.1944e-08	16.1696
cg03811519	-0.226624	-5.24374	-8.58517	1.45412e-11	1.2176e-08	16.1681
cg07234962	-0.260457	3.05131	-8.58483	1.45591e-11	1.21771e-08	16.167
cg24649189	0.528169	6.53189	8.59279	1.41463e-11	1.1944e-08	16.1634
cg25964019	0.360005	3.66572	8.59099	1.42387e-11	1.19912e-08	16.1611
cg08254639	0.404599	2.20136	8.59655	1.39559e-11	1.18347e-08	16.1604
cg07760369	0.224106	3.32682	8.58972	1.43042e-11	1.20188e-08	16.1587
cg22786606	0.344461	3.52458	8.58903	1.43397e-11	1.20211e-08	16.158
cg07756477	0.223483	2.83919	8.58282	1.46652e-11	1.22519e-08	16.1546
cg03208982	0.412342	3.18767	8.59254	1.41593e-11	1.1944e-08	16.1532
cg15686216	0.432811	3.24902	8.57941	1.48465e-11	1.23751e-08	16.1501
cg15718595	0.628341	3.18682	8.57867	1.48865e-11	1.2393e-08	16.1478
cg05024284	0.302382	3.58954	8.58042	1.47924e-11	1.23441e-08	16.1472
cg23266130	0.383696	3.24445	8.57514	1.50774e-11	1.25106e-08	16.1393
cg04490083	0.417065	4.69397	8.57695	1.49792e-11	1.24433e-08	16.1355
cg21610839	0.358173	0.52652	8.57838	1.49018e-11	1.2393e-08	16.1316
cg25888386	-0.405404	-5.48319	-8.57475	1.50988e-11	1.25142e-08	16.1283
cg19444580	-0.24224	-5.48184	-8.57352	1.51659e-11	1.25415e-08	16.1262
cg07323845	-0.275403	-6.11341	-8.57123	1.52917e-11	1.26028e-08	16.1209
cg24043607	0.471483	3.75181	8.57272	1.52097e-11	1.25494e-08	16.1195
cg22720686	0.552766	4.68288	8.57386	1.51471e-11	1.25401e-08	16.1195
cg13853484	0.246024	4.11397	8.5703	1.53433e-11	1.26252e-08	16.1099
cg18437077	0.314251	-1.4542	8.56551	1.56111e-11	1.27244e-08	16.1032
cg05666005	0.268139	4.00183	8.57297	1.51961e-11	1.25494e-08	16.1025
cg09064314	0.331116	4.31009	8.56827	1.54563e-11	1.26814e-08	16.1004
cg21682894	0.240844	2.93359	8.56532	1.56215e-11	1.27244e-08	16.0991
cg06289440	0.571587	2.93855	8.5688	1.54263e-11	1.2671e-08	16.0983
cg15802114	0.417499	4.65687	8.56729	1.55106e-11	1.27118e-08	16.0954
cg01289290	0.270345	2.57404	8.56273	1.57685e-11	1.28085e-08	16.0954
cg22766120	0.254	5.42034	8.56505	1.56367e-11	1.27244e-08	16.0904
cg15914203	0.245732	5.28866	8.56486	1.56477e-11	1.27244e-08	16.0866
cg14299863	0.586881	3.50635	8.56203	1.58081e-11	1.28265e-08	16.0813
cg06395423	0.456879	4.3013	8.56136	1.58468e-11	1.28294e-08	16.0788
cg13360540	0.678245	3.40515	8.5584	1.60171e-11	1.29244e-08	16.0782
cg24214000	0.28763	4.14654	8.5616	1.58328e-11	1.28294e-08	16.077
cg20353692	-0.184386	-5.0088	-8.55871	1.59994e-11	1.29244e-08	16.0734
cg11122170	0.474639	3.96374	8.5665	1.55552e-11	1.27244e-08	16.0723
cg23799795	0.500354	3.94943	8.5656	1.56058e-11	1.27244e-08	16.0669
cg08255233	0.129774	-0.182534	8.55628	1.61403e-11	1.29525e-08	16.0666
cg09724663	0.613842	3.92146	8.56504	1.56375e-11	1.27244e-08	16.0652
cg04276551	0.332916	3.88557	8.55636	1.61357e-11	1.29525e-08	16.0644
cg00897527	0.272146	4.64604	8.55846	1.60136e-11	1.29244e-08	16.0631
cg04571129	-0.229979	3.25997	-8.55707	1.60941e-11	1.29478e-08	16.0509
cg13635154	0.365584	2.84385	8.57012	1.53533e-11	1.26252e-08	16.0494
cg19109130	0.346862	4.93481	8.55699	1.60991e-11	1.29478e-08	16.0493
cg19979102	-0.304452	3.57869	-8.55579	1.61689e-11	1.29613e-08	16.0492
cg01328164	-0.24169	-5.01836	-8.5495	1.65405e-11	1.31322e-08	16.0463
cg23781122	0.325753	3.73719	8.54963	1.65327e-11	1.31322e-08	16.0424
cg00876687	0.572159	4.42958	8.55355	1.63001e-11	1.30237e-08	16.0417
cg18609028	0.581351	4.53152	8.54784	1.66402e-11	1.31891e-08	16.0416
cg10217913	-0.241424	-5.82914	-8.54945	1.65435e-11	1.31322e-08	16.0399
cg25733174	0.223477	3.63635	8.54766	1.66511e-11	1.31891e-08	16.0355
cg13876366	0.432679	4.05968	8.55497	1.62166e-11	1.29853e-08	16.033
cg04575343	-0.18891	-5.2196	-8.5526	1.6356e-11	1.30541e-08	16.0301
cg25231009	0.370133	5.1589	8.55134	1.64308e-11	1.30996e-08	16.0299
cg12936622	0.783963	4.0268	8.54471	1.68294e-11	1.32582e-08	16.0294
cg18686905	0.632047	3.80634	8.54437	1.68503e-11	1.32582e-08	16.0277
cg00280394	0.494122	4.74519	8.54412	1.68651e-11	1.32582e-08	16.0277
cg15422157	-0.311188	3.02541	-8.54658	1.6716e-11	1.32171e-08	16.0271
cg21872393	-0.269798	-5.7399	-8.54447	1.68442e-11	1.32582e-08	16.0253
cg11085283	0.554648	3.93153	8.5428	1.69461e-11	1.33022e-08	16.024
cg18304819	0.560248	5.33185	8.55383	1.62834e-11	1.30237e-08	16.0231
cg09881355	0.543556	3.44593	8.54261	1.69573e-11	1.33022e-08	16.0203
cg03764335	0.503756	2.88706	8.55735	1.60778e-11	1.29478e-08	16.0149
cg18633432	-0.359189	-5.68209	-8.55056	1.64773e-11	1.31224e-08	16.0121
cg04322504	0.606575	4.87959	8.54083	1.70669e-11	1.33453e-08	16.0085
cg20197715	0.504526	4.23253	8.54543	1.67857e-11	1.32528e-08	16.0078
cg11641410	0.400789	1.06432	8.54647	1.67225e-11	1.32171e-08	16.0043
cg21820610	0.432411	2.85077	8.5377	1.72612e-11	1.34829e-08	16.003
cg05346855	-0.387043	-5.14631	-8.54155	1.70227e-11	1.33271e-08	15.997
cg14944395	-0.203561	-5.26437	-8.5415	1.70254e-11	1.33271e-08	15.9945
cg25830660	0.253731	-3.22692	8.53387	1.75016e-11	1.3627e-08	15.9895
cg03751633	0.298417	1.68299	8.53334	1.75354e-11	1.36388e-08	15.987
cg04374059	0.517872	4.77706	8.52957	1.77756e-11	1.37492e-08	15.9792
cg08553572	0.15984	-0.981983	8.53676	1.73199e-11	1.35129e-08	15.9786
cg19334675	-0.190296	-5.04358	-8.53122	1.76701e-11	1.37115e-08	15.9776
cg13026439	0.745091	3.40798	8.52935	1.77898e-11	1.37492e-08	15.9735
cg10177585	0.432493	3.23766	8.53099	1.76849e-11	1.37115e-08	15.9727
cg23840821	0.290989	2.22544	8.52888	1.78201e-11	1.3758e-08	15.9718
cg07146578	-0.235315	-5.57956	-8.53649	1.73366e-11	1.35129e-08	15.9682
cg00418528	0.491958	3.46984	8.52984	1.77582e-11	1.37492e-08	15.964
cg16200007	-0.310732	-5.2158	-8.53137	1.76608e-11	1.37115e-08	15.9637
cg17470325	0.344751	2.62508	8.52691	1.79474e-11	1.38272e-08	15.9614
cg21500166	0.166575	-0.121338	8.52579	1.80207e-11	1.38691e-08	15.9583
cg10040839	0.604347	5.72464	8.52544	1.80435e-11	1.38721e-08	15.9539
cg25671025	0.639822	3.46646	8.52365	1.81607e-11	1.39475e-08	15.9521
cg27298300	0.440358	2.55376	8.52793	1.78814e-11	1.37909e-08	15.9457
cg25008619	0.377111	4.69088	8.52042	1.83736e-11	1.4094e-08	15.9403
cg20568147	0.508118	5.25829	8.51963	1.84263e-11	1.4094e-08	15.9383
cg00763812	-0.246144	-4.51172	-8.51753	1.8567e-11	1.41557e-08	15.9355
cg07456586	0.709154	3.84678	8.5196	1.84284e-11	1.4094e-08	15.9348
cg10237542	0.463874	4.44431	8.51977	1.84172e-11	1.4094e-08	15.9326
cg11473272	-0.280657	2.05274	-8.51636	1.86456e-11	1.41861e-08	15.9297
cg09801687	-0.197966	-4.45034	-8.51514	1.87279e-11	1.42192e-08	15.9294
cg16622954	0.678198	4.19551	8.51644	1.86398e-11	1.41861e-08	15.9289
cg03181986	-0.564251	-4.54176	-8.51837	1.85106e-11	1.41274e-08	15.9152
cg11373869	0.620388	4.16149	8.51332	1.88515e-11	1.42687e-08	15.9152
cg01775245	0.611801	6.00704	8.51907	1.84637e-11	1.41063e-08	15.9144
cg02102635	0.389559	3.45912	8.5135	1.88396e-11	1.42687e-08	15.9133
cg01993027	0.712372	0.936592	8.51204	1.8939e-11	1.43202e-08	15.9102
cg09711582	0.254159	2.79992	8.51534	1.87141e-11	1.42192e-08	15.9033
cg10005894	-0.285386	-5.88847	-8.51032	1.90574e-11	1.43653e-08	15.9019
cg15869128	0.217722	-2.05613	8.50966	1.91025e-11	1.43825e-08	15.9
cg26963509	0.48427	5.33485	8.50941	1.91197e-11	1.43825e-08	15.8983
cg03945408	0.538222	3.06365	8.51031	1.90576e-11	1.43653e-08	15.8886
cg09734568	0.511226	3.12324	8.50592	1.93625e-11	1.45205e-08	15.8864
cg17161697	0.547011	3.59678	8.50886	1.91578e-11	1.43965e-08	15.886
cg18146192	0.598279	3.72324	8.50126	1.96918e-11	1.47373e-08	15.8767
cg01067385	-0.522507	-4.64109	-8.50805	1.92145e-11	1.44243e-08	15.8731
cg01686960	0.650129	4.33829	8.49962	1.98095e-11	1.47951e-08	15.873
cg24346199	0.625849	4.32742	8.49906	1.98492e-11	1.48097e-08	15.8725
cg20745248	0.162589	1.77293	8.51434	1.87823e-11	1.42457e-08	15.8717
cg19039771	-0.206347	-4.26075	-8.4959	2.00779e-11	1.49346e-08	15.8593
cg05500893	0.588149	4.51536	8.49819	1.99119e-11	1.48413e-08	15.8593
cg16311685	0.452931	4.81751	8.49497	2.01454e-11	1.49632e-08	15.8585
cg19407481	0.255402	3.06037	8.49968	1.98051e-11	1.47951e-08	15.8559
cg18017849	0.286733	3.26558	8.49481	2.01571e-11	1.49632e-08	15.8544
cg04092435	-0.176158	-4.8131	-8.49631	2.00477e-11	1.49274e-08	15.8536
cg08888968	0.498651	5.04359	8.50365	1.95223e-11	1.46253e-08	15.8505
cg19151030	-0.275517	-5.39847	-8.49207	2.03575e-11	1.50814e-08	15.8472
cg09011732	0.192726	-0.779293	8.49246	2.03291e-11	1.50756e-08	15.845
cg20178231	-0.181254	-4.40631	-8.51097	1.90125e-11	1.43609e-08	15.8445
cg11299763	0.43046	4.08922	8.49072	2.0457e-11	1.51246e-08	15.8419
cg24634560	0.535518	4.01235	8.48857	2.0617e-11	1.51511e-08	15.8303
cg24677321	0.320993	2.81311	8.48874	2.06041e-11	1.51511e-08	15.8275
cg08658009	0.258967	4.34792	8.48872	2.0606e-11	1.51511e-08	15.8271
cg07473599	0.448552	3.07821	8.48799	2.06606e-11	1.51679e-08	15.8247
cg11149238	0.411657	2.63855	8.491	2.04364e-11	1.51246e-08	15.8231
cg16401333	0.547624	3.32648	8.48918	2.05717e-11	1.51511e-08	15.8209
cg13404472	0.327739	3.14256	8.48942	2.05535e-11	1.51511e-08	15.8154
cg00837060	0.600707	4.98445	8.48862	2.06131e-11	1.51511e-08	15.8147
cg14214353	0.194761	2.72134	8.48314	2.10262e-11	1.539e-08	15.8135
cg11200297	0.465135	4.6964	8.48476	2.09036e-11	1.53157e-08	15.8071
cg11249998	-0.301679	-5.51224	-8.47931	2.132e-11	1.5543e-08	15.7992
cg18987912	0.406217	4.06224	8.48229	2.1091e-11	1.54221e-08	15.7986
cg24017056	0.712343	2.14939	8.47786	2.14317e-11	1.55804e-08	15.7961
cg18793571	0.478928	4.35182	8.47977	2.12845e-11	1.55326e-08	15.7925
cg26663339	0.542877	4.22031	8.47754	2.14564e-11	1.55804e-08	15.792
cg25976786	-0.255891	-5.69553	-8.47779	2.14374e-11	1.55804e-08	15.7883
cg11064929	0.307416	4.63595	8.47776	2.14393e-11	1.55804e-08	15.7812
cg27267820	0.505239	2.92491	8.48112	2.11802e-11	1.54719e-08	15.7808
cg09107155	-0.602662	-2.88072	-8.47447	2.16966e-11	1.57393e-08	15.776
cg21254939	0.178699	-2.19797	8.48502	2.08834e-11	1.53157e-08	15.7725
cg24633967	0.620688	4.83964	8.47012	2.20403e-11	1.59728e-08	15.7651
cg22048683	0.195499	1.02704	8.46903	2.2128e-11	1.60205e-08	15.7572
cg04851992	0.28976	4.52051	8.46553	2.24099e-11	1.61607e-08	15.7481
cg11421132	0.661261	3.14735	8.46566	2.23991e-11	1.61607e-08	15.747
cg11703007	0.635885	3.28386	8.46357	2.25691e-11	1.62595e-08	15.7418
cg23173466	-0.643513	-6.11155	-8.4675	2.22505e-11	1.6082e-08	15.7415
cg24349074	0.565476	4.09094	8.46742	2.22568e-11	1.6082e-08	15.7375
cg00956789	-0.232464	-4.00539	-8.46269	2.26417e-11	1.62798e-08	15.7273
cg17683774	0.212752	4.18226	8.45968	2.28894e-11	1.64418e-08	15.7246
cg24654390	0.485357	2.20715	8.46301	2.26151e-11	1.62766e-08	15.7244
cg21941821	0.228958	-1.65155	8.45263	2.34817e-11	1.67197e-08	15.7118
cg26326264	0.455411	5.19588	8.45567	2.3224e-11	1.65845e-08	15.7104
cg05954825	0.487817	3.26791	8.45713	2.31021e-11	1.65459e-08	15.7095
cg22122329	0.22783	4.04242	8.45309	2.34423e-11	1.67138e-08	15.7082
cg23799276	-0.222055	-4.56323	-8.45587	2.32075e-11	1.65845e-08	15.7065
cg06454326	-0.204003	-4.6061	-8.45299	2.34507e-11	1.67138e-08	15.7049
cg11816703	0.673923	3.97274	8.45663	2.31438e-11	1.65595e-08	15.7046
cg04064559	0.349168	3.97437	8.4591	2.29378e-11	1.64604e-08	15.7024
cg26351679	-0.387983	2.8299	-8.44927	2.37684e-11	1.68341e-08	15.6987
cg22380641	0.241809	0.946244	8.45071	2.36449e-11	1.67875e-08	15.6967
cg25620256	0.668224	4.21381	8.44914	2.37803e-11	1.68341e-08	15.6962
cg01433190	0.425126	3.5391	8.45204	2.35314e-11	1.67388e-08	15.694
cg09383846	0.257771	2.87659	8.44804	2.3875e-11	1.68484e-08	15.6919
cg16269457	0.409075	4.38071	8.4507	2.36457e-11	1.67875e-08	15.6913
cg16968357	0.57516	4.18833	8.4499	2.37145e-11	1.68201e-08	15.6906
cg22555495	0.184792	-0.141843	8.44784	2.38924e-11	1.68484e-08	15.6893
cg26754170	0.27206	2.16463	8.44853	2.38324e-11	1.68484e-08	15.6884
cg08251029	0.226055	-1.24398	8.4462	2.40344e-11	1.69322e-08	15.6875
cg14778721	0.362248	4.87308	8.45765	2.30581e-11	1.65305e-08	15.6827
cg06186559	0.628726	3.61543	8.4441	2.42176e-11	1.70285e-08	15.6756
cg00981692	0.533361	2.86853	8.44795	2.38826e-11	1.68484e-08	15.6736
cg11006442	0.593469	5.32936	8.44362	2.42601e-11	1.70421e-08	15.6713
cg04571941	-0.251305	-3.42026	-8.44277	2.43353e-11	1.70622e-08	15.6657
cg15089167	0.332548	3.62718	8.44191	2.44112e-11	1.7099e-08	15.6569
cg09159003	0.382687	3.22289	8.44508	2.41322e-11	1.69848e-08	15.6531
cg09220050	0.24527	-2.39251	8.4351	2.50202e-11	1.74651e-08	15.6475
cg02766680	0.372506	5.28043	8.44322	2.42954e-11	1.70505e-08	15.6461
cg13837895	-0.296014	-5.65543	-8.44004	2.45765e-11	1.71983e-08	15.6391
cg16844994	0.672337	5.82562	8.43196	2.53066e-11	1.76211e-08	15.6382
cg06873606	0.779235	4.60029	8.435	2.50292e-11	1.74651e-08	15.6354
cg08835294	0.573037	3.39805	8.43602	2.49377e-11	1.74345e-08	15.6343
cg03354331	0.478905	2.89772	8.43176	2.5325e-11	1.76211e-08	15.6313
cg02514794	0.381554	2.86882	8.43068	2.54247e-11	1.76471e-08	15.6304
cg06158646	0.604842	3.3521	8.43236	2.52701e-11	1.76164e-08	15.6229
cg03266048	0.370531	2.97202	8.42844	2.56313e-11	1.77357e-08	15.6206
cg19728951	0.618425	3.89409	8.43057	2.54345e-11	1.76471e-08	15.6205
cg04320095	0.857771	3.85065	8.42962	2.55223e-11	1.76912e-08	15.62
cg03957984	0.721865	3.4556	8.42589	2.58697e-11	1.78308e-08	15.616
cg03962365	0.280319	-4.35242	8.4266	2.58029e-11	1.78183e-08	15.6144
cg08577441	0.333309	4.97976	8.42788	2.56836e-11	1.77527e-08	15.6133
cg22886896	0.32232	3.00087	8.4284	2.56349e-11	1.77357e-08	15.6085
cg05965029	0.339797	-2.14064	8.42396	2.60513e-11	1.79123e-08	15.6074
cg02048501	0.501663	4.3838	8.43084	2.54092e-11	1.76471e-08	15.6066
cg02554850	0.213904	3.77168	8.42325	2.61182e-11	1.79123e-08	15.6059
cg16242888	-0.178973	-3.9496	-8.42359	2.60858e-11	1.79123e-08	15.6006
cg15718035	0.639009	1.81873	8.42388	2.60586e-11	1.79123e-08	15.5973
cg15373660	0.680264	3.24129	8.42329	2.61146e-11	1.79123e-08	15.591
cg25723614	0.245582	1.33991	8.41788	2.66313e-11	1.81847e-08	15.5907
cg21501811	0.559925	3.63298	8.41795	2.66245e-11	1.81847e-08	15.5875
cg19179053	0.517451	3.05684	8.41821	2.65995e-11	1.81847e-08	15.5817
cg15584430	0.710311	4.80777	8.42606	2.58537e-11	1.78308e-08	15.5763
cg04026926	-0.209621	-5.29552	-8.41647	2.67679e-11	1.82609e-08	15.5745
cg09384832	0.294544	-2.46393	8.41492	2.69182e-11	1.83464e-08	15.5737
cg14288292	0.328537	1.07649	8.41387	2.70213e-11	1.83929e-08	15.5719
cg05692711	0.258731	2.01492	8.41285	2.7121e-11	1.84332e-08	15.5703
cg23311919	0.143809	2.69722	8.42076	2.63551e-11	1.80466e-08	15.5591
cg07470176	0.417234	4.76506	8.42307	2.61346e-11	1.79123e-08	15.5591
cg06567355	-0.384406	-4.77504	-8.41175	2.7229e-11	1.84724e-08	15.5572
cg26884161	0.684914	3.89028	8.41371	2.70366e-11	1.83929e-08	15.5551
cg13288285	0.599437	4.42753	8.40943	2.7459e-11	1.86111e-08	15.5525
cg01881474	0.385822	4.20187	8.41202	2.7203e-11	1.84718e-08	15.5504
cg01917434	-0.266093	2.92615	-8.40713	2.76892e-11	1.87325e-08	15.5503
cg10103036	0.622223	3.13551	8.40837	2.7565e-11	1.86657e-08	15.5502
cg09096054	0.276854	4.13471	8.40686	2.77166e-11	1.87338e-08	15.5442
cg21958664	0.407103	3.34304	8.40542	2.78615e-11	1.8797e-08	15.5402
cg11512305	-0.353989	-6.09388	-8.40559	2.78444e-11	1.8797e-08	15.5332
cg10207546	-0.755839	-4.43716	-8.40509	2.78946e-11	1.8802e-08	15.5299
cg20064151	-0.298964	-4.01715	-8.40461	2.79435e-11	1.88177e-08	15.5223
cg01346596	0.246906	4.08445	8.39831	2.85882e-11	1.92342e-08	15.5211
cg26542597	0.237348	3.76144	8.39788	2.86331e-11	1.92467e-08	15.5191
cg11791444	0.168407	-1.33684	8.39756	2.86667e-11	1.92516e-08	15.5066
cg00080393	-0.222833	-6.01364	-8.39518	2.89147e-11	1.93472e-08	15.5061
cg02507657	-0.199993	2.32	-8.39586	2.88442e-11	1.93251e-08	15.5011
cg00223863	0.333425	3.57214	8.39379	2.90615e-11	1.94277e-08	15.4969
cg13537196	-0.198996	-4.79454	-8.39228	2.92207e-11	1.95163e-08	15.4965
cg06944346	-0.712849	-4.54095	-8.39701	2.87243e-11	1.92726e-08	15.4965
cg06600444	0.625659	0.587175	8.39575	2.88552e-11	1.93251e-08	15.4919
cg21705394	-0.246098	-5.17175	-8.38912	2.95573e-11	1.96995e-08	15.4893
cg08578057	0.274433	2.73086	8.38816	2.96608e-11	1.97025e-08	15.4847
cg02963846	-0.415885	3.18192	-8.38853	2.96207e-11	1.96995e-08	15.4841
cg20687038	-0.307105	-5.55776	-8.38883	2.95886e-11	1.96995e-08	15.4825
cg02167613	-0.29395	3.07481	-8.38771	2.97091e-11	1.97167e-08	15.4814
cg07284788	-0.468118	-5.34595	-8.38583	2.99123e-11	1.98157e-08	15.4777
cg21844075	0.351093	4.07796	8.38631	2.98602e-11	1.9799e-08	15.4746
cg21802573	0.487004	3.55762	8.38951	2.9516e-11	1.96956e-08	15.4713
cg09895959	0.334771	3.79033	8.38845	2.96294e-11	1.96995e-08	15.4692
cg15611186	0.294132	4.10818	8.3812	3.04182e-11	2.00991e-08	15.4632
cg10657837	-0.332401	-5.10009	-8.38065	3.04793e-11	2.01004e-08	15.4499
cg14444290	0.284271	3.78887	8.37977	3.0577e-11	2.01286e-08	15.4482
cg10681083	0.224615	2.60125	8.37848	3.07202e-11	2.01953e-08	15.4468
cg26090775	0.191947	-2.65824	8.38072	3.04709e-11	2.01004e-08	15.4451
cg11489631	0.602961	4.59455	8.37749	3.08301e-11	2.02407e-08	15.4448
cg09993711	0.5114	2.62334	8.3798	3.05733e-11	2.01286e-08	15.441
cg08176538	0.382503	1.82778	8.37671	3.09183e-11	2.02622e-08	15.4372
cg15097551	0.656405	1.6609	8.38386	3.01265e-11	1.99396e-08	15.4355
cg14047911	0.451764	4.02183	8.38116	3.04224e-11	2.00991e-08	15.4344
cg01830695	0.336133	3.18748	8.37602	3.09955e-11	2.02811e-08	15.4314
cg14417676	0.33567	-2.04396	8.37313	3.13216e-11	2.03626e-08	15.431
cg09067740	0.655514	2.8338	8.37596	3.10024e-11	2.02811e-08	15.43
cg24110839	0.259827	4.08509	8.3742	3.12002e-11	2.03198e-08	15.4289
cg10425679	0.713253	4.37443	8.37496	3.11143e-11	2.02819e-08	15.4276
cg26840849	0.650133	3.57016	8.37836	3.07335e-11	2.01953e-08	15.4271
cg11199901	-0.308675	2.82605	-8.37271	3.13702e-11	2.03761e-08	15.427
cg14655249	-0.25537	-5.01336	-8.37055	3.16162e-11	2.04453e-08	15.4242
cg02309011	0.329014	1.77893	8.37384	3.12412e-11	2.03284e-08	15.4236
cg15925718	-0.234577	-4.57982	-8.37106	3.15581e-11	2.04258e-08	15.4236
cg06838703	0.580628	3.26433	8.37192	3.14599e-11	2.03982e-08	15.423
cg03836146	0.39443	4.08186	8.37195	3.14557e-11	2.03982e-08	15.4192
cg10971346	-0.214218	-5.11456	-8.37025	3.16509e-11	2.04497e-08	15.4175
cg16809326	0.463373	3.4618	8.36947	3.17408e-11	2.04897e-08	15.416
cg19125926	-0.540766	-4.77107	-8.37538	3.10674e-11	2.02819e-08	15.4103
cg17380870	-0.220197	-5.22492	-8.37505	3.11045e-11	2.02819e-08	15.4099
cg10521605	0.618604	4.34596	8.36844	3.18593e-11	2.053e-08	15.4088
cg18780026	0.826383	4.22498	8.37107	3.15565e-11	2.04258e-08	15.4081
cg24900205	0.556693	3.52794	8.36613	3.2127e-11	2.06481e-08	15.4079
cg26965687	0.504506	5.5663	8.37699	3.08863e-11	2.02594e-08	15.4071
cg18282011	-0.275138	-5.52536	-8.36646	3.20888e-11	2.06416e-08	15.4057
cg01904580	-0.223961	3.83084	-8.36672	3.20582e-11	2.064e-08	15.4006
cg14129053	0.248995	3.69693	8.36537	3.2216e-11	2.0687e-08	15.3982
cg17157592	-0.389461	3.40777	-8.3688	3.18181e-11	2.05215e-08	15.3971
cg11734367	-0.439301	4.83835	-8.36409	3.23656e-11	2.07106e-08	15.3964
cg24926591	0.611543	4.65877	8.36513	3.22441e-11	2.0687e-08	15.3934
cg08251901	-0.387024	-5.8793	-8.36412	3.23624e-11	2.07106e-08	15.3858
cg10550693	-0.144022	-4.53469	-8.36223	3.25849e-11	2.08145e-08	15.3845
cg27543308	0.493308	4.07277	8.35788	3.31036e-11	2.10907e-08	15.3773
cg01920948	0.259764	4.05242	8.35691	3.32198e-11	2.1128e-08	15.3751
cg25982711	-0.217923	-3.03845	-8.35585	3.3348e-11	2.11728e-08	15.3734
cg09034938	0.434782	3.49176	8.36182	3.26336e-11	2.08275e-08	15.3711
cg19442437	0.325364	3.74781	8.36239	3.25663e-11	2.08145e-08	15.3698
cg18858976	-0.18789	3.64335	-8.37525	3.10816e-11	2.02819e-08	15.3658
cg05784098	0.467316	0.892836	8.35717	3.3189e-11	2.11267e-08	15.3634
cg21293867	0.291833	4.49548	8.35619	3.33067e-11	2.11649e-08	15.3629
cg25864535	-0.571073	-5.68707	-8.36462	3.23039e-11	2.07073e-08	15.3595
cg15065535	0.310658	3.76426	8.3525	3.37558e-11	2.13946e-08	15.3561
cg04767180	0.123434	-3.42866	8.35494	3.34586e-11	2.12246e-08	15.3556
cg07010207	0.519633	3.79598	8.35833	3.30499e-11	2.10748e-08	15.3522
cg15191330	0.425226	4.25616	8.34948	3.4128e-11	2.15374e-08	15.346
cg20645966	0.155975	1.28013	8.35044	3.40092e-11	2.14994e-08	15.3457
cg05826762	0.725249	2.98191	8.35101	3.39393e-11	2.14738e-08	15.3416
cg10904405	0.520836	4.33807	8.34967	3.41038e-11	2.15374e-08	15.3388
cg03004714	-0.33198	-5.22573	-8.34865	3.42309e-11	2.15837e-08	15.3375
cg14950384	0.802348	1.75258	8.35177	3.38452e-11	2.14327e-08	15.3369
cg02910113	0.538397	4.29301	8.34528	3.46517e-11	2.17554e-08	15.334
cg06727632	0.627593	3.39171	8.34587	3.45777e-11	2.17554e-08	15.3331
cg20447153	-0.349624	3.39789	-8.3469	3.44489e-11	2.17025e-08	15.3317
cg13876481	0.301192	-0.873664	8.34543	3.46328e-11	2.17554e-08	15.329
cg20479231	0.242084	3.85038	8.34477	3.47162e-11	2.17772e-08	15.3286
cg00506949	0.54456	5.16545	8.34546	3.46296e-11	2.17554e-08	15.3274
cg15399877	0.508631	4.62305	8.34271	3.49772e-11	2.18847e-08	15.3173
cg14448515	-0.190706	2.94251	-8.34217	3.50448e-11	2.19084e-08	15.3173
cg23368410	0.477911	3.19163	8.34352	3.4874e-11	2.18389e-08	15.3146
cg26534871	-0.232424	-5.1702	-8.33973	3.53565e-11	2.20238e-08	15.313
cg06407439	0.546444	4.82979	8.34374	3.48466e-11	2.18389e-08	15.311
cg24501539	0.297282	2.36706	8.34186	3.50848e-11	2.19147e-08	15.31
cg21203956	0.281837	1.34528	8.34096	3.51998e-11	2.1949e-08	15.3096
cg09466667	0.254707	4.19598	8.33955	3.53798e-11	2.20238e-08	15.304
cg06058209	0.383056	1.7895	8.33416	3.60786e-11	2.23024e-08	15.2981
cg23392782	-0.25442	-4.71081	-8.33448	3.60378e-11	2.23008e-08	15.2967
cg07658578	-0.255224	3.66571	-8.33629	3.58009e-11	2.21917e-08	15.2958
cg24301019	-0.36754	-5.58329	-8.34117	3.51724e-11	2.1949e-08	15.294
cg23185179	-0.389768	-4.48995	-8.33572	3.58748e-11	2.22187e-08	15.2931
cg25407198	0.181222	-0.179914	8.33399	3.61012e-11	2.23024e-08	15.2925
cg07336471	0.210048	-2.50856	8.33838	3.55313e-11	2.20806e-08	15.2916
cg21945930	0.195388	-2.45849	8.33354	3.61605e-11	2.23202e-08	15.2839
cg16653468	0.428895	3.7831	8.33088	3.65119e-11	2.24304e-08	15.2826
cg00399650	-0.1955	-4.93115	-8.3308	3.65217e-11	2.24304e-08	15.2826
cg05965902	-0.19401	-4.66451	-8.33079	3.65228e-11	2.24304e-08	15.2826
cg20625891	-0.172739	-4.46319	-8.33171	3.64012e-11	2.24304e-08	15.2826
cg13040021	-0.22129	-4.7605	-8.33655	3.5767e-11	2.21917e-08	15.2807
cg25386597	0.51638	2.09904	8.33632	3.5797e-11	2.21917e-08	15.2771
cg00491316	0.593021	2.97826	8.32886	3.67805e-11	2.25509e-08	15.2736
cg05216710	0.771462	5.24983	8.32805	3.68885e-11	2.25793e-08	15.2708
cg27583594	0.595903	2.63419	8.33101	3.64943e-11	2.24304e-08	15.2683
cg20211506	0.240483	-0.280679	8.32493	3.73092e-11	2.27418e-08	15.2646
cg09204609	0.62139	4.00232	8.33927	3.54156e-11	2.20274e-08	15.262
cg02368554	0.373188	3.85858	8.32646	3.71025e-11	2.26724e-08	15.2603
cg24066516	0.665229	4.08249	8.32511	3.72837e-11	2.27418e-08	15.2597
cg04831034	0.511551	4.05892	8.3314	3.64426e-11	2.24304e-08	15.2594
cg27027803	0.185414	0.0323196	8.32334	3.75248e-11	2.28386e-08	15.2566
cg12499300	0.471788	4.31368	8.32848	3.68311e-11	2.2563e-08	15.2555
cg13175120	0.517257	3.29968	8.33053	3.65577e-11	2.2433e-08	15.2508
cg16327381	0.444831	4.96758	8.32779	3.69226e-11	2.25813e-08	15.2494
cg09484322	0.584786	4.11565	8.31997	3.79858e-11	2.30774e-08	15.2359
cg03337784	-0.337698	-6.01825	-8.32115	3.78235e-11	2.29979e-08	15.2332
cg05815956	0.491111	2.91161	8.3233	3.75304e-11	2.28386e-08	15.2322
cg02243883	0.343128	3.1894	8.32495	3.73055e-11	2.27418e-08	15.2309
cg15934687	-0.374451	3.96279	-8.31566	3.85853e-11	2.34028e-08	15.2306
cg11640987	0.274624	3.83159	8.31442	3.87601e-11	2.34894e-08	15.2106
cg11209218	0.456092	4.81878	8.30979	3.9417e-11	2.38351e-08	15.2023
cg22002176	0.181466	2.93835	8.3075	3.9746e-11	2.39949e-08	15.1986
cg05247426	0.297452	4.64463	8.30695	3.9825e-11	2.39949e-08	15.1979
cg06911519	-0.229191	-4.62429	-8.30708	3.98062e-11	2.39949e-08	15.1977
cg06844932	-0.293632	-5.47995	-8.31805	3.8252e-11	2.32199e-08	15.1958
cg24379599	0.743985	3.96285	8.30602	3.99606e-11	2.4038e-08	15.1937
cg07007148	0.350905	3.65242	8.30723	3.97847e-11	2.39949e-08	15.1932
cg23631465	0.290237	3.63343	8.30674	3.98561e-11	2.39949e-08	15.1926
cg07049329	0.308121	4.88278	8.30971	3.94281e-11	2.38351e-08	15.1908
cg13985414	0.461328	4.18519	8.31016	3.93643e-11	2.38351e-08	15.1903
cg15019721	-0.240233	-4.88819	-8.30455	4.01741e-11	2.41268e-08	15.1847
cg10303989	0.81906	4.96351	8.30088	4.0713e-11	2.43905e-08	15.1776
cg11861406	0.445341	4.47882	8.30142	4.06336e-11	2.43628e-08	15.1769
cg05439451	-0.549849	-5.0914	-8.3004	4.07841e-11	2.44131e-08	15.176
cg26487586	0.176483	-1.46942	8.30556	4.0027e-11	2.40582e-08	15.1711
cg15564000	0.282355	1.76869	8.30396	4.02604e-11	2.41588e-08	15.1705
cg03823431	0.157401	-0.54169	8.29996	4.08501e-11	2.44326e-08	15.1572
cg15468576	-0.499782	3.13424	-8.29352	4.18165e-11	2.4909e-08	15.15
cg10211485	-0.22738	-5.55359	-8.29572	4.14837e-11	2.47914e-08	15.1496
cg16905092	0.266203	0.626962	8.2924	4.19872e-11	2.49498e-08	15.1463
cg23827421	0.651015	3.89738	8.29399	4.17445e-11	2.49066e-08	15.146
cg24063405	0.598332	3.40491	8.29368	4.17915e-11	2.4909e-08	15.1359
cg16516429	0.497315	3.24639	8.289	4.2509e-11	2.51582e-08	15.1332
cg23269317	0.300793	-2.90124	8.28965	4.24089e-11	2.51582e-08	15.1328
cg10253083	0.453303	2.11702	8.29255	4.19635e-11	2.49498e-08	15.1313
cg14129266	0.80474	4.67135	8.28899	4.25096e-11	2.51582e-08	15.1275
cg06397944	0.379104	4.85939	8.28682	4.28466e-11	2.52964e-08	15.1264
cg06423925	0.751745	4.0243	8.28909	4.24954e-11	2.51582e-08	15.1263
cg26289032	-0.514538	-4.50511	-8.28732	4.27683e-11	2.52705e-08	15.1261
cg25924845	0.965772	4.37095	8.29273	4.19365e-11	2.49498e-08	15.1236
cg21326516	0.449043	2.85157	8.29441	4.16818e-11	2.48895e-08	15.1224
cg05798401	0.393298	3.55404	8.28549	4.30547e-11	2.53988e-08	15.1221
cg11842199	0.50465	3.85042	8.29149	4.21264e-11	2.50123e-08	15.1202
cg24455985	0.676133	4.55561	8.28135	4.37074e-11	2.57217e-08	15.108
cg20103078	-0.538491	3.35973	-8.2796	4.39853e-11	2.57817e-08	15.1052
cg15919258	-0.306161	-5.28626	-8.28048	4.38459e-11	2.57697e-08	15.1041
cg24909371	0.288184	3.14167	8.2838	4.33192e-11	2.55343e-08	15.103
cg17063460	0.446967	4.31747	8.27995	4.39296e-11	2.57697e-08	15.1017
cg21691014	0.520591	4.40934	8.28804	4.26578e-11	2.52256e-08	15.0995
cg03293735	0.235759	2.9441	8.27897	4.40859e-11	2.582e-08	15.0994
cg04885377	0.602895	7.85203	8.27999	4.39237e-11	2.57697e-08	15.0982
cg09568984	0.329547	3.21801	8.28015	4.38987e-11	2.57697e-08	15.0979
cg23951395	0.644668	2.36367	8.28273	4.34879e-11	2.56131e-08	15.0951
cg00771553	0.250189	1.86652	8.2772	4.43704e-11	2.59244e-08	15.0944
cg21755944	0.412605	4.40516	8.27729	4.43572e-11	2.59244e-08	15.0926
cg07226746	0.59376	3.18758	8.27527	4.4683e-11	2.60448e-08	15.0885
cg12931853	0.492192	4.49485	8.2757	4.46131e-11	2.60248e-08	15.0819
cg01986502	0.208364	-1.85615	8.27241	4.51497e-11	2.62542e-08	15.0761
cg13411037	0.455089	4.10067	8.27449	4.48098e-11	2.60979e-08	15.0732
cg14502625	0.419484	0.610666	8.26985	4.55729e-11	2.63955e-08	15.072
cg01239717	0.356555	-1.04038	8.26993	4.55582e-11	2.63955e-08	15.0703
cg10297497	0.552477	3.25851	8.27022	4.5511e-11	2.63955e-08	15.0687
cg11464131	0.616483	2.15177	8.27403	4.48853e-11	2.61212e-08	15.0685
cg02028970	-0.224336	-5.82441	-8.26708	4.60328e-11	2.66069e-08	15.0618
cg20087332	0.341702	4.76663	8.27867	4.41339e-11	2.58275e-08	15.0615
cg15906151	-0.261343	-5.43074	-8.26863	4.57753e-11	2.64918e-08	15.0576
cg00837773	0.263488	2.97038	8.267	4.60468e-11	2.66069e-08	15.057
cg12426923	0.24492	2.60367	8.27077	4.54199e-11	2.63694e-08	15.0566
cg04779342	0.629858	3.94551	8.27633	4.4512e-11	2.59864e-08	15.0563
cg16245944	0.624415	4.99646	8.26523	4.63436e-11	2.66732e-08	15.0543
cg20951949	0.475971	5.00918	8.26617	4.6186e-11	2.66365e-08	15.052
cg03363829	0.500855	4.88383	8.27093	4.53937e-11	2.63694e-08	15.0498
cg24427175	0.192742	3.81037	8.26641	4.61453e-11	2.66365e-08	15.0454
cg05229655	0.281936	2.27713	8.26583	4.62434e-11	2.66365e-08	15.0413
cg05552343	0.469447	5.04909	8.26351	4.66342e-11	2.67596e-08	15.0403
cg21490793	-0.288929	-5.35142	-8.2659	4.62312e-11	2.66365e-08	15.0391
cg24407308	-0.262018	-4.99715	-8.26103	4.70567e-11	2.69302e-08	15.0379
cg09791834	-0.27644	-5.88878	-8.26456	4.64574e-11	2.66968e-08	15.0378
cg19323832	0.442302	3.39068	8.26025	4.71911e-11	2.69493e-08	15.0368
cg00722015	-0.233254	-4.42086	-8.26098	4.70651e-11	2.69302e-08	15.0353
cg02621907	-0.203106	-4.74699	-8.26456	4.64564e-11	2.66968e-08	15.0309
cg20485124	-0.211457	-4.43707	-8.259	4.74055e-11	2.70506e-08	15.0267
cg24155668	-0.28421	-6.00523	-8.26089	4.70802e-11	2.69302e-08	15.0231
cg01964333	0.189289	3.21719	8.25646	4.78446e-11	2.72376e-08	15.0225
cg13443092	-0.430506	-6.38069	-8.25595	4.79345e-11	2.72676e-08	15.0185
cg21651867	0.543666	4.12899	8.26064	4.71237e-11	2.69318e-08	15.0154
cg01844755	0.393236	4.09387	8.25467	4.81566e-11	2.73302e-08	15.015
cg07289109	0.379411	4.15957	8.25744	4.76755e-11	2.71836e-08	15.0145
cg03605164	0.383858	3.46057	8.25656	4.78272e-11	2.72376e-08	15.0125
cg12413365	-0.262456	-5.69755	-8.25312	4.84291e-11	2.74636e-08	15.0092
cg16073383	0.335126	2.08745	8.25541	4.80278e-11	2.72894e-08	15.0078
cg26001673	0.335171	5.41814	8.26348	4.66399e-11	2.67596e-08	15.0035
cg18454701	-0.216761	-5.12547	-8.26087	4.70842e-11	2.69302e-08	15.0035
cg02157519	0.321597	3.4398	8.25161	4.86967e-11	2.75514e-08	15.0022
cg04585404	0.16394	-2.76169	8.25238	4.85603e-11	2.74954e-08	15.0019
cg01250020	-0.161162	2.33595	-8.25289	4.84696e-11	2.74653e-08	15.0006
cg19048658	0.693747	3.51553	8.2553	4.80474e-11	2.72894e-08	14.9951
cg20787112	-0.242085	3.04489	-8.2496	4.9053e-11	2.76675e-08	14.9842
cg06517794	0.375661	4.99424	8.24754	4.94225e-11	2.78545e-08	14.9841
cg05816130	0.179204	0.0936637	8.24507	4.98678e-11	2.80407e-08	14.9824
cg24878990	0.329709	4.32757	8.24592	4.97142e-11	2.79758e-08	14.9824
cg23283301	-0.313421	3.39478	-8.24469	4.99378e-11	2.80586e-08	14.9804
cg25725987	0.406661	4.63802	8.25007	4.89693e-11	2.76416e-08	14.9758
cg07546878	-0.332628	-4.1128	-8.24676	4.95623e-11	2.79118e-08	14.9745
cg21442773	-0.265201	-5.46772	-8.24252	5.03324e-11	2.82336e-08	14.9722
cg24167683	-0.298524	-5.3298	-8.25034	4.89213e-11	2.76358e-08	14.9707
cg09544329	0.559476	4.747	8.24228	5.03758e-11	2.82336e-08	14.9673
cg25797694	0.603679	3.07898	8.24047	5.07098e-11	2.83186e-08	14.967
cg24641254	0.256602	2.14017	8.24199	5.04299e-11	2.82336e-08	14.9643
cg15048666	0.388839	4.3646	8.2414	5.05386e-11	2.82661e-08	14.9634
cg03625951	-0.308487	-4.79553	-8.23968	5.08553e-11	2.83782e-08	14.9634
cg15345126	-0.294703	-6.01405	-8.23919	5.09453e-11	2.84068e-08	14.9632
cg03771070	0.385469	3.62399	8.24192	5.0442e-11	2.82336e-08	14.9609
cg01538522	0.306072	-1.0647	8.23891	5.09984e-11	2.84148e-08	14.9606
cg17008633	-0.308808	-5.10601	-8.25055	4.88838e-11	2.76358e-08	14.9552
cg09255005	-0.313328	3.55088	-8.23821	5.1128e-11	2.84653e-08	14.9534
cg18697923	0.404881	3.84885	8.24059	5.06862e-11	2.83186e-08	14.9533
cg09513126	0.451818	4.86258	8.23702	5.13487e-11	2.85449e-08	14.9527
cg23911213	-0.266015	-4.68363	-8.2351	5.17101e-11	2.86494e-08	14.9482
cg17045284	0.605919	4.51643	8.23749	5.12615e-11	2.8518e-08	14.9474
cg19461552	0.471237	3.89975	8.23646	5.14539e-11	2.85816e-08	14.9384
cg27057204	0.283043	4.11311	8.23306	5.20938e-11	2.87912e-08	14.9352
cg11355601	-0.218812	-5.02506	-8.23116	5.24558e-11	2.88972e-08	14.935
cg20629334	0.601492	2.47391	8.23498	5.17322e-11	2.86494e-08	14.9338
cg14210817	-0.41034	-2.92059	-8.23412	5.18942e-11	2.87174e-08	14.9324
cg04949608	0.355824	5.12181	8.24223	5.0386e-11	2.82336e-08	14.9316
cg17140299	0.582911	5.1561	8.23143	5.24037e-11	2.88902e-08	14.929
cg06621241	-0.210728	3.02637	-8.2355	5.16349e-11	2.86388e-08	14.9273
cg03449513	0.285579	0.370474	8.22879	5.29093e-11	2.90378e-08	14.9265
cg19641667	-0.46853	2.93396	-8.22997	5.26837e-11	2.89574e-08	14.9252
cg04824070	-0.607851	-3.03657	-8.23275	5.21539e-11	2.87958e-08	14.9251
cg20193203	0.283266	2.8904	8.22927	5.28181e-11	2.90095e-08	14.9207
cg15449924	-0.354756	-6.6623	-8.236	5.15399e-11	2.86077e-08	14.9191
cg10171457	0.35654	4.32218	8.23076	5.25327e-11	2.89097e-08	14.9161
cg15705563	0.168116	2.25207	8.23206	5.22833e-11	2.88455e-08	14.9153
cg21833506	0.524755	4.04166	8.233	5.21063e-11	2.87912e-08	14.9144
cg17223707	0.254198	-0.0679616	8.2273	5.31969e-11	2.9152e-08	14.9124
cg00338852	0.791067	4.25083	8.22677	5.32989e-11	2.91861e-08	14.9103
cg19564112	0.332333	3.60525	8.22356	5.39255e-11	2.94412e-08	14.908
cg00340127	0.196781	1.43753	8.22499	5.36467e-11	2.93546e-08	14.9075
cg23706707	0.560195	4.85678	8.23063	5.25574e-11	2.89097e-08	14.9065
cg00487159	-0.238724	-5.05812	-8.22754	5.31506e-11	2.91485e-08	14.8944
cg13792780	0.556144	3.4733	8.22458	5.37264e-11	2.93763e-08	14.8938
cg10497335	0.170558	3.5258	8.22086	5.44583e-11	2.96789e-08	14.8926
cg13246776	0.308963	0.646437	8.22388	5.38627e-11	2.94289e-08	14.8923
cg05480260	0.349931	3.9977	8.2198	5.46685e-11	2.97446e-08	14.8919
cg23178364	0.323091	1.22834	8.21958	5.47121e-11	2.97446e-08	14.8886
cg10337772	-0.201291	-5.88395	-8.22074	5.44823e-11	2.96789e-08	14.8886
cg24718870	-0.35069	-6.3872	-8.21728	5.51724e-11	2.99213e-08	14.884
cg07290796	0.579309	3.87965	8.2212	5.4391e-11	2.96732e-08	14.8824
cg03424805	0.487293	3.634	8.2175	5.51278e-11	2.99213e-08	14.8799
cg05324944	-0.209499	-4.5971	-8.21675	5.5279e-11	2.99561e-08	14.8784
cg22809983	-0.523225	-4.43372	-8.21952	5.47249e-11	2.97446e-08	14.8759
cg27398271	0.675999	3.49887	8.21742	5.51437e-11	2.99213e-08	14.8699
cg12108658	0.354465	2.97414	8.214	5.5835e-11	3.01318e-08	14.8693
cg18568592	0.359278	4.54243	8.21333	5.59709e-11	3.01757e-08	14.8689
cg10085824	0.345837	5.04274	8.21501	5.56302e-11	3.00583e-08	14.8679
cg14217534	-0.244861	-5.57756	-8.21393	5.58485e-11	3.01318e-08	14.8666
cg18411559	0.583398	3.11749	8.21655	5.53184e-11	2.99561e-08	14.8626
cg25384861	-0.158118	-4.20829	-8.21211	5.62186e-11	3.02424e-08	14.8625
cg01452167	-0.338411	-4.5225	-8.21504	5.56236e-11	3.00583e-08	14.8601
cg11032208	0.224761	-3.10082	8.20804	5.70582e-11	3.06042e-08	14.8538
cg15073181	-0.231874	-5.34281	-8.20736	5.71987e-11	3.06571e-08	14.8519
cg11683966	0.520493	2.19216	8.21562	5.55062e-11	3.00356e-08	14.8507
cg21131553	-0.550904	-4.89168	-8.21234	5.61725e-11	3.02398e-08	14.8502
cg18833922	0.191095	2.52377	8.20995	5.6663e-11	3.04591e-08	14.8501
cg14555233	0.384906	2.96357	8.20923	5.68123e-11	3.0517e-08	14.8477
cg14654629	-0.447252	-6.00413	-8.21235	5.61707e-11	3.02398e-08	14.8468
cg13758412	0.274683	2.60004	8.20481	5.77331e-11	3.0904e-08	14.8357
cg00240799	0.529773	4.40097	8.2088	5.69006e-11	3.05421e-08	14.8347
cg20921106	0.354805	4.72856	8.20244	5.82333e-11	3.10979e-08	14.8259
cg07890549	0.543708	4.85331	8.20419	5.78628e-11	3.09452e-08	14.8238
cg20324481	-0.257225	2.75091	-8.2006	5.86246e-11	3.12613e-08	14.8234
cg20815445	0.302444	2.92503	8.19933	5.88966e-11	3.13379e-08	14.8225
cg17056607	0.164394	-1.97534	8.20308	5.80974e-11	3.1048e-08	14.8195
cg21939447	0.623853	4.42504	8.20476	5.77436e-11	3.0904e-08	14.8175
cg19626693	-0.249	-5.48325	-8.19838	5.91005e-11	3.14008e-08	14.8157
cg01782633	0.17843	1.54445	8.2012	5.84959e-11	3.12154e-08	14.8156
cg21272881	0.818785	3.79769	8.19766	5.92549e-11	3.146e-08	14.8149
cg18260847	0.28843	4.08161	8.20001	5.87497e-11	3.13052e-08	14.8123
cg02471749	0.490702	3.45869	8.19724	5.93464e-11	3.14858e-08	14.8109
cg17758002	0.455501	5.09041	8.19616	5.95781e-11	3.1564e-08	14.8091
cg25128243	0.585772	4.05955	8.19616	5.95799e-11	3.1564e-08	14.809
cg02766704	0.466787	1.40647	8.19952	5.88555e-11	3.13379e-08	14.803
cg10078570	0.564026	4.25408	8.19513	5.98026e-11	3.16362e-08	14.8018
cg07092376	-0.216604	-0.658333	-8.19865	5.90413e-11	3.13921e-08	14.8018
cg15444788	-0.245414	-5.49167	-8.19423	5.99994e-11	3.17174e-08	14.7937
cg24680883	0.477413	3.56925	8.19246	6.03878e-11	3.18816e-08	14.7932
cg04004567	-0.238147	-5.57327	-8.19109	6.06892e-11	3.19897e-08	14.793
cg06823550	0.624882	3.60456	8.1955	5.97234e-11	3.16171e-08	14.7921
cg01526173	0.322859	4.09661	8.19192	6.05066e-11	3.19164e-08	14.7882
cg09961663	0.256232	4.48212	8.18928	6.10898e-11	3.21546e-08	14.7785
cg02256341	0.639546	4.88573	8.18834	6.12986e-11	3.22182e-08	14.7778
cg16376620	0.591845	4.4007	8.18634	6.17467e-11	3.23841e-08	14.7722
cg19031981	0.510031	4.44508	8.18717	6.15618e-11	3.23102e-08	14.7699
cg26349266	0.145271	0.0812929	8.18812	6.13474e-11	3.22208e-08	14.7697
cg23074762	0.295684	1.94588	8.18595	6.18348e-11	3.23899e-08	14.7695
cg19896612	-0.407549	-6.08615	-8.18457	6.21473e-11	3.25243e-08	14.7655
cg14393384	0.540383	2.86345	8.18857	6.12484e-11	3.22149e-08	14.7639
cg04317977	-0.199658	-5.4985	-8.19241	6.0397e-11	3.18816e-08	14.7639
cg10384900	0.380477	2.96641	8.19007	6.09146e-11	3.20854e-08	14.7636
cg26811697	0.524443	4.95925	8.18119	6.29162e-11	3.28106e-08	14.7527
cg09855473	0.700807	4.4238	8.18118	6.29182e-11	3.28106e-08	14.7513
cg21912073	0.417056	2.45579	8.17941	6.33244e-11	3.29989e-08	14.7489
cg19070688	0.71182	3.1209	8.1859	6.18463e-11	3.23899e-08	14.746
cg08968596	0.178796	-2.16246	8.17782	6.36922e-11	3.3167e-08	14.7452
cg25153769	0.489646	4.20621	8.17631	6.40425e-11	3.33021e-08	14.7411
cg07273127	-0.437446	3.66688	-8.17563	6.42022e-11	3.33614e-08	14.7383
cg02476348	0.457143	4.6235	8.17516	6.43118e-11	3.33947e-08	14.7352
cg24184684	0.176991	3.06328	8.18141	6.28649e-11	3.28106e-08	14.7341
cg23660062	-0.236865	4.4497	-8.18271	6.25694e-11	3.27053e-08	14.7339
cg02870950	0.231288	-1.73464	8.17493	6.43657e-11	3.3399e-08	14.7306
cg24716370	-0.309104	-6.04381	-8.172	6.50562e-11	3.3662e-08	14.7283
cg00164896	0.223922	3.37066	8.17172	6.51223e-11	3.36724e-08	14.7257
cg17841572	0.170058	-0.535733	8.17657	6.39836e-11	3.32951e-08	14.7242
cg15602999	0.633077	4.67566	8.17405	6.45735e-11	3.34831e-08	14.7242
cg15415571	0.479804	3.88687	8.17279	6.48698e-11	3.36076e-08	14.7197
cg24625240	-0.194999	-3.90041	-8.17074	6.53555e-11	3.37216e-08	14.7181
cg03291956	0.234208	1.63441	8.18265	6.25825e-11	3.27053e-08	14.7153
cg25175534	0.390396	4.85789	8.16978	6.55844e-11	3.37921e-08	14.7145
cg14553224	-0.308576	-6.20416	-8.1713	6.52216e-11	3.36999e-08	14.714
cg01873305	0.63788	2.57057	8.16838	6.59199e-11	3.38697e-08	14.7129
cg09884223	-0.520964	-5.32823	-8.17264	6.49054e-11	3.36076e-08	14.7107
cg15573479	0.463659	4.93828	8.17015	6.54967e-11	3.37706e-08	14.7105
cg27569107	0.439885	3.86018	8.16901	6.57684e-11	3.38393e-08	14.7084
cg16006514	0.401394	5.24219	8.16908	6.57521e-11	3.38393e-08	14.7082
cg03651769	0.287971	2.93198	8.16742	6.61498e-11	3.39318e-08	14.705
cg16692004	0.214129	-2.15769	8.16817	6.59702e-11	3.38718e-08	14.7049
cg12170574	0.491648	3.13266	8.16672	6.63188e-11	3.39318e-08	14.7036
cg19723926	0.463437	3.22215	8.16475	6.67974e-11	3.40815e-08	14.6982
cg08949974	0.239431	-1.39784	8.16452	6.68517e-11	3.40855e-08	14.6979
cg09827353	0.692913	3.96207	8.17083	6.53333e-11	3.37216e-08	14.6974
cg09342185	0.483617	4.31894	8.16551	6.66133e-11	3.40113e-08	14.6963
cg25389269	0.275282	-2.64567	8.16369	6.70559e-11	3.41346e-08	14.6962
cg21482176	0.412334	4.43416	8.16351	6.70992e-11	3.41346e-08	14.6959
cg07253158	0.235298	2.96613	8.16337	6.71343e-11	3.41346e-08	14.6908
cg00319415	-0.397472	3.58653	-8.16239	6.7373e-11	3.42084e-08	14.6905
cg12768483	-0.46507	-5.29369	-8.16849	6.58936e-11	3.38697e-08	14.6898
cg25751164	0.359614	0.878002	8.16375	6.70403e-11	3.41346e-08	14.6868
cg25662907	-0.359598	3.33563	-8.16694	6.62672e-11	3.39318e-08	14.6857
cg16232234	0.360747	1.69901	8.16553	6.66079e-11	3.40113e-08	14.6844
cg05081155	0.849041	4.23296	8.16257	6.73289e-11	3.42084e-08	14.683
cg23740897	0.253254	4.93624	8.16096	6.77243e-11	3.43392e-08	14.6825
cg25909368	0.468862	2.58647	8.16601	6.64903e-11	3.39958e-08	14.6746
cg01490140	0.279511	3.31505	8.15962	6.80559e-11	3.44359e-08	14.6734
cg00124920	0.431882	1.99043	8.16204	6.74581e-11	3.42279e-08	14.6713
cg16397589	0.155241	3.51421	8.16681	6.62985e-11	3.39318e-08	14.669
cg23862223	0.357765	4.33399	8.16687	6.62837e-11	3.39318e-08	14.6682
cg15994995	0.302054	1.80524	8.16017	6.7919e-11	3.43904e-08	14.6674
cg24711299	0.718917	3.53803	8.15451	6.93342e-11	3.49619e-08	14.6628
cg04056678	-0.16298	-4.5602	-8.15463	6.93033e-11	3.49619e-08	14.6576
cg03087855	0.387056	5.81966	8.15188	7.00023e-11	3.5176e-08	14.6541
cg19181690	0.445193	4.14195	8.15765	6.85476e-11	3.46607e-08	14.654
cg10799802	0.4736	3.68015	8.15705	6.86958e-11	3.47117e-08	14.653
cg22480773	0.57952	3.83888	8.15598	6.89652e-11	3.48238e-08	14.6529
cg09526456	-0.46827	-4.51559	-8.15096	7.02367e-11	3.52231e-08	14.6511
cg04621664	-0.186026	-4.79039	-8.15153	7.00919e-11	3.5176e-08	14.6468
cg25353562	0.382998	4.41605	8.14932	7.06582e-11	3.53193e-08	14.6459
cg07340542	0.250117	2.45248	8.15152	7.00948e-11	3.5176e-08	14.6457
cg23639857	-0.219867	-5.27606	-8.15052	7.03496e-11	3.52556e-08	14.6454
cg11112876	0.517587	3.08426	8.15154	7.00902e-11	3.5176e-08	14.6443
cg26480675	0.162541	-2.11278	8.16047	6.78469e-11	3.43776e-08	14.6434
cg14168030	0.284405	3.05438	8.14943	7.06301e-11	3.53193e-08	14.6433
cg23380216	-0.3335	-6.88285	-8.14928	7.06695e-11	3.53193e-08	14.6431
cg12372401	0.605454	2.16428	8.14898	7.0745e-11	3.53329e-08	14.6427
cg27344740	-0.250434	-5.1675	-8.14939	7.06407e-11	3.53193e-08	14.6418
cg05634552	0.675744	3.70673	8.15173	7.00394e-11	3.5176e-08	14.6409
cg23503584	-0.408525	-4.34366	-8.15309	6.96953e-11	3.50957e-08	14.6392
cg06677621	0.399282	5.08952	8.14817	7.09558e-11	3.53659e-08	14.6388
cg04399872	0.48989	5.12703	8.14846	7.08792e-11	3.53517e-08	14.6371
cg01597973	0.333437	4.96229	8.14772	7.10703e-11	3.53989e-08	14.6345
cg27029739	-0.197977	3.47753	-8.15416	6.94224e-11	3.49824e-08	14.6327
cg23001655	0.368674	3.54003	8.14529	7.17021e-11	3.56167e-08	14.6303
cg12227075	0.489886	3.71853	8.14856	7.08529e-11	3.53517e-08	14.6282
cg12177222	0.561766	3.77463	8.14602	7.15113e-11	3.5546e-08	14.6243
cg21436120	0.522145	4.70606	8.14498	7.17837e-11	3.56331e-08	14.6237
cg01893176	0.220245	-0.00147351	8.14273	7.23747e-11	3.58393e-08	14.6232
cg22933161	0.407315	0.821742	8.14669	7.13375e-11	3.54837e-08	14.622
cg20788083	0.289801	3.73914	8.14237	7.24708e-11	3.58527e-08	14.6192
cg10679265	0.398861	4.67886	8.14721	7.1204e-11	3.54413e-08	14.6126
cg26366735	-0.328508	-3.80472	-8.14161	7.26709e-11	3.59274e-08	14.6118
cg00752045	0.474348	4.118	8.14386	7.20768e-11	3.57519e-08	14.611
cg01305596	0.224663	6.16728	8.13885	7.34063e-11	3.62421e-08	14.6089
cg06310844	0.251892	-1.37106	8.14265	7.23948e-11	3.58393e-08	14.6076
cg23745161	0.491093	3.12271	8.13845	7.35115e-11	3.62696e-08	14.6051
cg10846936	0.3235	0.607201	8.1437	7.21206e-11	3.57519e-08	14.5987
cg03389999	0.627653	2.74419	8.13556	7.42908e-11	3.65802e-08	14.5945
cg19480930	0.215704	3.07696	8.13948	7.32358e-11	3.61823e-08	14.593
cg01082288	0.349064	1.03431	8.13675	7.39683e-11	3.64459e-08	14.592
cg22632987	0.184161	2.8438	8.13726	7.38328e-11	3.64036e-08	14.5918
cg15672365	0.825896	3.72437	8.13396	7.47233e-11	3.67437e-08	14.5862
cg11843700	0.409232	-3.63483	8.13232	7.51718e-11	3.689e-08	14.5847
cg03472349	0.542617	4.61053	8.1346	7.45495e-11	3.66829e-08	14.5827
cg03036057	0.745189	5.74967	8.13063	7.56359e-11	3.70434e-08	14.5783
cg01379853	0.680803	3.29816	8.1302	7.57549e-11	3.70483e-08	14.5777
cg04221681	0.7541	3.75823	8.13115	7.54942e-11	3.70234e-08	14.5771
cg10954248	-0.310537	-5.97523	-8.13005	7.57976e-11	3.70483e-08	14.5752
cg10843076	0.543864	3.46925	8.13238	7.51567e-11	3.689e-08	14.5744
cg17437435	0.191047	3.56457	8.12858	7.62031e-11	3.71547e-08	14.5727
cg07848310	-0.425956	-1.73723	-8.13088	7.55678e-11	3.70347e-08	14.5724
cg16663429	0.436877	3.78248	8.12835	7.62689e-11	3.71547e-08	14.5713
cg04149958	0.196371	2.17299	8.12812	7.63329e-11	3.71602e-08	14.571
cg06748758	-0.519303	2.35192	-8.12736	7.65432e-11	3.7184e-08	14.5691
cg08212768	0.367545	3.71245	8.12847	7.62351e-11	3.71547e-08	14.5674
cg25674570	0.363709	2.11946	8.1268	7.66984e-11	3.7184e-08	14.5672
cg11086793	0.221077	4.05043	8.13337	7.48861e-11	3.67991e-08	14.565
cg04377041	0.546889	4.54526	8.12595	7.69388e-11	3.72335e-08	14.5647
cg14683036	-0.302583	-5.20385	-8.12612	7.68904e-11	3.72335e-08	14.5636
cg11103078	0.331875	3.94583	8.13027	7.57364e-11	3.70483e-08	14.5632
cg22217807	-0.248196	-5.6806	-8.12794	7.63817e-11	3.71602e-08	14.5623
cg23795460	-0.17083	-4.77421	-8.12901	7.60856e-11	3.71394e-08	14.5614
cg13380325	0.258447	3.79924	8.12916	7.60426e-11	3.71394e-08	14.5567
cg14773588	0.562179	3.55254	8.12716	7.65981e-11	3.7184e-08	14.5556
cg07927839	-0.191165	-3.94133	-8.12414	7.74478e-11	3.74217e-08	14.5525
cg23910073	-0.440176	-6.42965	-8.12481	7.7257e-11	3.73628e-08	14.5518
cg17491117	0.215854	4.31123	8.1235	7.76289e-11	3.74684e-08	14.5517
cg08594916	0.656276	3.05685	8.12667	7.67351e-11	3.7184e-08	14.5511
cg16143893	0.407475	3.8859	8.12772	7.64424e-11	3.71651e-08	14.5481
cg15848147	-0.325041	3.82248	-8.12402	7.7481e-11	3.74217e-08	14.5458
cg16145701	0.214777	-3.07313	8.12166	7.81498e-11	3.76519e-08	14.5453
cg00955668	-0.239317	-5.00599	-8.12161	7.81632e-11	3.76519e-08	14.5444
cg23044403	0.761613	4.76596	8.12289	7.78015e-11	3.7527e-08	14.5426
cg13483431	0.479498	5.02138	8.12675	7.67135e-11	3.7184e-08	14.5395
cg23677778	0.599163	3.48729	8.11926	7.8836e-11	3.79013e-08	14.5332
cg00692853	0.558024	5.24047	8.11669	7.95794e-11	3.81835e-08	14.5285
cg14118424	0.669966	3.88956	8.12091	7.8364e-11	3.77238e-08	14.5273
cg08037684	0.325955	4.78848	8.11803	7.91896e-11	3.80463e-08	14.527
cg10961637	-0.372492	2.67911	-8.11438	8.02508e-11	3.838e-08	14.5214
cg11781344	-0.257038	-5.17257	-8.11513	8.00333e-11	3.8326e-08	14.5207
cg17187705	-0.259431	2.89415	-8.11351	8.0506e-11	3.84685e-08	14.5174
cg11138794	0.159752	-2.82999	8.11639	7.96647e-11	3.81994e-08	14.517
cg10260999	-0.168813	-5.5438	-8.11728	7.94083e-11	3.81263e-08	14.5169
cg09034774	0.237414	-0.603541	8.11185	8.09944e-11	3.86347e-08	14.515
cg06167937	0.224999	2.13395	8.11238	8.08381e-11	3.85853e-08	14.5148
cg02238031	0.18338	0.957091	8.11596	7.97899e-11	3.82344e-08	14.5148
cg15132611	0.149373	0.0469738	8.11143	8.11176e-11	3.86431e-08	14.5112
cg17020337	-0.212482	-3.68472	-8.11149	8.11004e-11	3.86431e-08	14.5094
cg24383394	0.689455	4.55387	8.11002	8.15367e-11	3.87702e-08	14.5072
cg02648098	0.344661	5.25192	8.12047	7.84893e-11	3.77593e-08	14.5054
cg25918514	-0.399614	3.12135	-8.11	8.15431e-11	3.87702e-08	14.5052
cg09668612	0.325504	4.63478	8.11443	8.02369e-11	3.838e-08	14.5022
cg21302839	-0.243328	-5.15994	-8.10919	8.17848e-11	3.88096e-08	14.5014
cg05624196	0.402468	3.78158	8.11339	8.0541e-11	3.84685e-08	14.5002
cg14404382	0.588179	3.72469	8.10956	8.16731e-11	3.87878e-08	14.499
cg10821050	-0.338345	-3.31997	-8.10729	8.23513e-11	3.89958e-08	14.4978
cg21419981	0.329199	5.05037	8.10952	8.16859e-11	3.87878e-08	14.4948
cg16515974	0.262331	3.42721	8.10894	8.18576e-11	3.8819e-08	14.4935
cg22731237	0.418334	1.95334	8.10671	8.25254e-11	3.90094e-08	14.4918
cg17840843	0.15595	-0.74897	8.10716	8.239e-11	3.89958e-08	14.4902
cg09766671	0.31249	4.78314	8.10501	8.30407e-11	3.9152e-08	14.49
cg22518785	0.709659	4.61613	8.11013	8.15035e-11	3.87702e-08	14.4893
cg23211275	0.419511	3.58936	8.10785	8.21846e-11	3.89488e-08	14.4892
cg01918001	0.787993	5.0322	8.10437	8.32332e-11	3.91671e-08	14.4886
cg10640362	-0.37175	3.18372	-8.1053	8.2951e-11	3.91349e-08	14.4884
cg15659132	-0.457936	-4.91253	-8.10478	8.31079e-11	3.91585e-08	14.4847
cg05740879	0.216542	0.362908	8.10347	8.35067e-11	3.92454e-08	14.4843
cg04128307	0.275482	-1.28206	8.10409	8.33177e-11	3.91817e-08	14.4833
cg16461890	-0.413292	-4.42986	-8.10303	8.36397e-11	3.92827e-08	14.4801
cg26042746	0.37388	4.10652	8.10439	8.32285e-11	3.91671e-08	14.4793
cg08408988	-0.280771	-5.51118	-8.1018	8.40166e-11	3.94092e-08	14.4792
cg00290422	0.280002	2.63771	8.10239	8.38351e-11	3.93493e-08	14.4781
cg13119546	0.559691	2.21427	8.10073	8.43467e-11	3.95387e-08	14.474
cg02665568	0.385733	3.62081	8.10533	8.29423e-11	3.91349e-08	14.4731
cg08523068	0.291734	1.31295	8.09956	8.47061e-11	3.96312e-08	14.4722
cg25974764	-0.234244	-6.17693	-8.10015	8.45224e-11	3.95705e-08	14.4696
cg18758067	0.180797	3.1438	8.10047	8.4424e-11	3.95497e-08	14.4616
cg05426069	0.696871	3.4593	8.10544	8.2908e-11	3.91349e-08	14.4612
cg00452079	0.536608	4.02237	8.0978	8.52517e-11	3.98006e-08	14.4608
cg26324010	0.464677	4.28678	8.09673	8.55859e-11	3.98899e-08	14.4605
cg13779854	0.18299	-0.952272	8.09769	8.52855e-11	3.98006e-08	14.4605
cg10364017	0.312998	3.26064	8.09794	8.52066e-11	3.98006e-08	14.4598
cg19259723	-0.307317	-6.01463	-8.09588	8.58512e-11	3.99586e-08	14.4582
cg15198788	-0.257597	2.71304	-8.0971	8.54694e-11	3.9861e-08	14.4578
cg23815828	0.3416	4.54154	8.10687	8.24775e-11	3.90094e-08	14.4522
cg09757485	-0.852008	-5.01514	-8.09916	8.48293e-11	3.96635e-08	14.4517
cg07601203	0.199203	2.64396	8.09317	8.67016e-11	4.02556e-08	14.444
cg10668234	0.763034	4.60833	8.09281	8.68162e-11	4.02556e-08	14.4432
cg14520079	0.38855	0.219446	8.09054	8.75393e-11	4.04736e-08	14.4401
cg16184413	0.577976	2.67858	8.096	8.58129e-11	3.99586e-08	14.4384
cg02945422	0.469162	2.70918	8.0919	8.71055e-11	4.03416e-08	14.4373
cg15172885	0.451655	2.89714	8.09048	8.75562e-11	4.04736e-08	14.437
cg04949489	-0.365656	-7.21953	-8.09573	8.58968e-11	3.99586e-08	14.4359
cg07591076	0.390089	3.06011	8.08997	8.77193e-11	4.04912e-08	14.4336
cg25011666	0.732369	4.30099	8.09304	8.67446e-11	4.02556e-08	14.4327
cg08991533	0.233197	3.62925	8.09173	8.71605e-11	4.03416e-08	14.4326
cg04380939	0.491899	3.21015	8.09023	8.76372e-11	4.04854e-08	14.4325
cg16152613	0.635402	3.87613	8.09331	8.66582e-11	4.02556e-08	14.4311
cg12442899	0.261559	-1.133	8.08806	8.83316e-11	4.06525e-08	14.4302
cg24821941	0.296903	4.10245	8.08984	8.77602e-11	4.04912e-08	14.4282
cg23938283	-0.465541	-4.33894	-8.08762	8.84743e-11	4.06926e-08	14.4272
cg02472414	-0.274644	-5.91302	-8.08846	8.82036e-11	4.06191e-08	14.4255
cg11819621	0.446346	4.04648	8.09266	8.6865e-11	4.02556e-08	14.4231
cg20252600	0.355024	4.77312	8.08582	8.9058e-11	4.08584e-08	14.4199
cg04164130	0.421466	1.85418	8.08627	8.8912e-11	4.0817e-08	14.4194
cg07236034	0.625041	3.55998	8.08512	8.92866e-11	4.09051e-08	14.4149
cg02578753	0.513269	5.00203	8.08361	8.97782e-11	4.10347e-08	14.4135
cg15865525	0.728557	5.08749	8.08743	8.85359e-11	4.06954e-08	14.4104
cg02319704	0.377954	4.94904	8.08923	8.79574e-11	4.05567e-08	14.4093
cg18267131	0.596187	3.49505	8.08499	8.93273e-11	4.09051e-08	14.4093
cg00819029	-0.505028	-4.2028	-8.09291	8.67842e-11	4.02556e-08	14.4075
cg24311485	0.202751	1.95906	8.08204	9.02933e-11	4.1193e-08	14.406
cg14934141	0.688413	4.41708	8.0823	9.02085e-11	4.118e-08	14.4059
cg14427606	0.457961	3.76879	8.08128	9.0545e-11	4.12565e-08	14.405
cg27496846	0.346009	3.97209	8.08175	9.03889e-11	4.1211e-08	14.4047
cg05243909	-0.251771	-4.82807	-8.08023	9.08924e-11	4.13377e-08	14.4034
cg27329908	0.216417	2.18594	8.08707	8.86514e-11	4.07229e-08	14.4022
cg12078937	0.390702	2.17566	8.08233	9.01983e-11	4.118e-08	14.4012
cg17284858	0.480701	4.04253	8.08367	8.97595e-11	4.10347e-08	14.3989
cg13404331	0.500489	5.49992	8.07918	9.12396e-11	4.14363e-08	14.3988
cg08436772	0.523682	3.14688	8.08078	9.07094e-11	4.13057e-08	14.3971
cg15536804	0.546679	4.5143	8.07856	9.14477e-11	4.14872e-08	14.3961
cg06020767	0.391944	4.76609	8.08531	8.92245e-11	4.09051e-08	14.3933
cg08063324	0.598082	4.68989	8.07802	9.1628e-11	4.15433e-08	14.3902
cg21649520	0.26594	3.71027	8.07906	9.12789e-11	4.14363e-08	14.3894
cg11879096	0.505752	3.74593	8.07762	9.17624e-11	4.15785e-08	14.3891
cg03705947	-0.280905	-4.23752	-8.08004	9.09532e-11	4.13397e-08	14.3881
cg19634985	0.202601	2.49939	8.08441	8.95178e-11	4.09668e-08	14.3869
cg25744932	0.201994	3.30556	8.08036	9.08501e-11	4.13377e-08	14.3858
cg01182236	0.452994	4.31031	8.07724	9.1889e-11	4.16101e-08	14.3835
cg01531840	0.458642	3.37978	8.07516	9.25886e-11	4.1901e-08	14.3832
cg23811778	0.35454	5.23054	8.07472	9.27363e-11	4.19419e-08	14.3789
cg09174186	0.171562	3.75291	8.08885	8.80793e-11	4.05873e-08	14.3719
cg08581297	0.369067	3.4608	8.07269	9.34268e-11	4.21761e-08	14.3675
cg08681737	-0.253448	-4.76889	-8.06953	9.45083e-11	4.25595e-08	14.365
cg15245724	0.834507	4.40369	8.07231	9.35568e-11	4.22088e-08	14.3649
cg13655644	0.340202	3.45915	8.07343	9.31742e-11	4.2114e-08	14.3647
cg11005091	-0.535017	-6.94824	-8.07309	9.32895e-11	4.21401e-08	14.361
cg17438250	0.301642	4.45449	8.06961	9.44824e-11	4.25595e-08	14.3605
cg07340599	0.445684	3.77806	8.0683	9.49355e-11	4.26731e-08	14.359
cg16478154	0.206374	3.7248	8.0684	9.48994e-11	4.26731e-08	14.3583
cg24915915	0.232655	3.28562	8.06857	9.48411e-11	4.26731e-08	14.354
cg25665265	-0.366018	2.17924	-8.06802	9.50314e-11	4.26901e-08	14.3516
cg05624671	0.672604	3.80916	8.06501	9.60809e-11	4.31351e-08	14.35
cg12014643	0.443521	3.29063	8.07201	9.36569e-11	4.22279e-08	14.347
cg15729325	0.300147	5.13846	8.06354	9.65974e-11	4.32874e-08	14.3427
cg14129571	0.574984	3.94371	8.06237	9.70086e-11	4.34142e-08	14.3399
cg12532546	0.350966	3.94811	8.06421	9.6362e-11	4.32084e-08	14.3395
cg09039745	0.597967	3.63318	8.06223	9.70581e-11	4.34142e-08	14.3372
cg07744300	-0.69565	-5.09303	-8.06158	9.72885e-11	4.34642e-08	14.3367
cg18934136	-0.175603	-4.19454	-8.06137	9.73647e-11	4.34717e-08	14.3351
cg01570885	0.192437	-0.330249	8.06006	9.78323e-11	4.36273e-08	14.3285
cg17579867	0.420352	3.25657	8.06118	9.74333e-11	4.34758e-08	14.3272
cg13552681	0.294809	3.07639	8.06243	9.69896e-11	4.34142e-08	14.325
cg20931223	0.326644	3.63695	8.0595	9.80322e-11	4.36898e-08	14.3228
cg17632096	0.341579	2.75986	8.06162	9.72745e-11	4.34642e-08	14.3222
cg24276974	0.715787	4.25818	8.05707	9.89039e-11	4.39714e-08	14.3214
cg10727416	0.437015	4.31837	8.0646	9.62256e-11	4.31736e-08	14.3183
cg11544714	-0.251936	-3.56389	-8.05568	9.94082e-11	4.40909e-08	14.3167
cg26926753	0.284131	3.70269	8.05708	9.88989e-11	4.39714e-08	14.3164
cg20651000	0.372198	4.28491	8.05622	9.92094e-11	4.40537e-08	14.3132
cg04199473	-0.408476	-5.58483	-8.05907	9.81849e-11	4.37313e-08	14.3103
cg27282978	0.562715	2.83493	8.0528	1.00457e-10	4.43925e-08	14.3053
cg15499059	-0.241103	-4.94623	-8.05642	9.91374e-11	4.40484e-08	14.3047
cg13755796	0.336218	-3.86947	8.0516	1.00898e-10	4.45607e-08	14.3009
cg05060704	-0.206189	-5.03997	-8.05095	1.01137e-10	4.45853e-08	14.3004
cg15170644	0.679042	2.72739	8.05424	9.99321e-11	4.42673e-08	14.2992
cg23023285	0.286727	-0.795695	8.04981	1.01559e-10	4.47178e-08	14.2955
cg08599294	0.220507	-1.17161	8.05108	1.01088e-10	4.45853e-08	14.2951
cg20288704	0.664443	4.7311	8.04945	1.01691e-10	4.47488e-08	14.2946
cg05196621	0.578389	4.18157	8.05326	1.00288e-10	4.43447e-08	14.2926
cg00642042	0.428813	2.58198	8.04912	1.01814e-10	4.47493e-08	14.2916
cg14905756	-0.282612	3.68152	-8.05566	9.94135e-11	4.40909e-08	14.2905
cg11641188	0.273255	4.65278	8.05487	9.97016e-11	4.4192e-08	14.2858
cg08411582	0.319812	4.14758	8.04914	1.01806e-10	4.47493e-08	14.2849
cg18149221	0.476649	4.83351	8.04671	1.02713e-10	4.50632e-08	14.2836
cg20946904	0.716288	4.25567	8.04643	1.02821e-10	4.50835e-08	14.2836
cg00589493	0.171026	2.29661	8.04738	1.02462e-10	4.49802e-08	14.282
cg22649209	0.533011	5.03182	8.05029	1.01379e-10	4.46654e-08	14.2817
cg02994645	-0.204772	-3.70403	-8.0459	1.03018e-10	4.51432e-08	14.2801
cg15498667	0.217812	2.89226	8.04535	1.03226e-10	4.52069e-08	14.2786
cg17760881	0.585601	2.42267	8.05339	1.00242e-10	4.43447e-08	14.2775
cg23686321	0.379159	3.71508	8.05825	9.84779e-11	4.38352e-08	14.2744
cg06931676	0.62298	2.59827	8.04773	1.02334e-10	4.49508e-08	14.2739
cg18185178	0.28676	4.51618	8.05329	1.00278e-10	4.43447e-08	14.2727
cg07769507	-0.212419	-5.87909	-8.04405	1.03717e-10	4.53681e-08	14.2724
cg14463333	-0.374238	3.44873	-8.04335	1.03979e-10	4.54433e-08	14.2719
cg09297676	0.399877	1.63576	8.04231	1.04377e-10	4.55144e-08	14.2695
cg12759554	0.185954	-0.392143	8.04279	1.04195e-10	4.54907e-08	14.2689
cg23811892	0.281121	1.78249	8.04482	1.03424e-10	4.52668e-08	14.2676
cg10425316	0.445636	4.2574	8.04327	1.04013e-10	4.54433e-08	14.2673
cg00589760	0.549558	4.51734	8.05102	1.01112e-10	4.45853e-08	14.2654
cg17611193	0.193043	-1.7558	8.04218	1.04425e-10	4.55144e-08	14.265
cg17688733	0.274446	-3.07374	8.04202	1.04489e-10	4.55152e-08	14.2641
cg05711842	0.548971	3.19002	8.04046	1.05084e-10	4.56162e-08	14.2623
cg11059343	-0.218882	-5.1372	-8.04265	1.04246e-10	4.54907e-08	14.262
cg10918078	-0.452604	-4.62578	-8.04127	1.04774e-10	4.55854e-08	14.2614
cg00993568	0.334888	4.30863	8.04111	1.04836e-10	4.55854e-08	14.2608
cg22247531	0.401053	3.07115	8.04022	1.05176e-10	4.56248e-08	14.2574
cg08445906	0.389267	5.17913	8.04043	1.05094e-10	4.56162e-08	14.2568
cg15266969	0.328238	2.33408	8.04057	1.05042e-10	4.56162e-08	14.2563
cg15368486	0.546819	3.67216	8.03845	1.05859e-10	4.58428e-08	14.2541
cg25747854	0.391459	4.01041	8.03995	1.05279e-10	4.56424e-08	14.2533
cg21085744	-0.482038	-4.56762	-8.04181	1.04569e-10	4.55232e-08	14.2531
cg16419361	0.284674	5.08303	8.03798	1.0604e-10	4.58428e-08	14.25
cg10499762	0.425476	4.85115	8.03802	1.06025e-10	4.58428e-08	14.2498
cg14649241	0.463349	2.66626	8.03817	1.05967e-10	4.58428e-08	14.248
cg01794853	0.384192	3.88368	8.03577	1.06898e-10	4.6099e-08	14.2478
cg12330200	0.754678	3.90404	8.03777	1.0612e-10	4.58443e-08	14.2466
cg24031606	-0.229042	-4.59761	-8.03512	1.07153e-10	4.61273e-08	14.2441
cg13953872	0.269946	4.58686	8.03794	1.06054e-10	4.58428e-08	14.2438
cg01948128	-0.264961	3.11439	-8.03549	1.07009e-10	4.61194e-08	14.2424
cg10455200	0.613626	3.9719	8.03443	1.0742e-10	4.62152e-08	14.2411
cg01948955	0.290383	3.71459	8.03524	1.07106e-10	4.61273e-08	14.2392
cg26962970	0.56126	5.26881	8.03387	1.07643e-10	4.62839e-08	14.2381
cg27512931	0.904428	3.65718	8.03593	1.06837e-10	4.6099e-08	14.2327
cg14032201	-0.307549	-6.36121	-8.03127	1.08669e-10	4.66704e-08	14.2291
cg18393905	0.695278	5.01619	8.03602	1.06799e-10	4.6099e-08	14.2276
cg15890852	0.260967	3.60826	8.03002	1.09166e-10	4.68015e-08	14.2247
cg13814761	0.284306	4.91519	8.02949	1.09376e-10	4.68344e-08	14.223
cg11456659	0.392863	2.7824	8.02964	1.09317e-10	4.68344e-08	14.2197
cg16350392	0.563486	2.07272	8.03106	1.08752e-10	4.66785e-08	14.2169
cg01508988	0.220754	-1.08086	8.03023	1.09081e-10	4.67923e-08	14.2162
cg00905304	0.602323	2.60922	8.0291	1.09531e-10	4.68483e-08	14.2157
cg14207794	-0.211025	-4.57123	-8.03277	1.08076e-10	4.6443e-08	14.214
cg27085215	0.39147	4.19171	8.0268	1.10454e-10	4.70509e-08	14.2128
cg15369063	0.610487	6.08679	8.02729	1.10259e-10	4.70215e-08	14.2124
cg21203061	-0.225312	-4.97271	-8.02527	1.11076e-10	4.72606e-08	14.2095
cg24198554	0.163748	3.63603	8.02832	1.09846e-10	4.69282e-08	14.208
cg03307655	0.643838	4.09826	8.02728	1.10263e-10	4.70215e-08	14.207
cg12478150	-0.251494	-5.74772	-8.02934	1.09435e-10	4.68344e-08	14.2065
cg12742491	0.767102	3.84989	8.02713	1.10321e-10	4.70215e-08	14.206
cg16441347	0.439874	4.81719	8.02851	1.0977e-10	4.69231e-08	14.2053
cg11086466	0.41277	4.97125	8.02382	1.11664e-10	4.74557e-08	14.2029
cg08683548	0.407333	3.62485	8.02773	1.1008e-10	4.70009e-08	14.1989
cg02754684	-0.363471	3.16437	-8.02386	1.11649e-10	4.74557e-08	14.1979
cg16053070	0.45203	4.12618	8.02627	1.1067e-10	4.71154e-08	14.194
cg17114685	0.440768	2.2022	8.02187	1.12463e-10	4.77676e-08	14.1893
cg13515998	0.354459	4.34565	8.01953	1.13427e-10	4.80656e-08	14.1869
cg23022656	0.157497	4.40709	8.01931	1.13518e-10	4.80766e-08	14.1856
cg07044380	0.59468	3.00571	8.02028	1.13117e-10	4.79818e-08	14.183
cg25953503	0.341355	0.893486	8.02017	1.13164e-10	4.79818e-08	14.1816
cg18894794	-0.183348	-4.38478	-8.01832	1.1393e-10	4.82231e-08	14.1811
cg06442162	0.451276	3.19036	8.01722	1.14386e-10	4.83881e-08	14.1794
cg11755269	0.728227	2.73135	8.01706	1.14452e-10	4.83881e-08	14.1786
cg04562821	0.426082	4.35228	8.02152	1.12605e-10	4.78005e-08	14.1764
cg00267746	0.245212	-0.859994	8.016	1.14896e-10	4.85476e-08	14.1763
cg00912852	0.321103	2.77983	8.01463	1.15475e-10	4.87081e-08	14.1726
cg04314100	0.62492	4.12956	8.01478	1.15409e-10	4.87081e-08	14.1684
cg05587853	0.288384	-3.34985	8.01351	1.15948e-10	4.88649e-08	14.165
cg15035869	-0.242627	-5.03516	-8.01477	1.15415e-10	4.87081e-08	14.1645
cg16055091	0.188854	2.23736	8.01343	1.1598e-10	4.88649e-08	14.1582
cg15725616	0.195729	0.0137673	8.01144	1.16827e-10	4.91654e-08	14.1556
cg10604731	0.342778	3.29647	8.0106	1.17184e-10	4.92307e-08	14.1545
cg02387854	-0.240715	-5.52737	-8.01027	1.17325e-10	4.92618e-08	14.1543
cg11948328	0.316917	-3.0152	8.00971	1.17567e-10	4.93066e-08	14.1528
cg17864958	0.150711	-2.26645	8.01074	1.17126e-10	4.92307e-08	14.1518
cg08445905	0.397465	4.85076	8.00984	1.17512e-10	4.93066e-08	14.1507
cg26934062	-0.223867	-5.56418	-8.00912	1.17819e-10	4.93636e-08	14.1503
cg16693153	0.871357	4.60043	8.01112	1.16962e-10	4.91936e-08	14.1498
cg02862778	0.409531	3.07897	8.00892	1.17905e-10	4.93636e-08	14.149
cg08870337	-0.291537	4.06013	-8.00751	1.18515e-10	4.95626e-08	14.1463
cg12718885	-0.449125	-5.57053	-8.00905	1.17848e-10	4.93636e-08	14.1453
cg17367443	0.353896	3.88209	8.01199	1.1659e-10	4.90937e-08	14.1427
cg19540690	0.448682	5.03641	8.00842	1.18123e-10	4.94267e-08	14.1357
cg24591627	0.212599	-2.06384	8.00547	1.194e-10	4.98472e-08	14.1354
cg16333535	-0.201486	-3.77555	-8.00613	1.19114e-10	4.97846e-08	14.1316
cg07145520	0.237258	4.45891	8.00449	1.1983e-10	4.9998e-08	14.1297
cg13179541	0.378338	1.38421	8.00277	1.20585e-10	5.0199e-08	14.1288
cg02775223	0.686027	4.38851	8.00286	1.20543e-10	5.0199e-08	14.1258
cg24568579	0.171545	-1.64481	8.00576	1.19274e-10	4.98231e-08	14.1232
cg03408033	-0.351216	-6.43096	-8.00357	1.20232e-10	5.01087e-08	14.1227
cg05473796	0.659393	3.38512	8.00238	1.20754e-10	5.02133e-08	14.1208
cg04667303	-0.254823	3.41642	-8.00065	1.21522e-10	5.05031e-08	14.1196
cg16781886	0.482257	4.43686	8.00432	1.19904e-10	5.00008e-08	14.1178
cg25974586	-0.188906	-3.98849	-7.9988	1.22343e-10	5.07003e-08	14.1171
cg06137232	0.267296	4.70773	8.00238	1.20757e-10	5.02133e-08	14.115
cg17061156	0.251212	3.85744	8.00005	1.21789e-10	5.05852e-08	14.1128
cg17790333	0.316774	3.85137	7.9979	1.22747e-10	5.08102e-08	14.1119
cg23985214	-0.187469	-4.92713	-7.99741	1.22968e-10	5.08729e-08	14.1087
cg22542595	-0.220111	-4.51462	-7.99669	1.23292e-10	5.09494e-08	14.1083
cg06597489	-0.781159	-4.22172	-7.9995	1.22031e-10	5.06571e-08	14.1077
cg14195166	0.613951	3.3944	7.99694	1.23177e-10	5.09308e-08	14.102
cg09801523	-0.129569	-4.70093	-7.99889	1.22307e-10	5.07003e-08	14.1013
cg22985736	0.189304	3.74895	7.99525	1.2394e-10	5.11309e-08	14.1
cg07439037	0.436133	2.8931	7.99532	1.23908e-10	5.11309e-08	14.0984
cg18971835	0.22464	2.46256	7.99912	1.22201e-10	5.06989e-08	14.0967
cg18561658	0.701273	4.85838	7.99552	1.23819e-10	5.11309e-08	14.0964
cg06943149	-0.281395	-5.47688	-7.99825	1.22592e-10	5.07749e-08	14.096
cg08245710	0.703468	5.13181	7.99439	1.2433e-10	5.12339e-08	14.0954
cg10528788	0.263535	-2.22395	7.99403	1.24493e-10	5.12589e-08	14.0947
cg08918310	0.326581	1.73225	7.99395	1.2453e-10	5.12589e-08	14.0945
cg14549051	0.297596	3.98951	7.99474	1.24174e-10	5.11986e-08	14.0927
cg22542618	0.475466	4.64942	7.99224	1.2531e-10	5.14932e-08	14.0908
cg19968041	0.280865	2.62633	7.99182	1.25506e-10	5.15157e-08	14.0853
cg19188297	-0.489223	-4.37427	-7.99206	1.25392e-10	5.1498e-08	14.0852
cg24985287	0.452061	4.85383	7.99128	1.25751e-10	5.15875e-08	14.0849
cg19035395	0.35881	3.54284	7.99008	1.26306e-10	5.17572e-08	14.0828
cg02531184	-0.265612	2.98867	-7.98863	1.26975e-10	5.19151e-08	14.0804
cg07128590	0.475372	5.254	7.98937	1.26634e-10	5.18335e-08	14.0802
cg00405512	-0.272741	-5.11847	-7.9928	1.25053e-10	5.14163e-08	14.0796
cg05038977	-0.22343	-5.09661	-7.98832	1.27117e-10	5.19442e-08	14.0792
cg09048105	0.593314	4.32372	7.99023	1.26234e-10	5.17565e-08	14.0791
cg15939219	0.336055	5.59169	7.98894	1.2683e-10	5.18848e-08	14.0775
cg26397667	0.621983	2.63988	7.9933	1.24827e-10	5.13521e-08	14.0745
cg06001208	0.573897	4.98467	7.98651	1.27963e-10	5.22024e-08	14.0691
cg12114635	0.536703	4.30022	7.98953	1.26559e-10	5.1832e-08	14.0684
cg00367584	0.397744	5.00758	7.98732	1.27584e-10	5.2077e-08	14.0633
cg23620236	0.552359	2.97698	7.98803	1.27254e-10	5.1971e-08	14.0631
cg24441866	0.321267	2.05618	7.98509	1.28628e-10	5.24362e-08	14.0616
cg03095028	0.546447	2.96213	7.98341	1.29421e-10	5.26799e-08	14.0614
cg02722555	-0.547282	-5.74959	-7.98397	1.29154e-10	5.26004e-08	14.0606
cg23293720	0.377729	3.90258	7.98291	1.29657e-10	5.27137e-08	14.059
cg06222969	-0.213524	3.37464	-7.98277	1.29719e-10	5.27137e-08	14.0559
cg26619570	0.547779	4.96901	7.98236	1.29917e-10	5.27642e-08	14.0556
cg15838075	-0.219149	-4.00858	-7.98221	1.29988e-10	5.27642e-08	14.0549
cg17370395	-0.19325	-4.94123	-7.98287	1.29673e-10	5.27137e-08	14.0495
cg06674062	0.164609	-0.691433	7.98142	1.30365e-10	5.28295e-08	14.0491
cg16386961	0.671261	2.78348	7.98078	1.30666e-10	5.28983e-08	14.0485
cg07044414	-0.241296	2.89037	-7.98032	1.30888e-10	5.29243e-08	14.0473
cg23891633	0.819195	4.12691	7.97934	1.31359e-10	5.29393e-08	14.0464
cg06818207	0.261507	-1.72186	7.97895	1.31547e-10	5.29859e-08	14.045
cg15664891	-0.206842	1.93851	-7.97939	1.31332e-10	5.29393e-08	14.0447
cg12430981	0.147925	-1.03675	7.98076	1.30679e-10	5.28983e-08	14.0432
cg02917971	0.297233	4.33026	7.97947	1.31293e-10	5.29393e-08	14.0431
cg26428845	0.354926	4.22715	7.97937	1.31342e-10	5.29393e-08	14.0429
cg09604901	0.295694	4.02844	7.97962	1.31225e-10	5.29393e-08	14.0429
cg12177979	-0.682759	-5.51509	-7.9781	1.31953e-10	5.30549e-08	14.0427
cg16221563	-0.48038	3.36841	-7.97797	1.32017e-10	5.30549e-08	14.0409
cg16661265	0.205398	1.94207	7.98498	1.28679e-10	5.24362e-08	14.0405
cg26372160	0.28246	1.40623	7.97841	1.31807e-10	5.30549e-08	14.038
cg21373695	0.407226	5.51076	7.97784	1.3208e-10	5.30549e-08	14.0367
cg06624956	0.465022	4.79873	7.98164	1.30256e-10	5.28146e-08	14.0353
cg02342130	0.28041	2.93285	7.98059	1.30758e-10	5.29008e-08	14.0332
cg03004986	0.557242	5.09899	7.97716	1.32406e-10	5.31567e-08	14.0328
cg09754810	-0.18921	1.37208	-7.97529	1.33314e-10	5.34334e-08	14.0294
cg09477681	0.485458	3.67728	7.98191	1.30131e-10	5.2793e-08	14.0283
cg13840659	0.21333	2.4779	7.97478	1.33564e-10	5.35043e-08	14.0267
cg16033837	0.276453	4.90014	7.97654	1.32706e-10	5.3248e-08	14.0265
cg04920575	-0.205962	3.28151	-7.97809	1.31961e-10	5.30549e-08	14.0261
cg13615350	0.48098	3.32223	7.97635	1.32801e-10	5.32571e-08	14.0216
cg13540550	0.787377	4.0533	7.97225	1.34802e-10	5.38919e-08	14.021
cg07882382	0.264621	-3.40443	7.97146	1.35194e-10	5.40097e-08	14.0183
cg06701531	0.442331	3.31738	7.97098	1.35429e-10	5.4074e-08	14.0183
cg14112372	0.391504	2.66014	7.97039	1.35722e-10	5.41386e-08	14.0125
cg24459893	0.511649	5.73202	7.97382	1.34034e-10	5.36634e-08	14.0119
cg13478528	0.164294	-2.86502	7.97294	1.34467e-10	5.38072e-08	14.0117
cg26071414	0.457854	4.8841	7.97965	1.31207e-10	5.29393e-08	14.0111
cg00999410	0.247834	3.38983	7.97221	1.34825e-10	5.38919e-08	14.0107
cg19455953	-0.231363	-5.03367	-7.97006	1.35888e-10	5.41686e-08	14.006
cg15216807	-0.48902	-4.70859	-7.96772	1.37056e-10	5.45844e-08	14.0032
cg08586808	0.763581	3.62038	7.96767	1.3708e-10	5.45844e-08	13.9961
cg05201344	0.464893	4.50101	7.96725	1.3729e-10	5.46089e-08	13.9951
cg20109151	-0.230278	-5.60811	-7.96492	1.38464e-10	5.5016e-08	13.9931
cg01982748	0.368932	3.93876	7.9643	1.38777e-10	5.50507e-08	13.9912
cg18878722	0.535641	4.27555	7.96433	1.38764e-10	5.50507e-08	13.9881
cg06745968	0.627213	3.25994	7.966	1.37916e-10	5.48282e-08	13.9879
cg24473625	0.433653	3.83517	7.97036	1.35738e-10	5.41386e-08	13.9865
cg00094585	-0.31788	2.50544	-7.96434	1.38756e-10	5.50507e-08	13.9857
cg19243533	0.15877	3.4705	7.96332	1.39275e-10	5.52172e-08	13.9855
cg18646521	-0.200305	-4.33489	-7.96199	1.39952e-10	5.53969e-08	13.985
cg03071383	0.64634	3.05668	7.96318	1.39347e-10	5.52172e-08	13.9842
cg01476959	0.348332	2.83807	7.9625	1.39694e-10	5.5325e-08	13.9832
cg03016981	0.594125	4.13095	7.96752	1.37154e-10	5.45844e-08	13.9787
cg21536815	0.424856	4.16873	7.96154	1.40186e-10	5.54597e-08	13.9761
cg09150815	-0.214838	-5.26558	-7.95845	1.41774e-10	5.60058e-08	13.9715
cg01162512	0.549302	3.80339	7.958	1.4201e-10	5.60299e-08	13.9703
cg15708011	0.345013	1.22011	7.95826	1.41872e-10	5.60058e-08	13.9649
cg02394578	0.309946	5.23053	7.9551	1.43524e-10	5.64823e-08	13.9607
cg10048234	0.391877	4.052	7.9557	1.43208e-10	5.64419e-08	13.9579
cg14997626	0.317047	2.62587	7.95832	1.41844e-10	5.60058e-08	13.9572
cg01284467	0.282085	2.66877	7.95506	1.43542e-10	5.64823e-08	13.9561
cg03878727	0.375698	3.32859	7.95456	1.43806e-10	5.65436e-08	13.9551
cg27010927	0.360861	2.71784	7.95298	1.44639e-10	5.67027e-08	13.9543
cg02207959	0.33666	3.58435	7.95447	1.43852e-10	5.65436e-08	13.9526
cg12373573	-0.43764	-4.82047	-7.9577	1.42163e-10	5.606e-08	13.9514
cg01228048	-0.214303	2.95146	-7.95395	1.44127e-10	5.66213e-08	13.9507
cg00864860	-0.204225	3.59823	-7.95366	1.44278e-10	5.66291e-08	13.9505
cg08638632	0.489458	4.12107	7.95297	1.44644e-10	5.67027e-08	13.9486
cg23722778	0.483176	4.60421	7.95362	1.44301e-10	5.66291e-08	13.9475
cg01532103	-0.266177	-5.77046	-7.95113	1.4562e-10	5.6994e-08	13.9462
cg10835559	0.425913	3.84643	7.95199	1.45163e-10	5.6876e-08	13.9461
cg04906549	-0.26786	-5.66533	-7.96123	1.40341e-10	5.54912e-08	13.9446
cg14704078	0.282692	3.54929	7.95176	1.45282e-10	5.68921e-08	13.9445
cg21179759	0.232767	4.33693	7.95515	1.43498e-10	5.64823e-08	13.9409
cg03977394	-0.51523	-4.43178	-7.94852	1.47013e-10	5.74777e-08	13.9369
cg00745834	0.345746	1.20475	7.95043	1.45991e-10	5.71087e-08	13.9362
cg21195185	-0.269623	-5.74955	-7.94788	1.4736e-10	5.74953e-08	13.9355
cg04986814	0.445475	3.99315	7.94787	1.47365e-10	5.74953e-08	13.9353
cg05117785	-0.203235	-5.26843	-7.94786	1.47372e-10	5.74953e-08	13.9342
cg12407784	0.269593	3.9769	7.94765	1.47485e-10	5.74988e-08	13.9317
cg18213470	-0.174474	-5.13219	-7.94659	1.48053e-10	5.76599e-08	13.9288
cg26845346	-0.343239	3.17501	-7.94649	1.48109e-10	5.76599e-08	13.9284
cg23101675	-0.377512	2.42548	-7.94538	1.48714e-10	5.78343e-08	13.9283
cg10788901	0.244249	3.92776	7.94812	1.47229e-10	5.74953e-08	13.9248
cg05584675	-0.182531	-5.53637	-7.94604	1.48351e-10	5.77236e-08	13.9212
cg19408467	0.333729	3.21997	7.94381	1.49569e-10	5.80779e-08	13.9204
cg00892632	-0.355602	2.57387	-7.94379	1.49578e-10	5.80779e-08	13.9192
cg19027252	0.215577	2.48978	7.94311	1.49953e-10	5.81615e-08	13.9178
cg02811540	0.364663	4.98352	7.94192	1.50602e-10	5.83218e-08	13.916
cg23672769	0.291725	4.58956	7.94358	1.49695e-10	5.80922e-08	13.9151
cg23511816	-0.220612	2.9455	-7.94192	1.50605e-10	5.83218e-08	13.9131
cg21965997	-0.240992	-4.97948	-7.94219	1.50453e-10	5.83218e-08	13.9111
cg25039694	0.661935	3.65905	7.94115	1.51031e-10	5.84002e-08	13.9109
cg09333143	0.400671	3.75358	7.94755	1.47538e-10	5.74988e-08	13.909
cg20505218	-0.271281	-5.33649	-7.93968	1.51841e-10	5.86457e-08	13.908
cg01497239	0.224641	3.3998	7.93951	1.51936e-10	5.86513e-08	13.9026
cg21196581	0.573398	3.70777	7.94381	1.4957e-10	5.80779e-08	13.9014
cg07436896	0.379837	2.58217	7.94135	1.5092e-10	5.84002e-08	13.9008
cg22764861	0.642517	3.28706	7.93827	1.52625e-10	5.88863e-08	13.8993
cg16415999	0.344892	2.15209	7.94112	1.51046e-10	5.84002e-08	13.8974
cg24898877	0.615398	2.44849	7.94002	1.51656e-10	5.86051e-08	13.8965
cg08744769	-0.321166	-5.86461	-7.93611	1.53835e-10	5.91972e-08	13.8953
cg27038002	-0.307605	-5.85684	-7.93516	1.5437e-10	5.93098e-08	13.8916
cg13673094	-0.426625	-5.01435	-7.93627	1.53745e-10	5.91972e-08	13.8903
cg09989714	0.485076	4.61748	7.93532	1.54283e-10	5.93073e-08	13.8897
cg04554756	0.247711	2.3631	7.93728	1.5318e-10	5.90693e-08	13.8897
cg05989625	0.172547	3.74678	7.93476	1.54599e-10	5.93668e-08	13.8896
cg04372174	0.337439	4.93823	7.93419	1.54918e-10	5.9458e-08	13.8875
cg05997059	0.397551	4.05592	7.93612	1.53833e-10	5.91972e-08	13.8862
cg12620111	-0.235383	-4.80327	-7.93347	1.55328e-10	5.9553e-08	13.8861
cg16145303	0.316994	3.0752	7.93375	1.55169e-10	5.9523e-08	13.8853
cg22741612	0.294898	4.23953	7.93555	1.54152e-10	5.92883e-08	13.8836
cg02929526	-0.294761	2.71633	-7.93711	1.53277e-10	5.90757e-08	13.8825
cg20583714	0.46626	4.38803	7.93319	1.55487e-10	5.95827e-08	13.8791
cg00141295	0.181131	2.03122	7.93007	1.57273e-10	6.01413e-08	13.8707
cg20691617	0.124781	0.698675	7.93151	1.56447e-10	5.99193e-08	13.8702
cg14728501	0.351434	4.0215	7.93057	1.56982e-10	6.00612e-08	13.8671
cg24517925	-0.128372	-4.38909	-7.92937	1.57676e-10	6.02641e-08	13.865
cg24993501	0.225471	1.86052	7.92757	1.58717e-10	6.04754e-08	13.8648
cg11869215	-0.472345	-6.03393	-7.93063	1.56951e-10	6.00612e-08	13.8632
cg24465592	0.276462	3.11705	7.92755	1.58725e-10	6.04754e-08	13.862
cg01799906	0.578655	4.45448	7.92853	1.5816e-10	6.03859e-08	13.8613
cg18960803	0.388648	4.18673	7.92773	1.58625e-10	6.04754e-08	13.8602
cg13818205	0.208419	2.53495	7.92612	1.59561e-10	6.06994e-08	13.8587
cg19726253	0.387259	4.12835	7.92772	1.58626e-10	6.04754e-08	13.8587
cg15636986	0.648762	4.23818	7.92897	1.57904e-10	6.03196e-08	13.8582
cg00405825	0.460236	4.43366	7.92529	1.60046e-10	6.07894e-08	13.8523
cg13748676	0.424633	3.37662	7.92328	1.61227e-10	6.10795e-08	13.8491
cg22911410	0.426318	4.08195	7.92635	1.59424e-10	6.06972e-08	13.8487
cg15801573	-0.191591	-4.69168	-7.92399	1.60806e-10	6.10462e-08	13.8473
cg01265089	0.229254	3.09672	7.92285	1.6148e-10	6.11436e-08	13.8468
cg15449822	0.307073	4.08744	7.92627	1.59472e-10	6.06972e-08	13.8446
cg10272857	0.669428	4.02023	7.92194	1.62015e-10	6.13003e-08	13.8444
cg05141488	0.304791	2.27695	7.92172	1.62145e-10	6.13003e-08	13.8443
cg04662983	0.197758	-3.47959	7.92573	1.59786e-10	6.07536e-08	13.844
cg01814186	-0.182481	-4.22321	-7.92375	1.60946e-10	6.10676e-08	13.8429
cg18655494	0.434666	2.85916	7.92555	1.59892e-10	6.0762e-08	13.8424
cg01970802	0.731023	4.60345	7.91966	1.63374e-10	6.1511e-08	13.8374
cg03764818	-0.279151	3.15442	-7.92072	1.62741e-10	6.13837e-08	13.8368
cg13341941	0.450512	3.34063	7.92182	1.62089e-10	6.13003e-08	13.836
cg14294245	0.45152	2.94778	7.92065	1.62784e-10	6.13837e-08	13.8335
cg00432207	0.395219	4.30905	7.92096	1.62599e-10	6.13771e-08	13.8334
cg04327759	0.366666	4.0878	7.92156	1.62243e-10	6.13019e-08	13.8324
cg10706073	0.650921	4.97908	7.91835	1.64159e-10	6.17431e-08	13.8309
cg05851510	0.510204	3.55538	7.92029	1.62996e-10	6.14319e-08	13.83
cg08763559	0.331606	0.333742	7.9236	1.61035e-10	6.10699e-08	13.8295
cg08013143	0.189205	3.75664	7.92007	1.63126e-10	6.14494e-08	13.829
cg14590334	0.535	4.73773	7.9181	1.64308e-10	6.17675e-08	13.8286
cg09888026	0.153313	-1.5384	7.92143	1.62316e-10	6.13019e-08	13.8263
cg15701208	-0.214217	2.85206	-7.91558	1.6583e-10	6.22438e-08	13.8231
cg11731717	0.403951	4.84884	7.92331	1.61207e-10	6.10795e-08	13.8224
cg04678096	0.56667	2.10009	7.91738	1.64742e-10	6.18684e-08	13.8206
cg19766975	-0.224305	-3.98272	-7.91737	1.64745e-10	6.18684e-08	13.8194
cg20938830	0.414506	4.05707	7.91517	1.66076e-10	6.23044e-08	13.8194
cg13008553	0.813977	4.68716	7.91387	1.6687e-10	6.25383e-08	13.8143
cg00750399	0.487271	4.4629	7.9188	1.63889e-10	6.16734e-08	13.8142
cg04112431	-0.260439	-5.76981	-7.91269	1.67592e-10	6.27126e-08	13.8124
cg03589085	0.430467	3.94286	7.91332	1.67205e-10	6.26317e-08	13.8124
cg20673835	-0.278198	4.39515	-7.91207	1.67973e-10	6.28231e-08	13.8071
cg05896001	0.610199	2.73708	7.91015	1.69155e-10	6.3105e-08	13.8031
cg07981594	0.346038	4.69434	7.91014	1.69157e-10	6.3105e-08	13.8014
cg13953630	0.481004	1.94198	7.91452	1.66471e-10	6.24207e-08	13.8013
cg01609214	0.472586	4.96823	7.91173	1.68181e-10	6.28689e-08	13.7988
cg04615850	0.315113	3.07847	7.91048	1.68951e-10	6.30921e-08	13.7978
cg27517446	0.656655	4.68479	7.90876	1.70015e-10	6.33604e-08	13.7971
cg01216369	0.459411	4.51623	7.91132	1.68434e-10	6.29312e-08	13.7916
cg00379415	-0.320991	-4.46783	-7.90768	1.70691e-10	6.35154e-08	13.7898
cg26047920	-0.211161	-6.05821	-7.90605	1.71712e-10	6.37979e-08	13.7886
cg22835816	0.405459	5.24001	7.90807	1.70446e-10	6.34563e-08	13.7876
cg05700860	0.385175	0.423025	7.90618	1.71629e-10	6.37979e-08	13.7863
cg02048334	-0.322394	-5.42703	-7.90887	1.69948e-10	6.33604e-08	13.7848
cg06783710	0.569378	4.45183	7.90537	1.72138e-10	6.39238e-08	13.7843
cg09450120	0.44193	2.98981	7.91309	1.67345e-10	6.26522e-08	13.7841
cg14760973	-0.256186	3.45754	-7.90701	1.7111e-10	6.3639e-08	13.7815
cg10053540	-0.308829	-5.62002	-7.90368	1.73206e-10	6.42565e-08	13.7763
cg05540413	-0.194569	-4.47812	-7.90844	1.70217e-10	6.34033e-08	13.7737
cg11678773	-0.212227	-5.04503	-7.90202	1.74261e-10	6.45162e-08	13.7726
cg12385975	0.562442	6.42676	7.90353	1.73297e-10	6.42565e-08	13.7718
cg04314525	-0.227656	-5.29212	-7.90133	1.747e-10	6.46461e-08	13.771
cg03144814	0.198143	2.24073	7.90071	1.75096e-10	6.47597e-08	13.7708
cg19434902	0.143578	-2.42418	7.9036	1.73251e-10	6.42565e-08	13.7691
cg21763959	-0.269694	4.35966	-7.90289	1.73707e-10	6.43762e-08	13.7682
cg20442586	0.219583	1.96754	7.90003	1.75532e-10	6.48882e-08	13.7612
cg22255614	0.298407	3.84043	7.89932	1.75989e-10	6.49915e-08	13.7592
cg00278102	0.626895	5.54297	7.89802	1.76824e-10	6.52197e-08	13.7567
cg16911487	0.512753	3.77903	7.89795	1.76874e-10	6.52197e-08	13.7556
cg26591066	0.294208	4.56777	7.89855	1.76486e-10	6.51422e-08	13.7534
cg05601726	0.317763	3.80532	7.89639	1.77883e-10	6.54929e-08	13.7529
cg12253985	-0.203502	-5.67996	-7.90264	1.73864e-10	6.44018e-08	13.7526
cg10130636	0.208999	4.42592	7.89659	1.77751e-10	6.54773e-08	13.7482
cg15340231	-0.184101	-4.73054	-7.89407	1.79398e-10	6.59513e-08	13.7452
cg23560934	0.424944	3.48079	7.89442	1.79168e-10	6.59303e-08	13.7439
cg24009623	-0.219756	-5.03087	-7.89749	1.77167e-10	6.52952e-08	13.7423
cg03026033	0.607529	5.09044	7.89949	1.75876e-10	6.49826e-08	13.7398
cg02894226	-0.227751	-5.65397	-7.89237	1.80516e-10	6.62113e-08	13.7385
cg11445969	0.723028	3.31603	7.89311	1.80032e-10	6.61511e-08	13.737
cg05602371	0.299874	4.24775	7.8943	1.79251e-10	6.59303e-08	13.7369
cg16043840	0.39899	4.19601	7.89233	1.80543e-10	6.62113e-08	13.7367
cg07301729	0.887444	3.19618	7.89218	1.80647e-10	6.62113e-08	13.7358
cg13239077	-0.203095	-5.14023	-7.89223	1.80612e-10	6.62113e-08	13.7338
cg23629032	0.558909	3.28282	7.89033	1.81868e-10	6.65922e-08	13.7301
[truncated: 454 more rows]

## Sheet: Table S2
CpG	logFC	AveExpr	t	P.Value	adj.P.Val	B
cg15281724	0.0026994	1.85184	13.0563	2.01707e-14	8.31567e-09	20.57
cg25195416	0.00259448	2.55217	10.3649	8.53836e-12	1.63019e-06	14.2949
cg10937807	0.00308075	2.26689	10.2292	1.18627e-11	1.63019e-06	13.9611
cg25605771	0.00416558	1.73981	9.85266	2.99102e-11	3.08274e-06	12.9964
cg13582500	0.00281914	0.600018	9.67052	4.70974e-11	3.88332e-06	12.5536
cg06716730	-0.0049621	0.554972	-9.37324	9.97426e-11	6.53894e-06	11.7864
cg17755581	-0.020495	-7.07213	-9.27883	1.26888e-10	6.53894e-06	11.7155
cg06947694	0.00214928	4.30287	9.3183	1.14725e-10	6.53894e-06	11.6804
cg27612744	-0.00217355	-2.01029	-9.13867	1.81788e-10	8.32718e-06	11.2046
cg19425807	0.0039767	1.61216	9.0439	2.32155e-10	9.57092e-06	10.911
cg03367275	0.00224007	1.67706	8.88058	3.5482e-10	1.32982e-05	10.4783
cg16754643	0.00482031	2.72809	8.75976	4.86694e-10	1.67206e-05	10.207
cg27462820	-0.00297375	4.64198	-8.68335	5.94961e-10	1.77664e-05	9.9774
cg04230589	-0.00211012	-4.6909	-8.67805	6.03323e-10	1.77664e-05	9.96983
cg08276543	0.00233617	1.3295	8.63518	6.7552e-10	1.85662e-05	9.93627
cg02538825	-0.0486006	-10.2155	-8.60232	7.3678e-10	1.89843e-05	9.89942
cg09179723	0.00252672	0.955087	8.48705	1.00015e-09	2.3449e-05	9.72013
cg19742965	0.00342482	2.60798	8.47826	1.02381e-09	2.3449e-05	9.40435
cg05265611	0.00286996	2.86843	8.29938	1.65089e-09	3.58213e-05	8.94107
cg27337459	0.00206163	1.28816	8.08783	2.9199e-09	5.68005e-05	8.49329
cg04831900	0.00263501	1.545	8.07085	3.0574e-09	5.68005e-05	8.4445
cg22444338	0.00262574	4.52841	8.06979	3.06618e-09	5.68005e-05	8.33571
cg23717593	-0.00211488	2.43772	-8.04195	3.30664e-09	5.68005e-05	8.25775
cg18716861	-0.00289661	-4.99695	-8.05085	3.22773e-09	5.68005e-05	8.22268
cg23581489	0.00311562	2.32177	8.02382	3.47356e-09	5.72811e-05	8.16579
cg14721139	0.00204176	1.7356	7.96016	4.1303e-09	6.27615e-05	8.10879
cg11908202	0.00292322	5.01302	7.94859	4.2626e-09	6.27615e-05	7.96685
cg26772788	0.00210853	1.55673	7.95304	4.21111e-09	6.27615e-05	7.95018
cg19570781	0.00382839	-4.57525	7.86714	5.32413e-09	7.08049e-05	7.83498
cg11409139	0.00408303	1.78548	7.90151	4.84673e-09	6.74753e-05	7.81668
cg19311253	0.00220983	0.199877	7.89676	4.91009e-09	6.74753e-05	7.80044
cg24354101	0.00298284	1.70827	7.85227	5.54526e-09	7.14412e-05	7.67748
cg06766016	0.00361223	3.24639	7.75153	7.31015e-09	7.93084e-05	7.54237
cg08842563	-0.00248171	-3.63722	-7.79296	6.52401e-09	7.93084e-05	7.52984
cg22809826	0.00159252	2.06558	7.76906	6.96646e-09	7.93084e-05	7.51379
cg08138480	0.00274803	1.62185	7.7802	6.75657e-09	7.93084e-05	7.49792
cg25381543	-0.013041	-8.25695	-7.7714	6.92174e-09	7.93084e-05	7.47626
cg15616257	-0.00207777	2.79773	-7.73912	7.56396e-09	7.99578e-05	7.46079
cg18776248	0.00187514	1.26144	7.76097	7.1231e-09	7.93084e-05	7.45904
cg24528463	0.00282535	3.35682	7.7176	8.02548e-09	8.27156e-05	7.30998
cg15893356	-0.00163619	1.81853	-7.64018	9.93536e-09	9.6994e-05	7.14423
cg04177148	-0.00151098	-3.02401	-7.63363	1.01167e-08	9.6994e-05	7.12357
cg18653372	-0.00130786	1.20774	-7.63921	9.96204e-09	9.6994e-05	7.09993
cg24926872	-0.0169396	-7.78412	-7.61198	1.07406e-08	9.83991e-05	7.08535
cg25125231	-0.00127838	1.74325	-7.61765	1.05735e-08	9.83991e-05	7.06584
cg10300729	0.00198615	0.653208	7.58462	1.1585e-08	0.000101619	7.00449
cg11564120	-0.00412949	-6.25172	-7.60151	1.10561e-08	9.90878e-05	6.97795
cg06110021	0.00382856	3.63737	7.54516	1.29234e-08	0.000106557	6.92756
cg18241962	-0.00323339	-4.82174	-7.56619	1.21917e-08	0.000104713	6.9086
cg03856044	-0.0020193	1.59873	-7.55528	1.25659e-08	0.000105724	6.85608
cg19980912	-0.0021165	-3.29065	-7.49021	1.50529e-08	0.00011709	6.84154
cg10072261	-0.00181017	1.10976	-7.51195	1.41708e-08	0.000114474	6.75024
cg18783801	0.00175388	1.29994	7.46023	1.63617e-08	0.000120453	6.70534
cg22403811	-0.00460347	-2.71215	-7.5052	1.44388e-08	0.000114474	6.70268
cg15604046	0.00289821	0.45189	7.46874	1.59787e-08	0.000119772	6.62099
cg01452506	-0.00150508	-4.05893	-7.46982	1.5931e-08	0.000119772	6.61485
cg12866769	-0.0017481	3.47873	-7.37116	2.0972e-08	0.000145738	6.39428
cg08838364	0.00195253	3.72	7.37276	2.08786e-08	0.000145738	6.38772
cg09227765	0.00235705	3.73927	7.36916	2.10893e-08	0.000145738	6.32931
cg13308143	0.00213761	3.02113	7.36711	2.12104e-08	0.000145738	6.32644
cg09200760	0.00228574	1.14702	7.26155	2.84988e-08	0.000192607	6.04563
cg19938422	-0.00624619	-7.23275	-7.25356	2.91446e-08	0.000193795	6.01466
cg21553283	-0.00375169	4.59837	-7.2416	3.01393e-08	0.000197228	5.96784
cg14497841	-0.00163969	2.51373	-7.17988	3.58455e-08	0.000227351	5.83011
cg22462726	0.00506452	1.93213	7.18303	3.55291e-08	0.000227351	5.81032
cg25713309	-0.0673772	-12.9078	-7.14192	3.98859e-08	0.00024186	5.76888
cg12886731	0.00249895	1.22223	7.13668	4.04796e-08	0.00024186	5.73944
cg22887498	0.00322934	2.81799	7.14316	3.97478e-08	0.00024186	5.70151
cg17658244	0.00191364	2.24159	7.06248	4.99033e-08	0.000274223	5.68883
cg02709840	-0.00276671	-3.23668	-7.13824	4.03022e-08	0.00024186	5.65053
cg16428612	-0.00403678	-4.83692	-7.08439	4.69094e-08	0.000272381	5.62931
cg06531250	0.00209005	3.58335	7.11493	4.30373e-08	0.000253468	5.60413
cg21297673	-0.00409047	-4.64764	-7.0731	4.84283e-08	0.000274223	5.55146
cg04181864	0.00226022	2.91391	7.0328	5.42679e-08	0.000278311	5.48503
cg12475106	0.00207229	2.73689	7.06246	4.99054e-08	0.000274223	5.47119
cg24295300	0.00213574	4.50825	7.049	5.18393e-08	0.000274223	5.46609
cg25466974	-0.00834017	-6.31614	-7.04517	5.24034e-08	0.000274223	5.46075
cg13151361	0.00204999	0.698792	7.06088	5.01291e-08	0.000274223	5.43878
cg17655527	0.00236365	2.28498	7.04767	5.20345e-08	0.000274223	5.42933
cg07172676	0.00267702	2.35024	7.02038	5.62075e-08	0.000279801	5.40863
cg26406407	0.00224715	2.173	7.0442	5.25477e-08	0.000274223	5.39519
cg23506135	0.00244201	2.00261	7.03012	5.46813e-08	0.000278311	5.35893
cg23326824	0.00220686	-5.28987	7.01961	5.63314e-08	0.000279801	5.35027
cg17124387	0.00221984	3.34463	6.99959	5.96146e-08	0.000292584	5.34875
cg09547692	-0.00331097	0.877748	-6.97754	6.34549e-08	0.000307767	5.28981
cg09988059	0.00166895	-4.37094	6.94154	7.02707e-08	0.000334218	5.21547
cg07594031	0.00226684	3.62404	6.91416	7.59486e-08	0.000351788	5.19936
cg10090568	-0.00145194	1.47138	-6.94024	7.05297e-08	0.000334218	5.11676
cg22436086	-0.00168357	-3.86893	-6.92677	7.32773e-08	0.000343292	5.11087
cg26566411	0.00151658	1.68594	6.90458	7.80429e-08	0.000352174	5.07012
cg14248715	-0.0030716	-4.65087	-6.91024	7.67974e-08	0.000351788	5.03073
cg05216268	0.00155225	1.07034	6.90211	7.85902e-08	0.000352174	5.00135
cg15463309	0.00273641	3.46	6.86059	8.84337e-08	0.000392023	4.92564
cg07253384	-0.00197242	-2.20845	-6.80406	1.0387e-07	0.000412112	4.92018
cg10424330	0.00201374	3.07624	6.85377	9.01658e-08	0.000393065	4.87804
cg07947615	0.00163812	2.25654	6.84165	9.33281e-08	0.000400791	4.87292
cg11197893	0.00241503	3.14987	6.85217	9.05756e-08	0.000393065	4.86195
cg14017942	0.00276482	3.23829	6.80856	1.02549e-07	0.000412112	4.84341
cg16778451	0.00224104	0.588739	6.80842	1.02588e-07	0.000412112	4.81491
cg20831492	-0.0117318	-8.53331	-6.82216	9.86507e-08	0.000412112	4.80225
cg05991685	0.00130372	1.77732	6.80402	1.03882e-07	0.000412112	4.78208
cg02430183	0.00302946	3.46451	6.81833	9.97331e-08	0.000412112	4.77799
cg08939521	0.00306393	-3.73513	6.80169	1.04576e-07	0.000412112	4.77301
cg24358529	-0.00458125	-5.53372	-6.81172	1.0163e-07	0.000412112	4.73951
cg04339246	0.00294459	1.7434	6.78792	1.0876e-07	0.00042036	4.69741
cg22857947	0.00283366	3.45608	6.8004	1.04961e-07	0.000412112	4.69329
cg27048436	0.00216975	2.74454	6.78682	1.09101e-07	0.00042036	4.69328
cg13640626	-0.00177218	-3.6743	-6.76531	1.16002e-07	0.000434758	4.6768
cg03513682	0.00249046	2.50079	6.77699	1.12202e-07	0.000424376	4.65357
cg00737224	-0.00164047	-4.77457	-6.77805	1.11862e-07	0.000424376	4.64588
cg16181848	0.00244007	5.06566	6.74005	1.24673e-07	0.000458913	4.57153
cg26347007	0.00270706	2.29639	6.70856	1.36403e-07	0.000489267	4.56172
cg18930928	0.00237088	2.14456	6.70837	1.36479e-07	0.000489267	4.53695
cg06048605	0.00188169	1.9574	6.71932	1.32274e-07	0.000482582	4.53547
cg19710444	-0.00294214	-4.91959	-6.74198	1.23986e-07	0.000458913	4.52701
cg25800753	-0.00149412	-0.52661	-6.68756	1.44842e-07	0.000506045	4.45434
cg12983741	-0.00112648	2.66824	-6.69749	1.40787e-07	0.000500357	4.43602
cg00102726	0.00231458	2.37788	6.69062	1.4358e-07	0.000505924	4.39907
cg25190638	0.00180291	2.20063	6.68306	1.46718e-07	0.000508293	4.37522
cg13108181	-0.0020553	-4.22291	-6.62904	1.71244e-07	0.000572459	4.33711
cg08846459	0.00239069	2.94049	6.6045	1.83723e-07	0.000585901	4.2994
cg00576773	-0.00323557	0.101975	-6.62899	1.71269e-07	0.000572459	4.29844
cg02137691	0.00208041	1.72839	6.6512	1.60719e-07	0.000552157	4.28004
cg00606900	0.00195931	2.97838	6.63761	1.67094e-07	0.000569315	4.27992
cg19991916	0.00287182	3.48246	6.61285	1.79378e-07	0.000582292	4.23053
cg14211874	-0.00815431	-6.05275	-6.62433	1.73571e-07	0.000572459	4.21792
cg04535176	-0.0064144	-6.06921	-6.60421	1.83872e-07	0.000585901	4.19529
cg01571169	0.00234044	2.60101	6.6259	1.72792e-07	0.000572459	4.19156
cg01748193	0.00200656	2.53273	6.61632	1.77603e-07	0.000581108	4.15721
cg25528940	-0.0148918	-6.95296	-6.60254	1.84753e-07	0.000585901	4.14812
cg07700369	-0.00187675	-3.68117	-6.57743	1.9855e-07	0.000606334	4.13261
cg08174482	-0.00259631	3.1499	-6.58885	1.92148e-07	0.000603844	4.12059
cg10127037	0.00209165	3.99518	6.5867	1.9334e-07	0.000603844	4.08507
cg07722359	0.00204747	4.17059	6.58093	1.96564e-07	0.00060475	4.078
cg22860963	-0.00126119	1.24446	-6.5818	1.96073e-07	0.00060475	4.07778
cg12528403	-0.0537086	-11.8584	-6.55049	2.14502e-07	0.000627176	4.06943
cg01582980	0.0024701	-4.14567	6.57167	2.01855e-07	0.000611895	4.05748
cg21615583	-0.014138	-10.0591	-6.52937	2.27913e-07	0.000633924	4.05498
cg18648971	-0.00229478	2.69569	-6.55477	2.11886e-07	0.00062395	4.05097
cg26144567	0.00198308	3.72401	6.56439	2.06113e-07	0.000620243	4.04865
cg20818191	0.00245732	2.60418	6.53369	2.25102e-07	0.000633924	4.03728
cg05584118	0.00201453	2.70773	6.52807	2.28764e-07	0.000633924	4.03085
cg13424209	-0.00298481	-4.54805	-6.52755	2.29111e-07	0.000633924	4.01168
cg04977002	-0.0025585	-4.38357	-6.56036	2.08512e-07	0.00062039	4.00737
cg19178324	0.00230352	0.590517	6.55926	2.09172e-07	0.00062039	4.00325
cg12220178	-0.0143274	-8.33865	-6.46036	2.77925e-07	0.000696057	3.96825
cg08784771	0.00126028	3.60455	6.5299	2.27567e-07	0.000633924	3.95316
cg24046770	0.00369709	2.34157	6.54022	2.20921e-07	0.000633924	3.94589
cg23062006	-0.00208589	-1.92359	-6.53809	2.22279e-07	0.000633924	3.94276
cg05673534	0.00126952	1.61775	6.52923	2.28008e-07	0.000633924	3.91753
cg24630164	0.00181975	2.95505	6.51215	2.3947e-07	0.00065381	3.90497
cg20781216	0.00315197	3.55267	6.52297	2.32145e-07	0.000638034	3.90143
cg06300336	0.00349949	3.35347	6.47339	2.67701e-07	0.000687349	3.89801
cg01620486	0.00270852	2.00326	6.49092	2.54537e-07	0.000678457	3.83817
cg17398233	-0.0540741	-10.6984	-6.48321	2.60245e-07	0.000678457	3.8225
cg09500437	-0.00133664	2.28425	-6.48637	2.57892e-07	0.000678457	3.81349
cg09468777	0.00237293	1.98029	6.49157	2.54068e-07	0.000678457	3.81081
cg02930615	0.0016881	2.86879	6.48827	2.56484e-07	0.000678457	3.80563
cg03519451	-0.00210123	-3.8164	-6.48153	2.61506e-07	0.000678457	3.80111
cg03719475	0.00185068	3.16199	6.48132	2.61664e-07	0.000678457	3.79651
cg22706866	-0.00200806	3.10198	-6.48389	2.59736e-07	0.000678457	3.78784
cg02698600	-0.00300082	-2.62685	-6.47245	2.68427e-07	0.000687349	3.78456
cg09521743	0.00371834	-0.480069	6.45465	2.82528e-07	0.000696057	3.77965
cg24326021	0.00154174	1.56111	6.468	2.71885e-07	0.00068766	3.74845
cg01844324	-0.00355861	-4.44666	-6.46809	2.71819e-07	0.00068766	3.73358
cg01439572	0.00152252	3.46763	6.45337	2.83576e-07	0.000696057	3.72024
cg22004314	0.00149469	2.43702	6.45328	2.83647e-07	0.000696057	3.70766
cg02963624	0.00322104	3.15967	6.45348	2.83488e-07	0.000696057	3.69983
cg18414618	-0.00283298	-5.05616	-6.44176	2.93213e-07	0.000704729	3.68174
cg13620921	-0.00234545	-3.74455	-6.44081	2.94018e-07	0.000704729	3.67662
cg20849855	0.00104516	1.77563	6.4481	2.87908e-07	0.000702334	3.67198
cg02395863	0.00224527	2.35523	6.44218	2.9286e-07	0.000704729	3.66339
cg09645126	-0.0029514	-4.10646	-6.43569	2.98379e-07	0.000711048	3.64236
cg01623879	-0.00151706	1.07568	-6.38675	3.43566e-07	0.000782542	3.63937
cg21394688	0.00163318	1.1481	6.42372	3.08845e-07	0.000731758	3.6045
cg18572214	-0.00262531	4.40215	-6.40664	3.24421e-07	0.000758978	3.59581
cg13420112	-0.00199561	-3.47028	-6.40785	3.23293e-07	0.000758978	3.56037
cg11610754	-0.00288019	-4.47956	-6.39883	3.31805e-07	0.000768492	3.55215
cg17270894	0.001785	1.95428	6.40511	3.25856e-07	0.000758978	3.54783
cg15391574	-0.00147807	-3.94402	-6.39104	3.39342e-07	0.000781557	3.52354
cg26993213	0.00465069	4.11089	6.35219	3.79575e-07	0.000834326	3.52074
cg03553613	0.00274949	2.94807	6.38843	3.41904e-07	0.000782542	3.50872
cg18175898	0.00286046	2.73633	6.35847	3.72757e-07	0.000830763	3.50353
cg10717714	-0.00267829	-3.32934	-6.36988	3.60686e-07	0.000813707	3.49185
cg03388025	-0.00301886	-2.8877	-6.34081	3.92239e-07	0.000843221	3.47472
cg26591221	0.00190484	2.96628	6.36939	3.61196e-07	0.000813707	3.46814
cg24337881	-0.0027848	-4.47175	-6.34387	3.88793e-07	0.000843221	3.44446
cg07646714	-0.0108809	-6.2742	-6.32335	4.12518e-07	0.000881174	3.43532
cg05647906	0.00211358	3.34414	6.35618	3.7523e-07	0.000831688	3.43477
cg12486493	-0.00278944	-1.88525	-6.34953	3.82491e-07	0.000834326	3.43189
cg23207990	-0.00381608	-5.19384	-6.3404	3.92705e-07	0.000843221	3.4245
cg00035237	-0.00555923	-6.44768	-6.28529	4.60453e-07	0.000908271	3.41365
cg13986498	0.00241211	1.36877	6.35843	3.72797e-07	0.000830763	3.41191
cg19889152	-0.00625618	-7.48815	-6.27677	4.71935e-07	0.000915547	3.40602
cg06423211	0.00636029	0.189851	6.35039	3.81549e-07	0.000834326	3.40167
cg17652206	-0.00380252	-6.47825	-6.3159	4.21491e-07	0.000891109	3.35267
cg08107767	-0.0112981	-7.58222	-6.25532	5.02126e-07	0.000932472	3.34162
cg02072492	-0.00178709	1.79442	-6.32065	4.15752e-07	0.000883505	3.34117
cg26313657	0.00225042	1.45123	6.29818	4.43625e-07	0.000905014	3.31732
cg21330831	-0.001321	0.799136	-6.30508	4.34866e-07	0.000899783	3.30866
cg10167463	0.0037489	3.20457	6.30392	4.36332e-07	0.000899783	3.29002
cg06820990	0.00284248	3.51893	6.30934	4.29549e-07	0.000899783	3.28835
cg25505476	-0.00393217	-5.62679	-6.30873	4.3031e-07	0.000899783	3.2852
cg08826345	-0.00157158	2.30497	-6.2959	4.46563e-07	0.000905014	3.28091
cg21150843	0.00366663	1.57634	6.28181	4.65116e-07	0.000908773	3.27176
cg06538774	-0.00315392	5.93546	-6.30043	4.40749e-07	0.000904007	3.26504
cg08674281	0.00165082	2.12094	6.29214	4.51428e-07	0.000905014	3.25749
cg01181084	0.00223016	3.19741	6.30378	4.36507e-07	0.000899783	3.25051
cg25325209	-0.00226251	3.65372	-6.29182	4.51855e-07	0.000905014	3.24629
cg15632227	0.00255687	1.85969	6.25726	4.99315e-07	0.000931448	3.24519
cg01644702	-0.00165595	3.14524	-6.2673	4.85029e-07	0.000924417	3.22608
cg10460813	0.0023961	2.12999	6.29154	4.52216e-07	0.000905014	3.21747
cg24831305	-0.00267247	-2.97658	-6.28668	4.58616e-07	0.000908271	3.21013
cg07891457	0.00183141	2.42451	6.2858	4.59777e-07	0.000908271	3.20616
cg02173749	0.0028981	-5.79913	6.25783	4.98507e-07	0.000931448	3.18871
cg06021784	0.00221178	1.78626	6.28227	4.64489e-07	0.000908773	3.18154
cg19372049	0.0039023	-5.89008	6.27597	4.73025e-07	0.000915547	3.17192
cg11083276	-0.00635337	-3.60877	-6.26772	4.84445e-07	0.000924417	3.16403
cg05400618	0.00266784	3.90585	6.26927	4.82274e-07	0.000924417	3.15781
cg11635401	0.00292709	2.2795	6.2662	4.86576e-07	0.000924417	3.13412
cg04264272	0.0016941	0.847017	6.2626	4.9167e-07	0.00092981	3.13124
cg05468429	0.00216952	2.44249	6.26015	4.95161e-07	0.000931448	3.12379
cg21115018	-0.00210142	2.16074	-6.25212	5.06798e-07	0.000936929	3.11234
cg07640605	-0.00472792	-3.86182	-6.24858	5.12008e-07	0.000942335	3.10255
cg23102026	0.00127686	1.19175	6.23385	5.34306e-07	0.000974671	3.08496
cg11391665	0.00249866	2.99728	6.24392	5.18956e-07	0.000950877	3.08295
cg01663232	-0.00407761	-5.36384	-6.19977	5.89698e-07	0.00104041	3.03659
cg18539325	0.0027524	2.61029	6.18793	6.1026e-07	0.00106156	3.03473
cg25839727	-0.00154887	2.03498	-6.20927	5.73698e-07	0.00104041	3.03415
cg14486632	-0.00152125	2.37365	-6.19375	6.00057e-07	0.00104823	3.0199
cg18286127	-0.00172997	3.11168	-6.20361	5.83168e-07	0.00104041	3.0162
cg18323236	-0.00189393	-0.911196	-6.19806	5.92613e-07	0.00104041	3.01609
cg12325349	-0.00150318	-2.97136	-6.1978	5.93056e-07	0.00104041	3.00892
cg15842568	0.00216766	3.30331	6.20355	5.83275e-07	0.00104041	2.98961
cg03449389	-0.00228538	-3.80874	-6.20584	5.79424e-07	0.00104041	2.98282
cg15559456	0.00118342	0.889852	6.18552	6.14534e-07	0.0010645	2.9664
cg22785261	-0.00421679	5.71394	-6.15258	6.76065e-07	0.00111043	2.96199
cg15681981	0.00306101	2.0447	6.20151	5.86729e-07	0.00104041	2.95945
cg23014747	0.00405976	1.75883	6.20423	5.82124e-07	0.00104041	2.95156
cg15326844	0.00196499	2.30028	6.17969	6.25003e-07	0.00106916	2.93087
cg10884662	-0.00438351	-4.07687	-6.17181	6.39437e-07	0.00108933	2.91659
cg00201568	-0.00246007	3.22009	-6.18229	6.20316e-07	0.00106916	2.90486
cg09473759	-0.00505753	-4.9875	-6.17974	6.24908e-07	0.00106916	2.88395
cg26552733	0.0017036	2.29414	6.17019	6.42437e-07	0.00108994	2.87498
cg25114142	-0.00142696	2.41471	-6.14574	6.89614e-07	0.00111073	2.86801
cg26263239	-0.00105561	1.03011	-6.16311	6.55754e-07	0.00110345	2.86032
cg01394349	0.00261082	3.15338	6.16451	6.53091e-07	0.00110345	2.8581
cg24526843	0.00151551	1.82415	6.1559	6.69604e-07	0.00111043	2.85569
cg04312119	0.00179897	1.72144	6.16052	6.60687e-07	0.00110723	2.85534
cg22534627	-0.00134437	-3.68586	-6.14568	6.89716e-07	0.00111073	2.84709
cg16983422	-0.00179049	-4.1043	-6.15852	6.64527e-07	0.00110916	2.84597
cg06869935	0.00226833	1.58892	6.15383	6.7362e-07	0.00111043	2.82524
cg22519571	0.00144426	2.04404	6.14625	6.8859e-07	0.00111073	2.80966
cg20036996	0.00221263	3.32313	6.15274	6.75755e-07	0.00111043	2.80964
cg09635994	0.00230281	2.49778	6.14827	6.8457e-07	0.00111073	2.80792
cg26350691	0.00412676	-4.18038	6.08256	8.28294e-07	0.00126011	2.80648
cg03801043	0.00295793	3.06626	6.14643	6.88223e-07	0.00111073	2.80353
cg01355476	-0.00425582	-5.9482	-6.14061	6.99927e-07	0.00112267	2.79099
cg23954953	-0.00243595	-3.97128	-6.13931	7.02581e-07	0.00112267	2.78007
cg18656581	-0.00261164	-5.05325	-6.13379	7.13906e-07	0.00113636	2.75423
cg00038239	-0.00357909	5.40171	-6.13158	7.18505e-07	0.00113929	2.7442
cg01661350	-0.0023408	-3.46366	-6.12638	7.2941e-07	0.00115215	2.73822
cg11724135	0.0071383	-4.25808	6.11895	7.45311e-07	0.00117277	2.73491
cg15889649	0.00194876	1.98201	6.09707	7.94134e-07	0.00122583	2.73213
cg16684661	-0.00194698	-3.24078	-6.11289	7.58521e-07	0.00118451	2.72306
cg02152399	0.00203033	2.07069	6.11313	7.58001e-07	0.00118451	2.70834
cg11060199	0.00168077	1.95241	6.09589	7.96875e-07	0.00122583	2.66402
cg17094688	-0.0021507	-2.70164	-6.09736	7.93467e-07	0.00122583	2.65453
cg11737478	-0.00203688	-4.25179	-6.045	9.23728e-07	0.0013269	2.65435
cg13526642	-0.00128362	2.09743	-6.09382	8.01663e-07	0.00122862	2.64942
cg14349956	-0.00163104	2.44527	-6.09678	7.94803e-07	0.00122583	2.64629
cg21561672	0.0025427	2.65593	6.08255	8.28325e-07	0.00126011	2.60818
cg24686825	0.00262563	3.81165	6.07094	8.5671e-07	0.00128867	2.60202
cg26101402	-0.0126631	-8.18359	-6.05457	8.98392e-07	0.00131289	2.59617
cg20538211	-0.00175253	1.47508	-6.07038	8.58091e-07	0.00128867	2.59294
cg08835041	0.00400209	1.66308	6.0557	8.95454e-07	0.00131289	2.58999
cg14851345	0.00233728	2.55133	6.06749	8.65334e-07	0.00129256	2.58996
cg09757127	-0.00236156	2.09627	-6.07468	8.47462e-07	0.00128448	2.58133
cg16578267	-0.00190512	-3.22413	-6.06576	8.69676e-07	0.00129436	2.57893
cg21411674	0.00151913	2.81197	6.06978	8.596e-07	0.00128867	2.56829
cg14708905	-0.00134386	1.54163	-6.05446	8.98697e-07	0.00131289	2.55867
cg15560061	0.00229625	3.05826	6.06201	8.79195e-07	0.00130047	2.55217
cg16260274	-0.00706443	-5.80216	-6.04814	9.15341e-07	0.00132408	2.55193
cg00753747	-0.00178813	-3.87527	-6.05217	9.04685e-07	0.00131327	2.54312
cg09581848	0.00291665	4.12533	6.0114	1.01843e-06	0.00140422	2.54171
cg04984709	-0.00149871	2.52096	-6.06166	8.80093e-07	0.00130047	2.54099
cg01252513	0.00252445	2.76113	6.05349	9.01234e-07	0.00131289	2.52712
cg08037327	0.00279946	2.06238	6.01604	1.00479e-06	0.0014018	2.51213
cg05268892	-0.0014495	-4.07499	-5.99681	1.06253e-06	0.00144569	2.50469
cg27545985	0.00150731	1.3464	6.04673	9.19084e-07	0.00132485	2.49566
cg11631334	-0.00209807	-2.49353	-6.03142	9.60883e-07	0.00136599	2.47284
cg00291316	0.00257579	1.74487	6.03857	9.41138e-07	0.00134722	2.47072
cg05549970	0.00140074	1.26567	6.03345	9.5523e-07	0.00136266	2.46066
cg11412466	-0.00218345	-3.56073	-6.0275	9.71883e-07	0.00137688	2.45735
cg03409937	0.00164072	3.65043	6.01159	1.01787e-06	0.00140422	2.45722
cg07035552	0.00121166	1.92318	6.01985	9.93735e-07	0.00139823	2.45499
cg23416247	-0.00269762	-4.24056	-5.99854	1.0572e-06	0.0014432	2.45252
cg19215678	-0.00207377	5.30161	-6.01164	1.01771e-06	0.00140422	2.45238
cg04381393	0.00290673	3.4418	6.02417	9.81335e-07	0.00138551	2.44444
cg24755515	-0.00373704	5.39721	-5.95881	1.18665e-06	0.00156299	2.44259
cg09132121	0.00330964	3.03781	6.01546	1.00647e-06	0.0014018	2.43269
cg23397013	-0.0019487	1.86558	-6.01809	9.98825e-07	0.00140061	2.43152
cg03411270	-0.00896705	-6.65837	-5.9734	1.13737e-06	0.00152432	2.42312
cg19403586	0.00198202	1.90277	6.0017	1.04755e-06	0.00143477	2.41504
cg27169846	0.00259101	2.20374	6.00987	1.02295e-06	0.00140576	2.38745
cg13492289	0.0019803	1.22114	5.97185	1.1425e-06	0.00152432	2.37716
cg18520411	-0.00205981	-5.27056	-5.99309	1.07408e-06	0.00145659	2.35516
cg15701412	-0.00177	2.37165	-5.93495	1.27196e-06	0.0016336	2.35343
cg10726312	0.00181196	1.53069	5.98878	1.08764e-06	0.00147014	2.33999
cg00069969	0.00183585	2.89974	5.97922	1.11827e-06	0.00150661	2.33226
cg13444131	0.00179288	2.88524	5.97191	1.14231e-06	0.00152432	2.29857
cg02004641	-0.0119051	-7.09346	-5.91546	1.34616e-06	0.00167666	2.29803
cg24787830	0.00211922	2.79757	5.96239	1.17438e-06	0.00155677	2.29071
cg23964682	-0.0077758	-6.1704	-5.94509	1.23498e-06	0.00160611	2.28906
cg23638070	0.00254563	2.65942	5.95373	1.20433e-06	0.00158123	2.28682
cg14777507	0.001807	3.56722	5.96397	1.16899e-06	0.00155462	2.27611
cg05885095	0.00177786	2.31888	5.96096	1.17927e-06	0.00155824	2.27151
cg17039645	-0.00295074	-0.0695562	-5.95239	1.20902e-06	0.00158234	2.26746
cg15068641	-0.00120524	1.40353	-5.93224	1.28203e-06	0.00163633	2.2625
cg08983279	-0.00120398	-0.560886	-5.92697	1.30181e-06	0.00165136	2.2327
cg09632163	0.00216384	3.29847	5.94727	1.22718e-06	0.00160102	2.20943
cg26892843	0.00144977	3.01079	5.93648	1.26631e-06	0.00163143	2.20831
cg12527378	-0.00132523	2.09641	-5.94212	1.2457e-06	0.00161496	2.20823
cg09614301	0.0016572	1.53441	5.85275	1.61582e-06	0.00183275	2.19157
cg15389338	-0.00214483	-1.82058	-5.9255	1.3074e-06	0.00165336	2.18742
cg10245314	0.0014342	1.26488	5.93794	1.26094e-06	0.0016296	2.18331
cg23946400	-0.00252591	-3.47222	-5.91563	1.34549e-06	0.00167666	2.17359
cg18388891	-0.0023732	-5.48194	-5.92822	1.29708e-06	0.00165044	2.16974
cg08598838	-0.00380252	-5.38043	-5.898	1.41633e-06	0.00172996	2.16953
cg10604258	-0.00251461	4.16964	-5.92284	1.31757e-06	0.00166113	2.16589
cg06708683	0.00295776	1.73989	5.93262	1.2806e-06	0.00163633	2.1573
cg18013782	-0.00867668	-7.66432	-5.91078	1.36465e-06	0.00168948	2.15502
cg27000690	0.00134742	0.659235	5.91935	1.331e-06	0.00166786	2.14346
cg13520782	0.0016253	-5.00335	5.91333	1.35452e-06	0.001682	2.13394
cg15197458	0.00222936	1.73738	5.92173	1.32184e-06	0.00166143	2.13374
cg08741923	-0.00166873	2.91213	-5.88126	1.48709e-06	0.00178219	2.12723
cg25010752	0.00155118	0.194969	5.88499	1.47103e-06	0.00177326	2.12084
cg14501638	0.00106284	2.07289	5.90341	1.39423e-06	0.00172094	2.10986
cg20160996	0.00262899	3.22275	5.87562	1.51172e-06	0.00179189	2.10132
cg00577167	-0.00155954	2.39104	-5.88867	1.45535e-06	0.0017595	2.09356
cg24636244	0.00217085	1.20631	5.90054	1.40592e-06	0.00172996	2.09006
cg22219089	-0.00185709	2.17519	-5.89593	1.4249e-06	0.00173286	2.078
cg10328538	-0.0021092	1.80216	-5.85614	1.59997e-06	0.00183275	2.07714
cg18847612	0.00610545	-7.47934	5.88272	1.48079e-06	0.00177982	2.07411
cg09676606	0.00175549	3.72598	5.89752	1.41833e-06	0.00172996	2.06942
cg08478250	-0.00180866	2.9611	-5.89782	1.4171e-06	0.00172996	2.06941
cg08122899	-0.00115723	0.73261	-5.89246	1.43939e-06	0.00174532	2.06927
cg11630939	0.00242976	2.09949	5.87293	1.52359e-06	0.00179464	2.06595
cg21325760	0.00241208	3.7557	5.86118	1.57665e-06	0.00183263	2.03172
cg04939480	0.00189925	2.01639	5.8763	1.50872e-06	0.00179189	2.03118
cg02369450	-0.00213697	4.02185	-5.87543	1.51257e-06	0.00179189	2.02948
cg06492699	0.00330822	-5.00182	5.8438	1.65853e-06	0.00185533	2.02851
cg16947025	-0.00134789	1.48216	-5.87843	1.49937e-06	0.00179171	2.02105
cg14032959	0.00236149	2.47172	5.85894	1.58697e-06	0.00183263	2.02012
cg11669877	-0.00164837	-3.53149	-5.8738	1.51976e-06	0.00179464	2.01536
cg27583266	0.00195812	2.13367	5.8281	1.73614e-06	0.00188663	2.01096
cg15550930	0.00153406	3.17217	5.8717	1.52906e-06	0.00179595	2.00653
cg21566416	0.00214921	1.76203	5.85981	1.58294e-06	0.00183263	2.006
cg19410967	0.00189852	-5.05584	5.85631	1.59914e-06	0.00183275	2.00231
cg12283302	0.0016467	0.238005	5.85389	1.61046e-06	0.00183275	2.00022
cg19487717	0.00278339	2.51701	5.84906	1.63328e-06	0.00183974	1.98867
cg04561822	-0.00631076	-6.56433	-5.84123	1.67097e-06	0.00185682	1.98272
cg06204755	-0.00174287	0.00463701	-5.85919	1.58578e-06	0.00183263	1.97864
cg06772654	-0.00106926	0.953089	-5.83182	1.71745e-06	0.0018781	1.97851
cg11420761	-0.00192476	-1.04082	-5.86293	1.56863e-06	0.00183263	1.9756
cg02530656	-0.00130844	1.12594	-5.86115	1.57677e-06	0.00183263	1.96631
cg20589815	-0.00344183	-3.94743	-5.85583	1.60142e-06	0.00183275	1.95982
cg25606097	0.00133958	1.93706	5.84665	1.64482e-06	0.00184769	1.95786
cg04173048	0.00229975	2.79466	5.84186	1.6679e-06	0.00185682	1.95509
cg20225246	0.00183168	3.09414	5.85136	1.6224e-06	0.00183275	1.95301
cg12790134	0.0024974	-4.70825	5.85376	1.61108e-06	0.00183275	1.94816
cg04252689	0.00349732	2.98112	5.85131	1.62263e-06	0.00183275	1.94164
cg10258962	0.00173965	1.24833	5.78599	1.96284e-06	0.00198823	1.92976
cg20709275	-0.00140567	2.64409	-5.84336	1.66063e-06	0.00185533	1.91931
cg02447287	0.00246774	1.96388	5.80459	1.85928e-06	0.00196146	1.91846
cg00989258	0.00185833	2.67019	5.83661	1.6936e-06	0.00187272	1.90976
cg27187541	-0.00128328	1.38092	-5.82548	1.74947e-06	0.00189303	1.90859
cg03630756	0.00180336	1.80952	5.82755	1.73895e-06	0.00188663	1.9041
cg25956483	-0.00155334	2.0276	-5.83646	1.69436e-06	0.00187272	1.89802
cg02133430	0.00145159	2.90129	5.78896	1.94593e-06	0.00198823	1.89721
cg04918265	-0.00250391	-4.40097	-5.83332	1.70992e-06	0.0018781	1.89606
cg04254454	0.0020734	-3.41393	5.80011	1.8837e-06	0.00196613	1.8956
cg12550312	0.00149926	1.92141	5.83251	1.71396e-06	0.0018781	1.88716
cg03537567	0.00189994	0.967503	5.8146	1.80579e-06	0.00192368	1.88366
cg04552799	0.00331308	3.7493	5.83422	1.70548e-06	0.0018781	1.88283
cg07679219	0.00870698	2.26564	5.81647	1.79596e-06	0.00192182	1.87795
cg05951095	0.00188811	1.77752	5.82754	1.73898e-06	0.00188663	1.87392
cg06648277	-0.00567592	-5.66014	-5.81865	1.78461e-06	0.00192182	1.86675
cg26678262	0.00264717	2.16555	5.80074	1.88025e-06	0.00196613	1.85847
cg14437986	-0.0014191	-2.35373	-5.81654	1.79562e-06	0.00192182	1.85799
cg17687282	-0.00137659	1.96379	-5.80987	1.83087e-06	0.00194537	1.85472
cg23026478	-0.00154482	2.60729	-5.818	1.78801e-06	0.00192182	1.84548
cg27066319	0.00136504	2.17824	5.724	2.35181e-06	0.00222378	1.83506
cg04202122	0.00247103	3.08911	5.81582	1.79938e-06	0.00192182	1.83204
cg17920186	-0.00261962	0.0160046	-5.79752	1.89798e-06	0.00196613	1.8314
cg18894938	-0.00172691	-3.58431	-5.79878	1.89101e-06	0.00196613	1.83139
cg03057712	-0.00222962	-1.70844	-5.79821	1.89414e-06	0.00196613	1.82914
cg13219564	-0.0217227	-10.3335	-5.7798	1.99863e-06	0.00200855	1.82476
cg01363648	0.00161969	1.57381	5.78617	1.96184e-06	0.00198823	1.81829
cg01373932	0.00179812	2.90479	5.80481	1.85809e-06	0.00196146	1.80725
cg05133706	0.00130577	1.73048	5.80064	1.88077e-06	0.00196613	1.79226
cg01581637	-0.0051764	-6.66257	-5.8044	1.86029e-06	0.00196146	1.79022
cg27289497	0.00161245	2.84467	5.79547	1.90934e-06	0.00196789	1.78753
cg00220335	0.0014884	1.26149	5.7975	1.8981e-06	0.00196613	1.78355
cg06121514	0.0021923	1.27045	5.78637	1.96068e-06	0.00198823	1.77995
cg27527798	0.00176501	2.27479	5.78709	1.95659e-06	0.00198823	1.7782
cg22368624	0.0016934	2.81086	5.79576	1.90777e-06	0.00196789	1.76643
cg21925296	0.00246275	-4.90388	5.78991	1.94056e-06	0.00198823	1.761
cg21607700	0.00258338	3.27837	5.77915	2.00239e-06	0.00200855	1.75374
cg13789938	0.00196687	1.34148	5.78254	1.9827e-06	0.00200343	1.74773
cg22685052	0.00378482	2.73734	5.74981	2.18125e-06	0.00212088	1.74463
cg00919002	-0.00194068	-4.23367	-5.79056	1.93689e-06	0.00198823	1.74301
cg06887159	-0.00701927	-6.69083	-5.78126	1.99008e-06	0.00200597	1.74024
cg14233568	-0.00160379	-4.38667	-5.76629	2.07889e-06	0.00205528	1.73125
cg15610777	0.00211058	2.52698	5.77542	2.02429e-06	0.00201095	1.72624
cg26188290	0.00170381	0.818393	5.77771	2.01084e-06	0.00201095	1.71526
cg05547279	0.00183406	2.33245	5.77068	2.05247e-06	0.00203404	1.71457
cg09155575	0.00349441	-4.20907	5.75898	2.12371e-06	0.00209457	1.71115
cg01565343	0.00205487	0.740084	5.77614	2.02001e-06	0.00201095	1.70675
cg09199291	0.00459331	-5.87275	5.7755	2.0238e-06	0.00201095	1.7065
cg20095398	-0.00103553	0.600822	-5.75343	2.15838e-06	0.00211359	1.69239
cg25023215	0.00139378	1.7435	5.7563	2.14035e-06	0.00210093	1.68209
cg17348739	0.00168452	1.86447	5.7565	2.13913e-06	0.00210093	1.6809
cg06417962	-0.0019763	0.442138	-5.72017	2.37827e-06	0.00224365	1.66406
cg00415763	0.00236166	1.40276	5.74782	2.19397e-06	0.00212323	1.66081
cg22160300	0.00336439	-0.303126	5.75021	2.1787e-06	0.00212088	1.63889
cg05349242	0.0016358	1.75291	5.74816	2.19178e-06	0.00212323	1.63663
cg16394304	0.00247046	3.06518	5.75142	2.17102e-06	0.00212088	1.63547
cg05945425	0.00136217	1.35737	5.7452	2.21078e-06	0.00213449	1.63028
cg10358194	-0.0013373	-3.78321	-5.72775	2.32622e-06	0.00220972	1.62835
cg20559736	0.00203745	0.421592	5.74064	2.24039e-06	0.00215803	1.62362
cg26296524	0.00157882	1.02271	5.73942	2.24834e-06	0.00216064	1.61684
cg24228819	0.00174143	-4.39063	5.73057	2.30718e-06	0.00220178	1.61009
cg20061378	0.00265006	3.78099	5.7308	2.30562e-06	0.00220178	1.6063
cg02086858	-0.00785254	-7.20641	-5.71521	2.41294e-06	0.00226599	1.60469
cg27035734	-0.00127558	1.29762	-5.73348	2.28768e-06	0.00219333	1.60059
cg23232719	-0.00168368	2.34445	-5.72695	2.33164e-06	0.00220978	1.599
cg06183150	0.00448448	4.39343	5.71348	2.42514e-06	0.00227227	1.59486
cg14215459	-0.050774	-11.9648	-5.72797	2.32472e-06	0.00220972	1.58158
cg19156335	-0.00513221	-6.31649	-5.71264	2.4311e-06	0.00227269	1.56477
cg17626734	-0.000982976	2.29488	-5.70567	2.481e-06	0.00229849	1.56054
cg18895336	-0.00104141	1.59229	-5.71824	2.39166e-06	0.00225113	1.5541
cg18134732	-0.0054148	-5.53012	-5.70587	2.47957e-06	0.00229849	1.54731
cg20161446	0.00157494	2.30909	5.70732	2.46912e-06	0.00229781	1.5236
cg25677092	0.00127919	2.23882	5.69743	2.5414e-06	0.00234392	1.52084
cg25983288	0.00316307	3.57939	5.71001	2.44977e-06	0.00228496	1.51363
cg27524515	0.00243407	-3.25261	5.66567	2.78826e-06	0.00246674	1.49414
cg26678464	0.0018365	1.87006	5.67327	2.72707e-06	0.00243702	1.49088
cg06199750	-0.00360334	-4.94874	-5.69182	2.58332e-06	0.00237196	1.49031
cg06301252	0.00183352	2.41582	5.67583	2.70677e-06	0.00243117	1.4876
cg20323436	-0.00173357	1.89467	-5.70019	2.52104e-06	0.00233035	1.48634
cg11107669	-0.0105417	-7.48842	-5.66481	2.79522e-06	0.0024676	1.48624
cg26774971	0.00175834	2.20161	5.6858	2.62914e-06	0.00239416	1.48177
cg24540603	0.00147558	0.935978	5.68462	2.63817e-06	0.00239484	1.46852
cg14269096	0.00190792	1.61321	5.69416	2.56576e-06	0.0023611	1.46774
cg02556928	-0.00189078	-0.153678	-5.67129	2.74284e-06	0.00243702	1.46494
cg17726720	0.00241184	3.30992	5.69038	2.59419e-06	0.00237665	1.46307
cg05772125	-0.00157702	0.90558	-5.6717	2.73963e-06	0.00243702	1.46116
cg10500953	0.00195079	1.2497	5.65679	2.86144e-06	0.00251001	1.45766
cg08219991	0.00195837	2.18507	5.67742	2.69423e-06	0.00242519	1.45392
cg20285559	0.00292385	2.65006	5.68635	2.6249e-06	0.00239416	1.44298
cg21534292	-0.00169607	-3.85198	-5.68222	2.65673e-06	0.00240192	1.43672
cg26444282	0.00203999	2.36628	5.68399	2.64308e-06	0.00239484	1.43586
cg09001028	0.00273561	2.60431	5.68559	2.63072e-06	0.00239416	1.43472
cg13955603	-0.00342984	0.186807	-5.67876	2.6837e-06	0.002421	1.42973
cg21751146	-0.00285654	-5.0741	-5.67226	2.73509e-06	0.00243702	1.42705
cg13834539	0.00139281	1.39578	5.67386	2.72234e-06	0.00243702	1.41618
cg03775632	0.00214993	2.76358	5.66345	2.80639e-06	0.00247217	1.41353
cg08262220	-0.00248258	-0.149839	-5.65351	2.88899e-06	0.00252061	1.40735
cg22365276	0.00236263	2.45137	5.667	2.77747e-06	0.00246248	1.39992
cg27172769	0.00292673	4.52539	5.65678	2.86152e-06	0.00251001	1.38897
cg12641240	-0.00888341	-6.00893	-5.64965	2.92176e-06	0.00254123	1.38563
cg17362299	0.0017761	1.81988	5.65583	2.86947e-06	0.00251164	1.38338
cg03531512	-0.0013189	-4.17658	-5.63274	3.06956e-06	0.0026075	1.38219
cg18976797	0.00216648	2.69961	5.65316	2.89194e-06	0.00252061	1.36715
cg27548245	0.00198478	2.99099	5.63808	3.02214e-06	0.00259292	1.36229
cg17829314	0.00345096	-4.97092	5.63773	3.02522e-06	0.00259292	1.35703
cg22845159	0.002203	-4.50573	5.59397	3.43758e-06	0.0027696	1.34614
cg22519265	0.00261237	2.61324	5.64832	2.93305e-06	0.00254567	1.34141
cg08153595	0.0013819	0.774693	5.64097	2.99674e-06	0.00257923	1.3413
cg02532700	-0.0018501	-1.42147	-5.64345	2.97511e-06	0.00257135	1.34011
cg02611892	-0.00560607	-7.09443	-5.62995	3.09473e-06	0.00261981	1.3394
cg25883348	-0.00130747	1.57927	-5.63513	3.04823e-06	0.00260182	1.33792
cg03792947	-0.00257318	-4.62083	-5.64191	2.98848e-06	0.0025775	1.32927
cg11626052	0.0014259	1.93579	5.64496	2.96197e-06	0.00256537	1.32767
cg26554834	-0.00132577	2.40195	-5.62715	3.12012e-06	0.00262856	1.32346
cg15963230	-0.0028716	-5.37574	-5.63226	3.07386e-06	0.0026075	1.31474
cg16706687	0.0023952	0.056032	5.63374	3.06061e-06	0.00260699	1.3144
cg21847347	-0.00100824	-3.56008	-5.61654	3.21832e-06	0.00268228	1.31266
cg10950857	0.00161252	3.39875	5.60667	3.31238e-06	0.00270948	1.30636
cg03504018	-0.00236916	2.80097	-5.63567	3.0434e-06	0.00260182	1.30363
cg06122635	-0.00959829	-7.80081	-5.61691	3.21481e-06	0.00268228	1.30205
cg21214746	-0.00790639	-6.14659	-5.60685	3.31064e-06	0.00270948	1.27885
cg08334022	0.00143054	1.7186	5.60924	3.28761e-06	0.00270948	1.27598
cg27185501	-0.00146254	1.98545	-5.61244	3.25706e-06	0.00270176	1.26681
cg03041730	0.00282976	3.0877	5.62719	3.11969e-06	0.00262856	1.26574
cg02474109	0.00154282	1.49067	5.6267	3.12419e-06	0.00262856	1.263
cg23653058	-0.00125236	2.80247	-5.58059	3.57453e-06	0.00283966	1.25947
cg22165524	0.00295829	3.38835	5.60684	3.31077e-06	0.00270948	1.25641
cg21370143	0.00100859	1.83799	5.61165	3.26454e-06	0.00270252	1.25601
cg01547141	-0.00294424	-4.24581	-5.6096	3.28413e-06	0.00270948	1.2553
cg22704915	-0.00411376	-4.47035	-5.5931	3.44633e-06	0.0027696	1.25444
cg13460465	0.00229271	0.850496	5.61807	3.20398e-06	0.00268228	1.25176
cg06971765	-0.00449189	-5.48148	-5.61316	3.25018e-06	0.00270148	1.24587
cg08391020	0.00170925	1.07626	5.6178	3.2065e-06	0.00268228	1.2452
cg21554886	0.00160234	2.42696	5.60553	3.32342e-06	0.00271313	1.24216
cg00337968	-0.00351475	5.38617	-5.6163	3.22057e-06	0.00268228	1.23108
cg03249131	0.00318462	4.03157	5.60258	3.3522e-06	0.00273122	1.22686
cg04391718	-0.00162845	-1.29522	-5.59573	3.41997e-06	0.00276457	1.22068
cg23837109	-0.00244715	-2.48367	-5.60805	3.29912e-06	0.00270948	1.21923
cg11545854	-0.00179801	-4.48878	-5.59893	3.38813e-06	0.00274962	1.21911
cg06026468	0.00211029	2.08609	5.60122	3.36558e-06	0.0027367	1.21515
cg19157034	-0.00254039	-5.08723	-5.56501	3.74094e-06	0.00294887	1.19583
cg08100535	0.00164978	2.39948	5.55602	3.84055e-06	0.00298491	1.19529
cg01822050	0.00108029	-0.0785389	5.58865	3.49135e-06	0.00279531	1.19453
cg19127724	0.00176125	1.97083	5.59693	3.40795e-06	0.00276028	1.1944
cg09126559	0.00195179	3.02579	5.58479	3.53099e-06	0.00281567	1.18984
cg00887936	-0.00109488	1.65021	-5.59339	3.44334e-06	0.0027696	1.18739
cg09634134	-0.00210999	-3.19871	-5.5799	3.58174e-06	0.00283966	1.1764
cg25928474	-0.00111047	1.90603	-5.58617	3.51682e-06	0.00280981	1.17483
cg06583549	0.00161153	2.51409	5.5886	3.49189e-06	0.00279531	1.16252
cg25667028	0.00255102	3.0832	5.57227	3.66254e-06	0.00289815	1.16164
cg00682103	0.00234439	2.39042	5.56658	3.7239e-06	0.00294106	1.1491
cg05809890	0.00222258	2.88658	5.58036	3.57697e-06	0.00283966	1.13199
cg25043602	0.00258968	2.49662	5.55149	3.89169e-06	0.0029995	1.12517
cg19977004	0.00247105	1.78422	5.56049	3.79068e-06	0.00297413	1.1199
cg14398988	-0.00166758	2.15821	-5.54154	4.00654e-06	0.00305812	1.11506
cg25740208	-0.00264377	5.14639	-5.55931	3.80377e-06	0.00297564	1.09392
cg17203352	0.00255293	1.15983	5.53607	4.07102e-06	0.00305812	1.09374
cg10593292	0.00186597	0.865992	5.55439	3.85889e-06	0.00298491	1.08868
cg27364916	0.00302185	1.81632	5.55789	3.8196e-06	0.00298236	1.08202
cg01744729	0.00180312	3.44125	5.56014	3.79463e-06	0.00297413	1.08062
cg20159152	0.00481393	-5.22931	5.55142	3.89248e-06	0.0029995	1.07575
cg20235510	0.00142253	0.556536	5.56024	3.79348e-06	0.00297413	1.07562
cg08834128	0.00101272	1.71543	5.54857	3.92508e-06	0.00301898	1.07444
cg06326591	-0.00163643	2.46108	-5.53775	4.05114e-06	0.00305812	1.06855
cg01641286	-0.00201899	2.39025	-5.55702	3.82929e-06	0.00298427	1.06508
cg05764061	-0.00132047	-3.99031	-5.54549	3.96048e-06	0.00304053	1.06485
cg04163391	0.00296924	3.23357	5.55541	3.84737e-06	0.00298491	1.06391
cg19730600	0.00172089	0.334558	5.54256	3.99454e-06	0.00305531	1.06086
cg13731703	0.00160867	1.15687	5.55437	3.85907e-06	0.00298491	1.05636
cg19500236	0.00129706	2.81727	5.54418	3.97567e-06	0.00304652	1.05545
cg03741566	-0.00199894	-1.47903	-5.54066	4.01683e-06	0.00305812	1.0543
cg13799772	-0.00207806	-1.4024	-5.53914	4.0347e-06	0.00305812	1.04787
cg23493260	0.00204509	2.86486	5.50592	4.44599e-06	0.00323925	1.04776
cg04373379	-0.00142601	2.41663	-5.5336	4.10057e-06	0.00306545	1.04209
cg14461492	-0.00296385	-6.11639	-5.53541	4.07887e-06	0.00305812	1.03425
cg14502669	-0.000887377	2.11237	-5.52457	4.21018e-06	0.00312178	1.03017
cg13908833	0.00188634	3.00292	5.53327	4.10447e-06	0.00306545	1.027
cg19235966	0.00265557	-4.11315	5.54018	4.02244e-06	0.00305812	1.0253
cg17126901	-0.00376694	-4.67939	-5.53533	4.07982e-06	0.00305812	1.01936
cg12079322	0.00761787	-6.72571	5.53767	4.05201e-06	0.00305812	1.01697
cg04589975	-0.0461084	-11.7948	-5.51969	4.27057e-06	0.00314957	1.0169
cg26862314	0.00195118	2.53535	5.53163	4.12413e-06	0.00307457	1.01527
cg00245613	0.00183212	1.82598	5.5355	4.07783e-06	0.00305812	1.01098
cg20254251	0.00298473	0.9468	5.52976	4.14673e-06	0.00308583	1.0107
cg14858763	0.00297545	3.01361	5.53685	4.06172e-06	0.00305812	1.01066
cg09531436	-0.0393439	-11.7084	-5.49905	4.53615e-06	0.00327513	0.997714
cg06308088	-0.00226727	2.7448	-5.49995	4.52417e-06	0.0032722	0.990918
cg16429182	0.00158249	2.55494	5.52193	4.24271e-06	0.0031363	0.98806
cg25481201	0.00139274	1.28225	5.52822	4.16547e-06	0.0030942	0.98443
cg16577132	0.00173102	3.20974	5.51199	4.36771e-06	0.00319832	0.981188
cg01373473	-0.00139002	-4.31983	-5.50879	4.40882e-06	0.0032227	0.980515
cg15280185	-0.00116899	1.21213	-5.46697	4.98193e-06	0.00345189	0.975883
cg20983426	-0.00178646	-4.18866	-5.5135	4.34852e-06	0.00318994	0.975084
cg12042864	0.00213521	2.55243	5.52175	4.24498e-06	0.0031363	0.968964
cg09263099	0.00198002	2.0766	5.50561	4.44996e-06	0.00323925	0.96838
cg06933899	-0.00180423	-4.63515	-5.50125	4.50706e-06	0.00326852	0.961729
cg19569208	-0.00553233	-4.16575	-5.50094	4.51115e-06	0.00326852	0.954196
cg02760007	-0.0041956	-4.50113	-5.47921	4.80687e-06	0.00341262	0.945683
cg08480223	0.00161124	-4.33457	5.48582	4.71489e-06	0.00338639	0.943914
cg27022602	0.00249345	1.04033	5.51832	4.28775e-06	0.00315659	0.943467
cg09638686	0.00229807	2.43247	5.51436	4.33766e-06	0.00318764	0.937314
cg03436530	0.00410488	-5.39189	5.49038	4.65242e-06	0.0033532	0.931249
cg17641631	0.00200109	-5.01823	5.50522	4.45504e-06	0.00323925	0.919294
cg15377887	-0.00260094	0.298912	-5.4523	5.20011e-06	0.00353183	0.894479
cg14366571	-0.00492484	-5.72147	-5.48466	4.73085e-06	0.00338667	0.89071
cg00156756	-0.00203139	-3.98162	-5.46239	5.04901e-06	0.00346886	0.88143
cg06080005	-0.00350754	-5.00554	-5.47708	4.83687e-06	0.00341262	0.880449
cg16814416	0.00185567	3.19549	5.47168	4.91378e-06	0.00342519	0.878349
cg04506928	-0.00185978	2.20776	-5.47035	4.93297e-06	0.0034295	0.870552
cg11696388	0.00137988	0.804494	5.47668	4.84247e-06	0.00341262	0.869701
cg00908571	-0.00128506	0.780977	-5.48444	4.73396e-06	0.00338667	0.86897
cg20298098	0.00174827	-4.50033	5.47201	4.9091e-06	0.00342519	0.866475
cg08443814	-0.00791859	-7.25739	-5.40902	5.90134e-06	0.0037372	0.865171
cg09579959	-0.00364063	-5.03347	-5.4884	4.67947e-06	0.00336681	0.863089
cg06762969	-0.00297218	-4.43238	-5.48341	4.74815e-06	0.00338667	0.858658
cg23403144	0.00143165	1.20822	5.48367	4.74464e-06	0.00338667	0.856578
cg19232991	0.0022808	2.16079	5.46131	5.06495e-06	0.00346886	0.856005
cg26345619	-0.0014864	3.61199	-5.47459	4.87216e-06	0.00342184	0.854497
cg10448692	0.00177297	3.49132	5.48009	4.79444e-06	0.00341262	0.854198
cg19815813	0.00186745	2.36085	5.47727	4.83422e-06	0.00341262	0.852779
cg25208892	-0.00174638	2.09698	-5.47399	4.88071e-06	0.00342202	0.852305
cg23603852	0.00133567	1.98886	5.46807	4.96595e-06	0.00344661	0.850856
cg03751649	0.00149393	3.75272	5.40173	6.0284e-06	0.0037828	0.850424
cg16321109	0.00170785	3.54152	5.47136	4.91846e-06	0.00342519	0.849148
cg10636447	-0.00671841	-1.65374	-5.44212	5.35719e-06	0.00357935	0.845829
cg13270464	-0.00240564	-2.72477	-5.47491	4.86769e-06	0.00342184	0.842265
cg11591516	-0.00408018	-5.49833	-5.47721	4.83507e-06	0.00341262	0.839034
cg22111082	0.00421071	-6.93745	5.45725	5.12549e-06	0.00350424	0.834877
cg27553988	0.00219372	2.89845	5.46542	5.00448e-06	0.0034617	0.83365
cg25408237	0.00181027	3.63203	5.47809	4.82257e-06	0.00341262	0.832714
cg08230695	-0.0125375	-7.87323	-5.4407	5.37945e-06	0.00357935	0.817057
cg02319016	0.00320264	1.26285	5.47304	4.89438e-06	0.00342519	0.813488
cg05766667	0.00304454	-4.72994	5.46336	5.03471e-06	0.00346886	0.807193
cg19591696	-0.00149478	1.62951	-5.46234	5.04978e-06	0.00346886	0.803413
cg16903122	0.00168969	1.57791	5.42245	5.67425e-06	0.00367521	0.803295
cg09644356	0.00222021	1.40453	5.42951	5.55831e-06	0.00364735	0.80266
cg18197808	0.00167861	2.4224	5.44319	5.34047e-06	0.00357935	0.801286
cg03703839	-0.00195018	-5.14606	-5.42575	5.61973e-06	0.00367521	0.796136
cg05986044	-0.044637	-11.2942	-5.37068	6.6011e-06	0.00402574	0.793399
cg08620237	0.00207816	2.89487	5.46143	5.06321e-06	0.00346886	0.79081
cg03987003	-0.00295913	-3.52981	-5.43771	5.42663e-06	0.00359103	0.789635
cg25914663	-0.00305722	-4.96485	-5.46129	5.06532e-06	0.00346886	0.789403
cg23475244	0.00149331	3.2682	5.44885	5.25289e-06	0.00355013	0.788281
cg06891006	0.00117018	2.37452	5.44761	5.27193e-06	0.00355717	0.788021
cg05829482	-0.0018358	-3.90517	-5.45401	5.1742e-06	0.00352585	0.783298
cg07312083	0.00406264	-6.30354	5.44163	5.36486e-06	0.00357935	0.780934
cg10018862	0.00182068	-5.18445	5.43661	5.44415e-06	0.0035945	0.780131
cg15599409	0.00143582	2.20253	5.44565	5.30221e-06	0.00356593	0.777396
cg09395318	-0.00370565	-5.05816	-5.44029	5.38588e-06	0.00357935	0.777325
cg16976547	0.00311742	3.385	5.45339	5.18354e-06	0.00352639	0.773197
cg22395253	0.00262922	1.77151	5.45402	5.174e-06	0.00352585	0.772029
cg12831034	-0.00150145	-2.42301	-5.44694	5.28226e-06	0.00355832	0.766801
cg02688549	0.00150087	1.26778	5.45119	5.21705e-06	0.00353751	0.762603
cg01826858	0.00185108	1.68179	5.44905	5.24974e-06	0.00355013	0.756379
cg16945615	-0.00154589	2.36991	-5.43629	5.44932e-06	0.0035945	0.740159
cg24369048	0.00270995	1.65029	5.43974	5.39452e-06	0.00357935	0.736305
cg18984809	0.00121287	2.06736	5.42534	5.62639e-06	0.00367521	0.736143
cg14984664	0.00225484	2.15375	5.44171	5.36366e-06	0.00357935	0.735248
cg06616055	0.00180146	1.2964	5.43987	5.39257e-06	0.00357935	0.732469
cg25288807	0.00245829	1.98367	5.4037	5.9938e-06	0.00377257	0.732414
cg10199168	0.00324484	1.89194	5.43938	5.4003e-06	0.00357935	0.729552
cg16911214	-0.00200905	1.97263	-5.42028	5.7103e-06	0.00368413	0.716234
cg21499459	-0.00200437	-2.01654	-5.43213	5.51585e-06	0.00363257	0.715248
cg02024077	-0.00242557	-3.46712	-5.4306	5.54067e-06	0.0036431	0.708269
cg00455450	-0.00737533	-7.22646	-5.42164	5.68756e-06	0.00367521	0.706623
cg07118243	0.00147522	-4.3635	5.42361	5.65496e-06	0.00367521	0.700357
cg21029504	0.00204194	3.48976	5.41668	5.77063e-06	0.00368842	0.698327
cg18883807	0.00356675	-4.30161	5.41898	5.73199e-06	0.00368842	0.695835
cg02780400	0.00218462	2.04701	5.42412	5.64652e-06	0.00367521	0.690532
cg02236913	0.0010141	2.48485	5.3964	6.12319e-06	0.00381903	0.689242
cg25404339	-0.00339213	-4.72282	-5.42911	5.56483e-06	0.00364735	0.688296
cg17167852	-0.00492651	-6.61503	-5.39412	6.16398e-06	0.00383287	0.687921
cg14199090	-0.00147737	2.37191	-5.42222	5.67793e-06	0.00367521	0.687162
cg01690735	-0.00463595	-6.26419	-5.35289	6.95359e-06	0.0041607	0.685991
cg11130955	-0.00147276	2.32842	-5.42166	5.68729e-06	0.00367521	0.685912
cg12027153	-0.00357509	-4.09417	-5.41672	5.77009e-06	0.00368842	0.677447
cg08653114	0.00189703	1.33009	5.41771	5.75335e-06	0.00368842	0.676901
cg12026095	0.00179234	-0.206432	5.42325	5.66093e-06	0.00367521	0.675306
cg08680771	-0.00143327	-2.71751	-5.40004	6.05828e-06	0.00379001	0.665768
cg20968821	-0.000811858	0.431291	-5.40545	5.96323e-06	0.00375907	0.665645
cg05857825	0.0026763	-4.81155	5.41305	5.83224e-06	0.00372203	0.664233
cg17099306	0.00233628	2.8643	5.41779	5.75194e-06	0.00368842	0.664011
cg16587006	0.00167652	2.71634	5.41246	5.8423e-06	0.00372268	0.663936
cg09238801	-0.00140789	-0.865573	-5.40214	6.02126e-06	0.0037828	0.663473
cg20038794	-0.0436555	-11.0602	-5.38797	6.2759e-06	0.00389073	0.663362
cg26415343	-0.00212688	2.80465	-5.38988	6.24095e-06	0.00387489	0.66234
cg05518471	0.00266924	1.22849	5.41675	5.76946e-06	0.00368842	0.656731
cg19285217	-0.00221378	-3.85526	-5.41169	5.85543e-06	0.00372529	0.651001
cg05498103	-0.0136582	-8.06107	-5.38266	6.37396e-06	0.00392203	0.64761
cg19060203	0.00155631	1.46375	5.40806	5.91795e-06	0.00374197	0.64738
cg04290427	-0.0013731	1.88336	-5.4098	5.88795e-06	0.00373651	0.641635
cg13397024	0.00172455	2.0915	5.40961	5.89118e-06	0.00373651	0.639981
cg26642667	-0.00392333	-1.78694	-5.40696	5.93695e-06	0.00374823	0.634385
cg19196326	-0.00158198	1.50827	-5.36347	6.74173e-06	0.00406937	0.630389
cg06280512	-0.00152644	-4.3803	-5.36377	6.73582e-06	0.00406937	0.623203
cg24384472	-0.00223809	2.30495	-5.38338	6.36055e-06	0.00391963	0.614582
cg06619807	0.00234029	1.74128	5.37581	6.50295e-06	0.00398356	0.611735
cg03875450	0.00216469	-4.55251	5.39701	6.11225e-06	0.00381798	0.607446
cg08019151	-0.0016261	2.70468	-5.39478	6.15225e-06	0.00383135	0.607415
cg17903627	-0.00338963	-4.98127	-5.4004	6.05192e-06	0.00379001	0.605721
cg18213043	0.00197893	1.91403	5.36561	6.69975e-06	0.00406785	0.601575
cg14405873	-0.00619287	-7.39407	-5.36663	6.67983e-06	0.00406174	0.599197
cg21207003	-0.00246896	2.52598	-5.38512	6.32834e-06	0.00390568	0.598966
cg09904573	-0.00499727	-4.95646	-5.37993	6.42505e-06	0.0039417	0.593295
cg08540929	0.00178955	2.79998	5.34798	7.05392e-06	0.00417669	0.592317
cg16267577	0.00284633	2.38403	5.38726	6.28891e-06	0.00389294	0.577069
cg05030735	-0.0165389	-7.85516	-5.3219	7.61283e-06	0.00438695	0.567656
cg25927259	0.00153512	1.20769	5.38512	6.32844e-06	0.00390568	0.567073
cg02006324	-0.00126207	2.63204	-5.34245	7.16889e-06	0.00422211	0.566559
cg06733794	-0.00226996	-3.80003	-5.36359	6.73945e-06	0.00406937	0.561752
cg26452771	0.00190739	2.35536	5.37161	6.58318e-06	0.00402076	0.558996
cg25600951	-0.00123474	0.596927	-5.3742	6.53369e-06	0.00399646	0.555446
cg22864433	-0.00246866	-2.85726	-5.38013	6.42126e-06	0.0039417	0.546605
cg11328303	-0.00256454	-3.62088	-5.36457	6.72015e-06	0.00406937	0.540232
cg26684511	-0.00151654	-3.37911	-5.36779	6.65719e-06	0.00405395	0.540033
cg12881363	0.00550569	-2.35405	5.33795	7.26379e-06	0.00426582	0.531511
cg07326586	-0.00158737	1.56368	-5.36191	6.77258e-06	0.00408201	0.528747
cg10503037	-0.00268243	-4.0402	-5.35817	6.84707e-06	0.00411488	0.505266
cg14473823	0.00123377	1.6651	5.36029	6.80464e-06	0.00409535	0.504875
cg13927251	-0.002012	-2.03196	-5.34864	7.04053e-06	0.00417635	0.500521
cg23882285	-0.00372294	-4.64893	-5.34944	7.02393e-06	0.00417635	0.500082
cg13361393	-0.00343152	-4.12882	-5.35029	7.00648e-06	0.00417546	0.497026
cg03406106	-0.00251896	0.158571	-5.35127	6.98653e-06	0.00417435	0.487908
cg27548644	0.00176248	3.98654	5.34257	7.16643e-06	0.00422211	0.486837
cg26471790	0.00196885	2.63012	5.35428	6.9253e-06	0.0041498	0.486738
cg26841114	0.00145884	2.55234	5.34473	7.12133e-06	0.00420612	0.485335
cg02110701	0.00256894	5.10116	5.33038	7.42644e-06	0.00433283	0.476167
cg21863334	-0.00112998	1.52032	-5.3549	6.91275e-06	0.00414831	0.473624
cg13543436	0.00180194	0.546688	5.33874	7.24722e-06	0.00426216	0.473516
cg18528853	-0.00126023	2.58699	-5.35019	7.00864e-06	0.00417546	0.465568
cg02601318	0.00177811	-3.41087	5.32141	7.62362e-06	0.00438695	0.459584
cg05578452	0.00220911	1.95299	5.34762	7.06137e-06	0.00417669	0.458504
cg17634588	-0.00262369	-4.50402	-5.31703	7.72189e-06	0.0044258	0.452406
cg21042627	0.00218491	3.70203	5.34897	7.03369e-06	0.00417635	0.449255
cg24054180	-0.00149938	2.08285	-5.32731	7.49324e-06	0.00435099	0.447595
cg11737710	-0.00584221	-6.56124	-5.2886	8.39094e-06	0.00470652	0.44669
cg03257608	0.00198717	1.46586	5.29486	8.2389e-06	0.00467209	0.437889
cg19963309	0.00212287	2.23061	5.33542	7.31774e-06	0.00429139	0.435926
cg21544415	0.00142151	0.935677	5.29225	8.30182e-06	0.00468842	0.427157
cg01484075	-0.00266438	2.04963	-5.33019	7.43044e-06	0.00433283	0.425905
cg12116137	0.00276164	1.17598	5.33473	7.3325e-06	0.00429394	0.422012
cg17836114	-0.00165911	-4.32588	-5.28476	8.48559e-06	0.00472745	0.419025
cg07262585	-0.00234037	-3.51238	-5.3167	7.72943e-06	0.0044258	0.417402
cg25458630	-0.00301989	-3.45179	-5.33399	7.34844e-06	0.00429717	0.415798
cg23276598	0.00165837	-4.47075	5.32481	7.54821e-06	0.0043706	0.412644
cg03253556	-0.00131552	1.57645	-5.32864	7.46437e-06	0.00434034	0.412081
cg10318510	-0.00208062	-1.80126	-5.32644	7.51247e-06	0.00435602	0.400898
cg08151832	0.00220892	2.88575	5.32901	7.45613e-06	0.00434034	0.400551
cg03479527	0.00112678	1.54267	5.32114	7.62967e-06	0.00438695	0.398279
cg09435861	0.00172658	1.39913	5.32275	7.59396e-06	0.00438695	0.395305
cg18503234	-0.00133953	0.232293	-5.32117	7.62909e-06	0.00438695	0.387767
cg01477379	0.00106105	1.98089	5.30324	8.0396e-06	0.00457165	0.381663
cg24488001	0.00232913	1.55454	5.26601	8.96354e-06	0.00489977	0.379725
cg18912160	0.00275356	1.66603	5.31765	7.70793e-06	0.00442578	0.375998
cg15369784	-0.00130596	1.85309	-5.31611	7.74261e-06	0.00442719	0.375919
cg01002690	-0.00419302	-3.78093	-5.29043	8.34622e-06	0.00468925	0.375039
cg08834922	0.00125709	1.16094	5.31552	7.75598e-06	0.0044287	0.372341
cg24346858	0.00162081	5.02991	5.29414	8.25616e-06	0.00467544	0.370558
cg10156669	0.00109663	2.13117	5.31469	7.77493e-06	0.00443338	0.367965
cg00215431	0.00276761	2.30585	5.30881	7.90967e-06	0.00450398	0.360378
cg05304366	-0.00324963	-0.868306	-5.26011	9.11959e-06	0.00495348	0.35947
cg25107077	-0.0333667	-11.86	-5.20053	1.08537e-05	0.00532684	0.347969
cg14847658	0.00124568	0.745881	5.27572	8.71294e-06	0.00484103	0.343844
cg19009323	-0.00227495	-3.86435	-5.26551	8.97681e-06	0.00489977	0.341245
cg02021529	-0.00172474	1.47982	-5.26808	8.90947e-06	0.00489089	0.338968
cg13876163	0.00131699	-3.89187	5.30107	8.09057e-06	0.0045943	0.33405
cg04784475	-0.00237945	-4.81325	-5.29055	8.34327e-06	0.00468925	0.333311
cg24101492	-0.0279436	-10.4444	-5.26092	9.09798e-06	0.00494826	0.323647
cg18145877	-0.00314366	-4.46087	-5.28633	8.44672e-06	0.00472495	0.318175
cg12591454	-0.000898898	2.0618	-5.29032	8.34878e-06	0.00468925	0.315479
cg00093643	-0.00141519	0.4073	-5.28509	8.47738e-06	0.00472745	0.313864
cg21393135	0.0020118	5.03757	5.29159	8.31788e-06	0.00468925	0.310242
cg03994248	-0.00192238	3.04324	-5.23002	9.95765e-06	0.00512756	0.307601
cg19319088	-0.00261527	-6.28818	-5.29233	8.30007e-06	0.00468842	0.305609
cg17330295	0.0014246	3.17938	5.25554	9.24227e-06	0.00500035	0.302628
cg22273939	0.00343358	-4.30776	5.28518	8.47532e-06	0.00472745	0.296689
cg06307943	0.00171762	2.68892	5.28799	8.40591e-06	0.00470851	0.294695
cg24781100	0.00240925	1.07066	5.24719	9.47051e-06	0.00505502	0.287722
cg18158419	-0.0011886	-0.75481	-5.27033	8.85117e-06	0.00487187	0.285136
cg21415527	-0.00137334	2.53387	-5.27356	8.7681e-06	0.00485477	0.281261
cg01959429	0.00210912	3.7262	5.25276	9.31751e-06	0.00502786	0.279828
cg16247733	0.0015747	2.23797	5.26543	8.97884e-06	0.00489977	0.276761
cg20435284	0.00375784	5.22465	5.27337	8.773e-06	0.00485477	0.271487
cg18024629	0.00310705	2.59227	5.27345	8.77089e-06	0.00485477	0.265822
cg26263675	-0.00174497	-3.30117	-5.27143	8.82282e-06	0.00486926	0.264059
cg04941987	0.00182826	2.01521	5.24415	9.555e-06	0.00506323	0.260931
cg22599115	0.00260866	3.03476	5.27891	8.63197e-06	0.00480251	0.258829
cg19011710	-0.0020109	-3.89414	-5.24651	9.48923e-06	0.00505502	0.254568
cg16844661	0.0019718	1.12574	5.26917	8.88133e-06	0.00488195	0.252412
cg11822932	-0.00204047	-2.20165	-5.26519	8.98507e-06	0.00489977	0.249471
cg02379427	-0.00154273	2.02619	-5.267	8.93782e-06	0.00489977	0.245117
cg26042490	0.00108293	1.18512	5.2716	8.81838e-06	0.00486926	0.244862
cg15368771	0.00172812	-2.56869	5.22986	9.96229e-06	0.00512756	0.243059
cg23041896	-0.0012204	3.56681	-5.25557	9.24149e-06	0.00500035	0.242879
cg19635501	0.00134064	2.44324	5.24619	9.49817e-06	0.00505502	0.232462
cg21218476	0.00422836	-5.60056	5.27094	8.83555e-06	0.00486977	0.224035
cg20533711	-0.00225211	-4.74763	-5.24856	9.43271e-06	0.00505502	0.22297
cg21938149	0.00168667	1.08122	5.24968	9.40168e-06	0.00505502	0.222187
cg24139093	-0.00224567	-2.90912	-5.2643	9.00852e-06	0.00490607	0.220625
cg26965819	0.00158498	1.0442	5.22274	1.0172e-05	0.00518362	0.220591
cg11815682	0.00217463	3.27408	5.22074	1.02316e-05	0.00519922	0.218935
cg07053841	-0.00218247	1.05472	-5.24115	9.63922e-06	0.00506689	0.21859
cg14862260	0.00344271	2.97154	5.2355	9.79955e-06	0.00509601	0.212097
cg02477974	-0.00180941	2.36944	-5.20226	1.07993e-05	0.00531673	0.212024
cg25800500	-0.00323356	-1.35261	-5.20884	1.05934e-05	0.00528074	0.207862
cg15892785	0.011981	-8.23182	5.22044	1.02404e-05	0.00519922	0.207794
cg16783571	0.00280243	1.48783	5.23985	9.67574e-06	0.00506689	0.207063
cg00165535	-0.0014985	-3.96218	-5.24643	9.49146e-06	0.00505502	0.203462
cg10470783	0.00202467	-5.05461	5.25837	9.16613e-06	0.0049722	0.20135
cg14505733	0.00121529	2.72201	5.24534	9.52169e-06	0.00505858	0.191681
cg08632388	-0.00265341	-5.08576	-5.25337	9.30095e-06	0.0050255	0.190255
cg18435782	0.00210149	4.39157	5.25116	9.36122e-06	0.00504484	0.190246
cg26788215	0.00144089	-4.04602	5.2443	9.5509e-06	0.00506323	0.188732
cg25019777	-0.00305513	-3.64995	-5.23602	9.78476e-06	0.00509601	0.185202
cg07845093	0.00130755	1.64258	5.24774	9.45518e-06	0.00505502	0.184478
cg02433882	-0.00328959	-5.22051	-5.2358	9.79098e-06	0.00509601	0.183004
cg20776540	-0.00204689	-3.64006	-5.23258	9.88342e-06	0.00512527	0.178328
cg04664127	-0.00689045	-8.23163	-5.20914	1.05842e-05	0.00528074	0.177656
cg01679516	-0.00249341	-3.88182	-5.24763	9.45836e-06	0.00505502	0.176082
cg01123541	0.00195241	-4.94998	5.23611	9.78213e-06	0.00509601	0.174593
cg22332066	-0.00121342	1.86182	-5.23359	9.85454e-06	0.00511673	0.174391
cg13245152	-0.00138664	-2.32414	-5.23991	9.67415e-06	0.00506689	0.172392
cg20300707	0.00178158	3.16078	5.24153	9.62839e-06	0.00506689	0.170814
cg19561007	0.00188741	1.33888	5.24951	9.40648e-06	0.00505502	0.168431
cg07389749	-0.00156992	2.86371	-5.24323	9.58067e-06	0.00506382	0.167675
cg20891283	-0.00612194	-5.84668	-5.22986	9.96247e-06	0.00512756	0.166889
cg20627546	0.00115514	1.63908	5.24337	9.57684e-06	0.00506382	0.160509
cg13367537	-0.00127689	2.98887	-5.24603	9.50273e-06	0.00505502	0.159978
cg14004161	-0.00128617	-2.15753	-5.23541	9.80228e-06	0.00509601	0.15823
cg13557301	0.00170948	1.95612	5.23051	9.94359e-06	0.00512756	0.15822
cg05185584	0.00206559	2.38385	5.18768	1.12692e-05	0.0054022	0.15654
cg00580715	0.00126634	1.70789	5.24191	9.61773e-06	0.00506689	0.154506
cg14665813	-0.00333443	-5.423	-5.2314	9.91784e-06	0.00512756	0.152514
cg03140968	-0.00298357	-5.38626	-5.24112	9.63983e-06	0.00506689	0.147992
cg23098693	0.00112449	1.2385	5.21648	1.03596e-05	0.00522116	0.146779
cg03013298	-0.00344171	-5.44508	-5.21084	1.05318e-05	0.0052757	0.145918
cg18646828	-0.00320689	2.43386	-5.22517	1.01e-05	0.00515968	0.145836
cg00616369	-0.0489281	-12.2562	-5.21479	1.04109e-05	0.00523422	0.144675
cg03116648	0.00134584	1.31792	5.23964	9.68186e-06	0.00506689	0.141876
cg24314474	-0.00132981	2.24566	-5.23953	9.68481e-06	0.00506689	0.141762
cg12713243	-0.00131833	1.43507	-5.22702	1.00455e-05	0.00515744	0.140613
cg02029564	-0.00162772	1.41239	-5.17303	1.17619e-05	0.0055165	0.13607
cg22973789	-0.00946818	-7.02348	-5.21107	1.05246e-05	0.0052757	0.135575
cg02409364	-0.00112903	0.275699	-5.20013	1.08665e-05	0.00532684	0.133089
cg19496059	-0.00328759	-5.45379	-5.22463	1.01158e-05	0.00516139	0.129149
cg10024583	-0.00305023	-4.09926	-5.23125	9.92191e-06	0.00512756	0.12189
cg19422140	-0.00125481	2.55638	-5.20813	1.06156e-05	0.00528074	0.121516
cg07296766	0.00503992	-5.37446	5.19401	1.10627e-05	0.00537338	0.118779
cg27165794	-0.00220031	-2.7113	-5.22519	1.00992e-05	0.00515968	0.115759
cg14387153	0.00218602	2.87034	5.19611	1.09949e-05	0.00536807	0.112497
cg08768621	-0.00153287	-3.2495	-5.22533	1.00951e-05	0.00515968	0.112415
cg20593843	0.00221121	1.67152	5.22735	1.00359e-05	0.00515744	0.110976
cg01854420	-0.00386791	-5.45601	-5.22598	1.00759e-05	0.00515968	0.109892
cg26139080	-0.00153356	-0.85985	-5.18326	1.14157e-05	0.00542198	0.104951
cg21217093	0.00263213	-0.0740725	5.21759	1.03262e-05	0.00522116	0.102675
cg26229155	0.000975042	2.35206	5.21778	1.03202e-05	0.00522116	0.0992967
cg09215152	-0.00965453	-7.55929	-5.21591	1.0377e-05	0.00522351	0.0967247
cg14191476	-0.00141132	-0.877026	-5.20201	1.08072e-05	0.00531673	0.0943343
cg06339396	-0.00156519	4.05478	-5.20691	1.06534e-05	0.00529161	0.0930074
cg24967553	0.00151618	3.3219	5.20846	1.06052e-05	0.00528074	0.0906441
cg20584198	0.0012181	-4.28512	5.20371	1.07535e-05	0.00531409	0.089957
cg17843125	-0.00226364	-3.39712	-5.2205	1.02387e-05	0.00519922	0.0875919
cg12176476	-0.0358056	-10.6019	-5.16427	1.20668e-05	0.00560217	0.0872217
cg14599904	-0.00629107	-6.37519	-5.18384	1.13963e-05	0.00542014	0.0856526
cg21740232	0.00184686	1.69043	5.21668	1.03537e-05	0.00522116	0.0794942
cg05380145	-0.00539208	-5.65944	-5.2034	1.07631e-05	0.00531409	0.0733651
cg08635685	-0.00207872	-4.25719	-5.19246	1.11128e-05	0.00537338	0.0728524
cg26869617	-0.000954985	2.76192	-5.19587	1.10027e-05	0.00536807	0.0720063
cg24725201	0.00188182	3.49391	5.19183	1.11331e-05	0.00537338	0.0715997
cg27194164	-0.00196634	-3.6062	-5.21331	1.0456e-05	0.00525048	0.0715758
cg03589311	-0.00130105	2.80807	-5.20803	1.06187e-05	0.00528074	0.0711592
cg06751603	0.00288628	3.70438	5.21842	1.03011e-05	0.00522116	0.0704661
cg01076405	-0.0029576	-4.41129	-5.20446	1.073e-05	0.00531044	0.0644801
cg03063639	-0.00375762	-4.17678	-5.21682	1.03494e-05	0.00522116	0.0625876
cg02365539	0.00125733	0.0882083	5.20563	1.06932e-05	0.0052986	0.0568591
cg10665018	-0.00277583	-4.21577	-5.20639	1.06695e-05	0.0052932	0.0460805
cg04514469	-0.00151257	1.67279	-5.20904	1.05874e-05	0.00528074	0.0437679
cg21368609	0.00123239	-3.28771	5.18377	1.13986e-05	0.00542014	0.0413046
cg27109030	-0.00227744	-2.11661	-5.1843	1.1381e-05	0.00542014	0.0407348
cg06382895	0.00142862	1.8543	5.19119	1.11541e-05	0.00537338	0.0386404
cg01334824	0.00126481	2.1593	5.20261	1.07881e-05	0.00531673	0.0352629
cg00489485	-0.00113655	2.27429	-5.17624	1.16521e-05	0.00549001	0.0350186
cg23175819	0.00169097	2.43332	5.20138	1.08269e-05	0.00532007	0.0317502
cg24132554	-0.00134001	2.70256	-5.19837	1.09225e-05	0.00534795	0.0277435
cg21561989	0.00179271	2.05772	5.18646	1.13094e-05	0.0054152	0.0266236
cg26053073	-0.00201823	-1.8681	-5.17718	1.162e-05	0.00548116	0.0262829
cg07799639	-0.00289717	3.21047	-5.1973	1.09566e-05	0.00535828	0.0243972
cg27509105	0.00119597	1.83013	5.19212	1.1124e-05	0.00537338	0.0213877
cg23398076	-0.00251031	-3.8442	-5.19054	1.11752e-05	0.00537338	0.0186438
cg18808929	0.0013501	1.17766	5.17152	1.18137e-05	0.00552197	0.0181002
cg04782396	0.0014033	-4.43195	5.19425	1.10548e-05	0.00537338	0.0162714
cg21919599	0.00131554	-4.13101	5.19099	1.11606e-05	0.00537338	0.0149319
cg25275331	-0.00187711	-2.20877	-5.18531	1.13474e-05	0.00542014	0.0121022
cg12242174	0.00144056	2.79836	5.14425	1.27934e-05	0.00576346	0.0120023
cg05348871	-0.00184552	-0.768095	-5.19031	1.1183e-05	0.00537338	0.00791683
cg23658326	0.0033279	-5.75319	5.19431	1.10529e-05	0.00537338	0.00621209
cg05345116	-0.0122886	-7.65552	-5.10932	1.41673e-05	0.00603376	0.0060119
cg02082571	-0.000990015	-0.155088	-5.18588	1.13284e-05	0.00541797	0.00545906
cg25129000	0.0023411	2.43116	5.19059	1.11736e-05	0.00537338	0.00482732
cg25261059	-0.00208132	-1.89539	-5.17891	1.15614e-05	0.00547228	-0.000551763
cg09050761	0.00230202	1.638	5.19391	1.10659e-05	0.00537338	-0.00281228
cg16961528	-0.00290123	2.13024	-5.19268	1.11058e-05	0.00537338	-0.0068141
cg11014991	0.00205636	2.26753	5.15331	1.24594e-05	0.00573729	-0.0088817
cg10993701	0.00229484	1.21683	5.18785	1.12635e-05	0.0054022	-0.00960348
cg17318297	-0.0350877	-8.83877	-5.12357	1.35897e-05	0.00588595	-0.0118219
cg26667716	-0.0016436	4.56197	-5.17734	1.16148e-05	0.00548116	-0.0152682
cg17343622	0.00270516	2.62397	5.14142	1.28994e-05	0.00576395	-0.0163928
cg18396789	-0.00179675	2.30218	-5.18392	1.13936e-05	0.00542014	-0.0168392
cg18368516	0.00278293	4.86826	5.17583	1.16659e-05	0.00549023	-0.02345
cg21170583	-0.00227749	2.23195	-5.17952	1.1541e-05	0.0054689	-0.0249876
cg12282830	-0.00264739	-2.14102	-5.15993	1.22206e-05	0.00565445	-0.0298644
cg23061257	-0.00224035	-4.25688	-5.18006	1.15228e-05	0.00546657	-0.0307437
cg04763994	-0.0014375	2.37126	-5.16693	1.19735e-05	0.00556509	-0.0320666
cg24126180	-0.00143824	-2.4136	-5.17491	1.16973e-05	0.00549247	-0.0321519
cg25599538	-0.00681709	-9.27754	-5.13132	1.32858e-05	0.00582687	-0.0335313
cg22240650	0.00242665	2.59195	5.13973	1.29634e-05	0.00577145	-0.0339901
cg11800794	0.00215819	1.46459	5.17538	1.16813e-05	0.00549123	-0.0351614
cg20250336	0.00287324	3.25391	5.17749	1.16096e-05	0.00548116	-0.0395016
cg27342919	0.00517487	-0.690754	5.17112	1.18275e-05	0.00552215	-0.0440564
cg18334345	-0.0013129	1.90778	-5.14698	1.26919e-05	0.00575622	-0.045013
cg19707448	0.00161947	1.22955	5.17185	1.18026e-05	0.00552197	-0.0470819
cg06168166	0.00182268	2.80247	5.13371	1.31934e-05	0.00580251	-0.0546136
cg10806820	-0.00130466	-3.90069	-5.12022	1.37233e-05	0.00591185	-0.0566761
cg01673994	0.00237646	-4.16584	5.16834	1.19242e-05	0.00555474	-0.0568005
cg02671204	0.00132587	1.24932	5.17024	1.18581e-05	0.00553016	-0.0589792
cg13303737	-0.00218294	-5.52473	-5.15345	1.24541e-05	0.00573729	-0.059773
cg11411107	-0.00131635	-3.26788	-5.14257	1.28565e-05	0.00576346	-0.0606396
cg06719448	0.00242953	0.629741	5.14848	1.26363e-05	0.00574897	-0.0619917
cg17035844	0.0015148	1.78733	5.17232	1.17863e-05	0.00552169	-0.0624368
cg00115149	-0.000896153	3.21299	-5.14938	1.26032e-05	0.00574897	-0.0703146
cg12441066	-0.00138229	-1.57014	-5.13415	1.31764e-05	0.00580251	-0.0706112
cg09674502	-0.00191937	-0.363712	-5.14435	1.27897e-05	0.00576346	-0.0706609
cg01591591	0.00167872	1.64286	5.1676	1.19498e-05	0.00556036	-0.0713852
cg15064916	-0.0194767	-9.82845	-5.08038	1.54161e-05	0.0063863	-0.0751771
cg24547137	0.00210702	3.5549	5.16347	1.20951e-05	0.00560899	-0.080746
cg19001522	0.000909221	1.69909	5.13652	1.30855e-05	0.00578832	-0.0809656
cg27388911	-0.00179572	-2.75436	-5.15239	1.24928e-05	0.00574174	-0.0861104
cg14534739	0.00263417	3.63065	5.15156	1.25232e-05	0.00574865	-0.0864409
cg26853401	-0.00179111	-2.54005	-5.14782	1.26607e-05	0.00574897	-0.0871157
cg01387073	-0.00240875	4.59546	-5.14906	1.26151e-05	0.00574897	-0.0883115
cg20864579	0.00145719	2.31732	5.15927	1.22442e-05	0.00565903	-0.0892729
cg13395060	0.00162534	1.4958	5.1618	1.21541e-05	0.00563003	-0.0896845
cg03607907	0.00102475	0.0403932	5.14192	1.28808e-05	0.00576395	-0.0921705
cg05728519	0.00240039	-4.56696	5.14963	1.25939e-05	0.00574897	-0.0975913
cg12658925	0.00132438	2.48207	5.14255	1.28569e-05	0.00576346	-0.0977579
cg01396065	0.00278336	2.06738	5.12747	1.34359e-05	0.00586344	-0.0978805
cg12879038	0.00164914	1.83997	5.15703	1.23248e-05	0.00568989	-0.100954
cg21678736	0.00130931	1.61232	5.15093	1.25463e-05	0.00574865	-0.103929
cg15363349	-0.0026306	-4.57996	-5.12746	1.34362e-05	0.00586344	-0.10404
cg03254534	-0.00145224	2.14416	-5.14354	1.28201e-05	0.00576346	-0.105513
cg00175980	-0.00564051	-6.71337	-5.12593	1.34966e-05	0.00587559	-0.10816
cg03564009	-0.00225755	4.30848	-5.15304	1.24692e-05	0.00573729	-0.112469
cg09506526	-0.00422635	-4.59135	-5.14507	1.27627e-05	0.00576346	-0.112482
cg04393060	0.00129706	1.93794	5.13741	1.30515e-05	0.00578567	-0.113265
cg03787326	-0.00474649	-5.66611	-5.08009	1.54294e-05	0.0063863	-0.1138
cg14716095	0.00216398	-0.266433	5.13221	1.32512e-05	0.00581789	-0.114141
cg08779982	0.00148873	2.86175	5.15084	1.25497e-05	0.00574865	-0.114145
cg15134409	0.00249207	3.76622	5.12328	1.36013e-05	0.00588595	-0.114214
cg25044834	0.00111097	2.82397	5.14243	1.28616e-05	0.00576346	-0.117071
cg20776722	-0.00232623	-4.63758	-5.12788	1.34199e-05	0.00586344	-0.117268
cg10557312	-0.00158461	1.91051	-5.14893	1.26196e-05	0.00574897	-0.117943
cg03047400	0.00384335	1.89276	5.1482	1.26465e-05	0.00574897	-0.120608
cg00707300	-0.00143314	-4.39234	-5.13693	1.30699e-05	0.00578762	-0.127087
cg01732804	-0.0137015	-8.05689	-5.1462	1.27208e-05	0.005763	-0.129447
cg13974768	-0.002451	-4.84889	-5.13906	1.29889e-05	0.00577654	-0.130935
cg15003833	0.00193085	0.637578	5.14779	1.26619e-05	0.00574897	-0.13352
cg00156403	0.00165141	1.73983	5.14129	1.29046e-05	0.00576395	-0.133779
cg16490470	0.00245595	3.22721	5.14427	1.27926e-05	0.00576346	-0.135138
cg06284586	0.00188776	3.14955	5.13822	1.30207e-05	0.00577822	-0.138297
cg19761682	-0.00175142	4.38926	-5.13981	1.29602e-05	0.00577145	-0.138789
cg15845653	-0.00138899	2.65116	-5.13825	1.30194e-05	0.00577822	-0.139468
cg18542050	0.00218718	2.89403	5.14344	1.28236e-05	0.00576346	-0.140634
cg20498872	-0.0011784	0.830834	-5.14091	1.29187e-05	0.00576401	-0.143308
cg24664570	-0.00263	-3.14741	-5.12465	1.35471e-05	0.00588513	-0.145326
cg03651904	0.00295137	3.58784	5.14266	1.28528e-05	0.00576346	-0.148658
cg06521472	0.00175585	2.93173	5.13045	1.33195e-05	0.00583545	-0.148667
cg02286008	0.00241827	5.472	5.13374	1.31923e-05	0.00580251	-0.153385
cg04247720	-0.00230255	-2.61208	-5.11739	1.38373e-05	0.00593398	-0.154115
cg22044951	-0.00103109	1.86852	-5.12494	1.35356e-05	0.00588513	-0.155571
cg19313495	0.00133056	1.84185	5.13348	1.32021e-05	0.00580251	-0.156358
cg16563470	0.00147829	3.25498	5.13613	1.31003e-05	0.00578862	-0.157283
cg11689625	-0.00161994	-2.68596	-5.12693	1.3457e-05	0.00586452	-0.158687
cg13258091	0.00227545	2.05232	5.13408	1.31789e-05	0.00580251	-0.16285
cg14663984	-0.00278325	-4.28831	-5.09002	1.49886e-05	0.00626518	-0.164058
cg18069268	0.00153161	2.94951	5.1198	1.37403e-05	0.005913	-0.168481
cg07485866	-0.00131192	3.06783	-5.12736	1.34403e-05	0.00586344	-0.172381
cg04171565	0.00439223	-6.72809	5.11716	1.38467e-05	0.00593398	-0.174989
cg18919323	-0.000885684	2.41989	-5.12104	1.36907e-05	0.00591014	-0.17645
cg12038521	0.00267009	2.36045	5.10304	1.44296e-05	0.0061076	-0.177314
cg04120645	-0.0393958	-11.2369	-5.11914	1.37666e-05	0.00591814	-0.178454
cg18457944	0.00162517	2.554	5.06653	1.60524e-05	0.00653939	-0.181414
cg11407741	-0.00351558	-4.85116	-5.12119	1.36848e-05	0.00591014	-0.183932
cg22629065	-0.00168079	0.704044	-5.12347	1.35937e-05	0.00588595	-0.184745
cg03081118	0.00291103	2.66314	5.07584	1.5622e-05	0.00642937	-0.186651
cg02881795	0.00277552	2.9936	5.1041	1.4385e-05	0.00609501	-0.188376
cg00269606	-0.00114141	2.28495	-5.0642	1.61618e-05	0.00655344	-0.188819
cg04935121	0.00598903	-4.39325	5.11783	1.38196e-05	0.00593398	-0.200021
cg13874153	0.00165253	2.45448	5.12316	1.36061e-05	0.00588595	-0.20221
cg08643692	-0.0018063	-4.4728	-5.11116	1.40914e-05	0.00600762	-0.203336
cg07312552	-0.00347897	-4.12491	-5.1128	1.40239e-05	0.00599125	-0.206022
cg08172461	-0.00260858	-4.50562	-5.12054	1.37104e-05	0.00591185	-0.206884
cg23393892	0.00122225	2.09274	5.10851	1.42009e-05	0.00604184	-0.207274
cg25020279	-0.00368144	-5.89358	-5.10425	1.43783e-05	0.00609501	-0.20747
cg11270834	0.00209954	3.52528	5.11651	1.3873e-05	0.00593909	-0.207852
cg01882033	0.00135413	2.23664	5.06384	1.61789e-05	0.00655344	-0.209275
cg14681511	-0.00256246	-0.747348	-5.05123	1.67855e-05	0.00671198	-0.209968
cg01991861	-0.00105204	1.69396	-5.11123	1.40883e-05	0.00600762	-0.21386
cg26831409	0.0021284	2.9757	5.1139	1.39792e-05	0.00597836	-0.21572
cg16440442	0.00224567	2.52055	5.09419	1.48073e-05	0.0062038	-0.217406
cg07818422	-0.00149811	2.55258	-5.07854	1.54993e-05	0.00640264	-0.222129
cg05583053	-0.00153467	2.18537	-5.10107	1.45128e-05	0.00612378	-0.2362
cg06795559	-0.00300475	-3.00985	-5.10767	1.42356e-05	0.00605034	-0.238794
cg21167628	-0.00267227	-3.50535	-5.09583	1.47363e-05	0.00619292	-0.242188
cg05901447	-0.00131955	1.95877	-5.10595	1.43072e-05	0.00607454	-0.247906
cg16699716	0.00134688	2.80623	5.10191	1.44771e-05	0.00611515	-0.254532
cg23805780	0.00190747	-4.70799	5.10073	1.45272e-05	0.00612378	-0.256397
cg13768000	-0.00216138	-5.15667	-5.05981	1.63703e-05	0.00659716	-0.261059
cg12143110	0.00132738	1.63044	5.10268	1.44447e-05	0.00610773	-0.265604
cg01588019	0.00130765	1.47353	5.06542	1.61046e-05	0.0065477	-0.266154
cg10146326	0.00159534	2.38388	5.09782	1.46512e-05	0.00616345	-0.267938
cg13691892	-0.00534049	-6.56098	-5.03904	1.73931e-05	0.00681614	-0.26946
cg06788404	-0.00169728	-4.07973	-5.09815	1.46371e-05	0.00616345	-0.270484
cg06617640	0.00120458	1.56356	5.08748	1.50999e-05	0.006297	-0.271695
cg12142521	-0.00281907	-6.14842	-5.06807	1.59805e-05	0.00652943	-0.27366
cg10242724	-0.00228776	-4.6331	-5.09476	1.47823e-05	0.00620316	-0.276442
cg24086329	0.00158781	2.45755	5.07976	1.54443e-05	0.0063863	-0.278562
cg25314315	0.00147203	1.47659	5.08575	1.51765e-05	0.00631993	-0.280921
cg26883884	0.00223195	1.13767	5.06703	1.60287e-05	0.00653616	-0.287152
cg19276343	0.00274937	1.19476	5.06927	1.59242e-05	0.00651288	-0.289697
cg21821108	0.00169409	1.12644	5.08977	1.49994e-05	0.00626518	-0.290461
cg01269620	-0.00171033	-4.85222	-5.07545	1.56396e-05	0.00642937	-0.290887
cg19207803	0.000961005	1.50109	5.08253	1.53197e-05	0.00636028	-0.291037
cg21680208	-0.00502747	-5.58112	-5.08425	1.52431e-05	0.00634127	-0.291935
cg19955849	0.00373424	3.07705	5.09457	1.47907e-05	0.00620316	-0.292175
cg13099829	0.00288234	3.6255	5.09245	1.48826e-05	0.00622902	-0.296377
cg09462587	0.00130639	-4.63329	5.07537	1.56432e-05	0.00642937	-0.298369
cg01777103	-0.00232571	-4.19186	-5.07729	1.55559e-05	0.00641959	-0.300424
cg06588735	0.00127314	2.65136	5.08734	1.51061e-05	0.006297	-0.30188
cg12508214	-0.00936119	-7.19386	-5.08276	1.53096e-05	0.00636028	-0.313261
cg22396057	-0.00955938	-5.83413	-5.03248	1.77292e-05	0.00688449	-0.317073
cg02560310	0.00227543	2.60381	5.08032	1.5419e-05	0.0063863	-0.319342
cg24460817	0.00206345	1.90926	5.06097	1.63147e-05	0.0065941	-0.31983
cg13978175	0.00223065	2.48955	5.06045	1.63397e-05	0.00659538	-0.320637
cg14703605	-0.0063198	-7.46934	-5.05457	1.66224e-05	0.00668569	-0.325609
cg25569480	0.00228259	0.945137	5.02632	1.80505e-05	0.00695477	-0.327605
cg08237856	0.00254752	3.18792	5.05378	1.66606e-05	0.00669345	-0.330934
cg02985139	0.00165073	2.14612	5.07284	1.57594e-05	0.00646392	-0.335164
cg22180298	0.00189638	2.98442	5.05227	1.67346e-05	0.0067112	-0.338358
cg06462663	0.00189572	2.27717	5.07254	1.57731e-05	0.00646392	-0.34043
cg12587618	0.00185052	3.28375	5.07506	1.56576e-05	0.00642937	-0.341129
cg05592581	0.0031498	1.77521	5.07541	1.56415e-05	0.00642937	-0.343239
cg22734085	-0.0262647	-10.9726	-5.04168	1.72597e-05	0.00680914	-0.345449
cg11150188	0.00429293	-5.94702	5.06181	1.62748e-05	0.00658443	-0.346426
cg12267147	0.00187542	1.89713	5.06739	1.60122e-05	0.0065359	-0.348104
cg00194465	-0.0271425	-10.6507	-4.98202	2.05402e-05	0.00742222	-0.348437
cg24546426	0.00146222	2.45876	5.04394	1.71464e-05	0.00677744	-0.351676
cg04877567	0.00151473	3.48675	5.06377	1.61823e-05	0.00655344	-0.352734
cg11289296	0.00341022	4.99762	5.06988	1.58963e-05	0.00650792	-0.353133
cg27495845	-0.00168548	1.20472	-5.06024	1.63499e-05	0.00659538	-0.355649
cg07317551	-0.00427101	-5.27107	-5.06557	1.60973e-05	0.0065477	-0.360313
cg10802528	0.00161814	2.18163	5.01349	1.87391e-05	0.00710715	-0.360377
cg09642740	0.00285388	4.07625	5.0641	1.61665e-05	0.00655344	-0.361373
cg15356516	-0.00347411	-4.54926	-5.05182	1.67566e-05	0.00671198	-0.366728
cg21301148	-0.000841669	0.502084	-5.04004	1.73424e-05	0.00681406	-0.372676
cg10551883	-0.00307094	-5.08048	-5.05616	1.65454e-05	0.00666123	-0.383525
cg08675000	0.00153285	2.64151	5.00852	1.90129e-05	0.00713559	-0.383768
cg03136646	-0.0013613	-2.69949	-5.05123	1.67852e-05	0.00671198	-0.385127
cg21855830	0.00326653	3.4615	4.99835	1.95853e-05	0.00726109	-0.386825
cg02876129	-0.00205171	2.19858	-5.03049	1.78324e-05	0.00689658	-0.387394
cg26673151	0.00138987	1.29049	5.0443	1.71284e-05	0.00677682	-0.390188
cg10279055	0.00248413	3.81478	5.04034	1.73271e-05	0.00681406	-0.390279
cg00264380	-0.00240369	-3.835	-5.03997	1.73459e-05	0.00681406	-0.391531
cg10206774	-0.00151984	2.26212	-5.02049	1.83607e-05	0.00702468	-0.393352
cg20154403	-0.00165759	-4.04182	-5.04889	1.69004e-05	0.00672219	-0.398379
cg19852958	-0.00153677	-4.16202	-5.05005	1.68434e-05	0.00672061	-0.400999
cg18735136	0.00193117	3.37782	5.05049	1.68215e-05	0.00671989	-0.401625
cg10559407	0.00162492	1.74779	5.04587	1.705e-05	0.00675228	-0.401969
cg03166286	-0.00201549	-0.986755	-5.04979	1.68559e-05	0.00672061	-0.404512
cg26982323	0.00260333	1.98565	5.04718	1.6985e-05	0.00673977	-0.41033
cg21642176	-0.00518648	-6.75312	-5.04332	1.71775e-05	0.00678321	-0.41049
cg03988107	0.00141345	1.04167	5.04926	1.68822e-05	0.00672219	-0.411046
cg18089747	0.00199266	3.76844	5.05351	1.66742e-05	0.00669345	-0.411317
cg08545312	-0.00210474	2.6727	-5.03541	1.75783e-05	0.00684802	-0.413153
cg17348201	0.00141374	1.1575	5.03517	1.75908e-05	0.00684802	-0.413628
cg11803801	0.0013455	2.16956	5.04872	1.69088e-05	0.00672219	-0.416441
cg21042970	0.00185201	-4.10231	5.04679	1.70042e-05	0.00674063	-0.41722
cg12295053	0.00118844	3.37597	5.04128	1.72798e-05	0.00681058	-0.419286
cg00499290	-0.00216205	3.35923	-5.03798	1.74469e-05	0.00683071	-0.419994
cg10828900	0.00149156	0.537854	5.03599	1.75484e-05	0.00684633	-0.420526
cg22245961	0.00120388	1.72458	5.00689	1.91032e-05	0.00715962	-0.423931
cg14247476	-0.0014986	2.14297	-5.0393	1.73801e-05	0.00681614	-0.424408
cg03018058	-0.00209956	-2.25167	-5.04716	1.69857e-05	0.00673977	-0.428031
cg08423682	0.00188498	2.61731	4.981	2.06018e-05	0.00742222	-0.428156
cg13516362	0.00149865	2.66924	5.03238	1.77345e-05	0.00688449	-0.429186
cg11592786	0.0020178	5.01324	5.01096	1.88779e-05	0.00712048	-0.429384
cg08867767	0.000937165	0.582165	5.0359	1.75532e-05	0.00684633	-0.434975
cg26712943	0.00248743	3.16761	5.0398	1.73548e-05	0.00681406	-0.436876
cg25161912	-0.00159114	-0.824827	-5.02153	1.83051e-05	0.00702003	-0.438517
cg19660063	-0.00259978	-4.2032	-5.00081	1.94453e-05	0.00723908	-0.438577
cg16175479	0.00218172	2.70325	5.03709	1.74923e-05	0.00683551	-0.440145
cg11754259	0.00336627	-4.17246	5.0224	1.82586e-05	0.00701528	-0.444988
cg03843656	0.00224681	2.71297	5.01425	1.86979e-05	0.00710272	-0.448417
cg14284925	-0.00220524	-4.00643	-4.99962	1.95128e-05	0.00724726	-0.449456
cg13668025	-0.00140676	-1.6044	-4.99545	1.97516e-05	0.00730304	-0.449765
cg01601926	0.00191167	2.22111	5.03765	1.74638e-05	0.00683085	-0.450449
cg05321339	0.0012875	-4.16789	5.03049	1.78326e-05	0.00689658	-0.451779
cg24396429	-0.00155595	2.87879	-5.01907	1.84368e-05	0.00703781	-0.452494
cg09683476	-0.00159865	2.93052	-5.02391	1.81779e-05	0.0069973	-0.455452
cg16554516	-0.0029969	-4.48157	-5.01402	1.87102e-05	0.00710272	-0.456659
cg05813032	-0.00167389	3.83129	-5.01929	1.84247e-05	0.00703781	-0.456987
cg03325014	0.0025821	1.2115	5.03188	1.77603e-05	0.00688799	-0.457325
cg04522531	-0.0032807	-6.43864	-5.02204	1.82778e-05	0.00701611	-0.45894
cg08451977	0.00327075	3.6251	5.02634	1.80495e-05	0.00695477	-0.459538
cg11337742	-0.000990833	2.34849	-5.0277	1.79782e-05	0.00693986	-0.460795
cg21393713	-0.00323615	-4.98976	-5.03123	1.77943e-05	0.00689469	-0.462727
cg08975529	0.0020122	2.52286	5.03419	1.76408e-05	0.00686102	-0.465584
cg11357813	-0.00744596	-7.8762	-5.00839	1.90199e-05	0.00713559	-0.466184
cg03327327	0.00446877	2.37697	5.01548	1.86305e-05	0.00709206	-0.467721
cg09670566	-0.00148503	2.87277	-5.00063	1.94557e-05	0.00723908	-0.469958
cg01103827	-0.00212455	-0.457387	-4.98138	2.05787e-05	0.00742222	-0.471078
cg16007381	-0.0027089	2.92259	-5.01425	1.86978e-05	0.00710272	-0.472243
cg01982788	0.000939938	1.78168	5.00359	1.92884e-05	0.00720285	-0.475363
cg14392031	0.00353206	-3.90485	5.01129	1.88596e-05	0.00712011	-0.481381
cg19435381	0.00233696	-4.51431	5.02097	1.83345e-05	0.00702468	-0.482161
cg06977689	-0.00367396	-4.25888	-5.02781	1.79723e-05	0.00693986	-0.484034
cg19098017	-0.00252041	-2.62951	-5.01841	1.84724e-05	0.00704488	-0.492427
cg18998938	-0.00272396	-1.27181	-5.02354	1.81979e-05	0.00699849	-0.495663
cg04000234	-0.00272781	-2.33018	-5.01178	1.88327e-05	0.00711758	-0.49935
cg23167259	-0.00221545	-3.46737	-5.01555	1.86268e-05	0.00709206	-0.500554
cg06007323	-0.00183078	-3.76841	-4.97647	2.08757e-05	0.00745783	-0.505272
cg10728960	0.00257993	3.46951	5.02034	1.83683e-05	0.00702468	-0.506947
cg06973730	-0.00111864	-4.45223	-5.00836	1.90218e-05	0.00713559	-0.508765
cg14106933	-0.00135728	1.0887	-4.98575	2.03185e-05	0.007384	-0.510733
cg21331386	-0.00156055	1.96116	-5.00232	1.93597e-05	0.00722291	-0.511178
cg08187843	0.00109921	2.54704	5.01258	1.87891e-05	0.00711758	-0.515834
cg14978741	0.00190518	1.87945	5.01197	1.88222e-05	0.00711758	-0.5225
cg05070742	0.00209923	-5.34653	4.99983	1.95008e-05	0.00724726	-0.524415
cg12690148	-0.00269586	-4.34118	-5.00984	1.89398e-05	0.00713559	-0.525173
cg23807559	-0.00345632	-5.12291	-5.00913	1.89788e-05	0.00713559	-0.529021
cg25026715	-0.0026404	-2.70027	-5.01173	1.88357e-05	0.00711758	-0.529623
cg22254580	0.00158602	1.35811	5.00876	1.89996e-05	0.00713559	-0.532576
cg08251765	-0.00122043	2.0986	-4.99024	2.00539e-05	0.00737593	-0.53344
cg06860618	-0.0156406	-9.72777	-4.99792	1.96097e-05	0.0072636	-0.535792
cg04186815	0.00197671	3.78772	5.00515	1.92005e-05	0.00718956	-0.53798
cg24327877	-0.00136049	2.63595	-4.99866	1.95678e-05	0.00726109	-0.542216
cg06216468	0.00127505	1.9412	5.00427	1.92502e-05	0.00719507	-0.542289
cg19217130	0.00149366	1.58763	4.94924	2.26001e-05	0.00776924	-0.550633
cg09584785	-0.00137225	2.60391	-5.0012	1.94232e-05	0.00723908	-0.551458
cg05131696	-0.00202811	-0.780091	-5.00438	1.9244e-05	0.00719507	-0.552176
cg06782686	-0.00175782	-3.87014	-4.97494	2.09688e-05	0.00747811	-0.552405
cg26697320	-0.00171304	-2.31023	-4.98969	2.00863e-05	0.00737593	-0.556405
cg16239117	-0.00114468	-4.23473	-4.98792	2.01903e-05	0.00738329	-0.556926
cg19392007	0.0010112	0.458253	4.99422	1.98225e-05	0.00732062	-0.558575
cg01881442	0.00155924	2.46171	4.99727	1.96471e-05	0.00727091	-0.562345
cg19549758	0.00150201	1.53853	4.99089	2.00159e-05	0.00737432	-0.563256
cg00368296	0.00104144	2.62271	4.98613	2.02959e-05	0.007384	-0.566048
cg13135456	0.00164219	-4.56623	4.9815	2.05716e-05	0.00742222	-0.568785
cg03476087	0.00197472	-3.71621	4.94117	2.31383e-05	0.00787057	-0.570291
cg06031041	0.00300536	2.59908	4.99401	1.98346e-05	0.00732062	-0.57087
cg06383088	-0.00167333	-2.83041	-4.98329	2.04646e-05	0.00742028	-0.572567
cg26791985	-0.00108218	-4.26238	-4.97319	2.1076e-05	0.00749936	-0.57295
cg21415060	-0.00125782	0.345594	-4.98928	2.01105e-05	0.00737593	-0.573314
cg25951811	-0.00235423	-2.83176	-4.98933	2.01075e-05	0.00737593	-0.573443
cg10322794	-0.00159649	-2.06247	-4.98501	2.0362e-05	0.00738955	-0.574187
cg26153885	-0.00133589	1.95556	-4.98773	2.02014e-05	0.00738329	-0.57559
cg14498074	-0.00279959	-4.88692	-4.98963	2.00896e-05	0.00737593	-0.575634
cg21242417	0.00180043	0.622586	4.99227	1.99354e-05	0.00735123	-0.575742
cg26617611	0.00150982	3.00543	4.98569	2.0322e-05	0.007384	-0.577127
cg26010175	-0.00182487	-4.38528	-4.94903	2.26143e-05	0.00776924	-0.577329
cg24505892	-0.00191629	-3.26423	-4.98661	2.02673e-05	0.007384	-0.578475
cg03707950	0.00146879	2.56265	4.96757	2.14246e-05	0.00757514	-0.58028
cg23171573	-0.00177843	-3.54432	-4.98156	2.05681e-05	0.00742222	-0.580314
cg09748973	-0.00551742	-5.33214	-4.9742	2.10143e-05	0.00748788	-0.580517
cg00932156	-0.00166001	-1.77703	-4.96712	2.14523e-05	0.00757844	-0.580734
cg00790461	0.00187172	2.01469	4.98039	2.06381e-05	0.00742222	-0.583172
cg12882572	-0.00177192	-1.49211	-4.98898	2.01276e-05	0.00737593	-0.583353
cg02480397	0.00139597	2.52123	4.98019	2.06504e-05	0.00742222	-0.588125
cg06607764	0.00123387	3.5828	4.97829	2.07653e-05	0.00743126	-0.588247
cg15947534	0.00139387	1.23281	4.9606	2.18639e-05	0.00766474	-0.589413
cg01692757	-0.0010829	2.27789	-4.98657	2.02697e-05	0.007384	-0.589497
cg01000236	-0.00274689	5.98997	-4.98557	2.03288e-05	0.007384	-0.591354
cg27140647	-0.0111104	-8.30694	-4.97759	2.08077e-05	0.00743997	-0.593192
cg07160246	0.00128355	1.29372	4.97853	2.07503e-05	0.00743126	-0.596335
cg14654158	0.00171538	3.62217	4.98584	2.03128e-05	0.007384	-0.596961
cg14349201	-0.00129078	2.67762	-4.98024	2.06471e-05	0.00742222	-0.597534
cg26655764	0.00120219	1.11353	4.98824	2.01715e-05	0.00738329	-0.59774
cg05851505	0.00296992	4.7385	4.98029	2.06446e-05	0.00742222	-0.60275
cg10712623	-0.00143994	-2.96892	-4.97894	2.07258e-05	0.00743126	-0.603683
cg17759816	0.00186339	2.48228	4.95193	2.24238e-05	0.00774668	-0.60871
cg20124877	0.00155742	1.19467	4.98247	2.05135e-05	0.00742222	-0.608815
cg02711460	-0.00415389	-4.91848	-4.97514	2.09567e-05	0.00747811	-0.609107
cg02903525	0.00121427	2.35309	4.97109	2.12054e-05	0.00752343	-0.609513
cg20385356	-0.00187056	2.48027	-4.9799	2.0668e-05	0.00742222	-0.610906
cg13657200	-0.000809457	0.640543	-4.97876	2.07369e-05	0.00743126	-0.61133
cg10164137	-0.00343207	-5.16642	-4.92798	2.40449e-05	0.00803333	-0.611634
cg01756424	-0.00097661	-0.74551	-4.93753	2.33846e-05	0.00791515	-0.61515
cg01102307	-0.00173884	-1.66131	-4.96971	2.12913e-05	0.00754094	-0.621785
cg10969245	0.00191777	3.77726	4.95866	2.1988e-05	0.00767737	-0.625334
cg22851683	-0.00128654	4.34364	-4.95665	2.21171e-05	0.00769459	-0.625657
cg22507756	-0.00227854	-0.213187	-4.97132	2.11914e-05	0.00752343	-0.625731
cg25669088	0.00147201	3.69783	4.96978	2.12866e-05	0.00754094	-0.633063
cg24014141	0.00139315	2.63818	4.97308	2.10829e-05	0.00749936	-0.634377
cg01453157	0.00162508	4.78215	4.96759	2.14231e-05	0.00757514	-0.636512
cg21130236	-0.00124874	1.41587	-4.95989	2.19092e-05	0.00766579	-0.637483
cg15613740	-0.00469662	-4.37127	-4.96229	2.1757e-05	0.00764024	-0.637648
cg06692641	-0.00247819	-5.24013	-4.95278	2.23685e-05	0.00774668	-0.641559
cg05046525	-0.00217698	-4.93994	-4.92891	2.39796e-05	0.00803083	-0.644162
cg19460214	0.00198328	2.76713	4.9713	2.11929e-05	0.00752343	-0.645141
cg19197523	-0.00268348	-3.73833	-4.95242	2.2392e-05	0.00774668	-0.645795
cg05447486	-0.00148353	-4.20352	-4.96371	2.16667e-05	0.00761723	-0.648894
cg13114836	0.00211326	2.00889	4.94336	2.29911e-05	0.00784162	-0.650605
cg02861733	-0.00370077	-3.7574	-4.96615	2.15132e-05	0.00758696	-0.650827
cg20273358	0.00294008	2.97315	4.96425	2.16327e-05	0.00761606	-0.652953
cg10782206	0.00306504	2.90324	4.96527	2.15688e-05	0.00760005	-0.655204
cg01178601	-0.00160913	2.35587	-4.96361	2.1673e-05	0.00761723	-0.657706
cg02685945	0.00224466	1.88511	4.95165	2.24421e-05	0.00774668	-0.658684
cg11479221	-0.00148823	2.6682	-4.9665	2.14916e-05	0.0075858	-0.658699
cg11113753	-0.00121806	1.7723	-4.95848	2.2e-05	0.00767737	-0.659149
cg20559405	-0.00144144	1.33224	-4.95448	2.22579e-05	0.0077352	-0.662626
cg04436994	0.00114368	3.40243	4.95692	2.20999e-05	0.00769459	-0.663863
cg13263013	0.00193694	2.32763	4.96062	2.18629e-05	0.00766474	-0.665067
cg00637058	-0.00458954	-6.16779	-4.92399	2.43258e-05	0.00809418	-0.665872
cg01513063	-0.00105829	1.45427	-4.95968	2.19227e-05	0.00766579	-0.670187
cg04935666	0.00190097	3.07153	4.95829	2.20117e-05	0.00767737	-0.671341
cg06672226	-0.00180357	0.871434	-4.96006	2.18987e-05	0.00766579	-0.676358
cg05362548	-0.00415005	-5.68939	-4.95139	2.2459e-05	0.00774668	-0.677686
cg20284698	-0.00271684	-2.93104	-4.95746	2.20649e-05	0.00768942	-0.68125
cg21608500	0.00194666	3.59856	4.94634	2.27922e-05	0.00779479	-0.683154
cg01696603	0.00184871	1.05955	4.95427	2.22713e-05	0.0077352	-0.684358
cg12425781	-0.0018217	3.00352	-4.94819	2.26693e-05	0.00777478	-0.684603
cg20368664	-0.00168335	2.80178	-4.95158	2.24467e-05	0.00774668	-0.685003
cg25103103	-0.000861188	1.4585	-4.95117	2.24735e-05	0.00774668	-0.686664
cg22796248	-0.00109125	0.965325	-4.93777	2.33685e-05	0.00791515	-0.687149
cg00618096	-0.00131743	2.7769	-4.95377	2.2304e-05	0.00774003	-0.687168
cg14835113	0.00254899	3.66354	4.95316	2.23432e-05	0.00774668	-0.687513
cg21222681	0.00190468	2.01654	4.94266	2.30379e-05	0.00784752	-0.690985
cg10800833	-0.00208692	-3.24051	-4.94793	2.2687e-05	0.00777478	-0.693334
cg16648318	0.00138594	1.94373	4.94871	2.26349e-05	0.00776984	-0.693671
cg08263205	-0.00109593	0.105776	-4.94619	2.28021e-05	0.00779479	-0.69377
cg27660920	-0.00221197	-3.45566	-4.94699	2.27492e-05	0.00778962	-0.695502
cg27280266	-0.00169632	1.41336	-4.90705	2.55563e-05	0.00836397	-0.696118
cg23889013	0.00252098	2.13493	4.93833	2.33301e-05	0.0079097	-0.697147
cg01209984	0.00125621	0.46064	4.91747	2.47921e-05	0.00819644	-0.697898
cg15038931	-0.00332259	-5.31752	-4.93289	2.37031e-05	0.00797711	-0.699403
cg02613223	-0.00211224	1.586	-4.94997	2.25523e-05	0.00776166	-0.703058
cg12868312	-0.00126443	1.83084	-4.94328	2.29962e-05	0.00784162	-0.704479
cg07295974	-0.00353324	-5.45963	-4.94993	2.25546e-05	0.00776166	-0.704542
cg03707749	-0.00214831	1.97342	-4.93191	2.37708e-05	0.00798686	-0.711765
cg06441116	-0.00187746	3.21385	-4.91747	2.47922e-05	0.00819644	-0.712711
cg08076924	0.00194295	3.83656	4.94246	2.30515e-05	0.00784752	-0.714655
cg18459239	-0.00307931	-4.81346	-4.93484	2.35689e-05	0.00795792	-0.717129
cg06448961	-0.00316932	-4.09606	-4.93711	2.34135e-05	0.00791842	-0.717556
cg22048922	-0.00153764	1.44761	-4.89995	2.60906e-05	0.00840989	-0.719471
cg15733507	-0.00173844	-4.21191	-4.94019	2.32041e-05	0.00787346	-0.722457
cg19004007	-0.00159242	-4.01732	-4.92899	2.39738e-05	0.00803083	-0.723733
cg21400344	-0.00221495	-0.825989	-4.94451	2.29137e-05	0.00782645	-0.724596
cg11567723	0.00207976	4.81411	4.92654	2.41459e-05	0.00805381	-0.724746
cg04066147	-0.00120253	2.76843	-4.88228	2.74683e-05	0.00861812	-0.724924
cg01386978	-0.00183359	3.36751	-4.93207	2.37602e-05	0.00798686	-0.727325
cg26503079	0.00122474	2.02064	4.93595	2.34924e-05	0.00793861	-0.729116
cg23593986	-0.00185105	3.24796	-4.94063	2.31743e-05	0.00787346	-0.731334
cg17258537	0.00194776	1.67989	4.94038	2.31915e-05	0.00787346	-0.731885
cg27131989	0.00155551	2.42488	4.89418	2.65324e-05	0.00847937	-0.742938
cg10508217	0.00183196	1.18271	4.93368	2.36488e-05	0.00796714	-0.745182
cg06633438	0.00226077	0.0136401	4.92893	2.3978e-05	0.00803083	-0.745896
cg13375518	0.00208086	2.17267	4.9336	2.36541e-05	0.00796714	-0.745909
cg24472867	0.00256954	1.63078	4.89678	2.63327e-05	0.00844172	-0.746337
cg01239928	0.00126565	2.02748	4.93423	2.36111e-05	0.00796565	-0.750858
cg01215525	-0.000970515	2.14999	-4.9236	2.43533e-05	0.00809677	-0.754236
cg17672262	-0.00314036	4.77227	-4.91214	2.51806e-05	0.0082908	-0.754397
cg19155735	-0.00142064	1.91867	-4.89582	2.64063e-05	0.00845872	-0.755777
cg17165990	0.00162065	3.46041	4.92415	2.43146e-05	0.00809418	-0.756722
cg21031226	0.00141837	3.05544	4.91377	2.50611e-05	0.00827206	-0.758085
cg22418668	0.00174081	2.49446	4.92857	2.40034e-05	0.00803226	-0.759418
cg13416889	-0.00177953	1.33064	-4.92688	2.41221e-05	0.0080524	-0.762297
cg15201458	-0.00139736	2.48805	-4.92222	2.44515e-05	0.00812287	-0.763691
cg10525820	0.00105881	0.964726	4.89166	2.67279e-05	0.00850887	-0.763697
cg22827250	-0.00548894	-2.49504	-4.90179	2.59511e-05	0.00839507	-0.764989
cg21282663	-0.002441	-1.11804	-4.92469	2.42762e-05	0.00809072	-0.765275
cg17781721	0.00125109	2.10436	4.92797	2.40455e-05	0.00803333	-0.765845
cg25053891	0.0028183	-3.73339	4.91819	2.47406e-05	0.00819644	-0.770108
cg21628854	0.00187316	1.68757	4.92957	2.39336e-05	0.00803083	-0.771987
cg20383078	-0.00193244	-3.8142	-4.91822	2.4738e-05	0.00819644	-0.77882
cg23780683	-0.00276628	-5.69893	-4.91799	2.47546e-05	0.00819644	-0.783449
cg14870223	0.00160429	-0.065396	4.87066	2.84131e-05	0.00882721	-0.78685
cg06853492	-0.00142926	3.15099	-4.91126	2.5245e-05	0.00829651	-0.789261
cg01501264	0.00230424	2.85486	4.91994	2.46146e-05	0.00817048	-0.790524
cg02215603	-0.00140967	1.95133	-4.89338	2.65947e-05	0.00848369	-0.790602
cg00867391	-0.00211592	-4.18351	-4.91668	2.48492e-05	0.00820869	-0.792932
cg26233373	0.00164867	1.5989	4.91282	2.51305e-05	0.00828833	-0.795297
cg12082568	0.00169402	-4.59607	4.91189	2.51983e-05	0.0082908	-0.796287
cg01964233	-0.00754225	-5.94435	-4.81841	3.30778e-05	0.00957642	-0.800286
cg01969796	-0.00145777	2.44745	-4.90566	2.56603e-05	0.00838303	-0.80069
cg06258155	-0.00175562	-3.73537	-4.90222	2.59187e-05	0.00839507	-0.805661
cg18009321	0.00329928	-3.90994	4.90951	2.53736e-05	0.00831529	-0.807221
cg26274564	0.00204767	1.50591	4.91082	2.52771e-05	0.00829651	-0.809648
cg23806609	0.00221612	2.81514	4.91056	2.52961e-05	0.00829651	-0.810743
cg17928876	0.00129272	2.13316	4.9003	2.60638e-05	0.0084078	-0.811096
cg10523105	-0.00194352	-2.64775	-4.90368	2.58086e-05	0.00838453	-0.811954
cg18290075	0.00222423	-4.26957	4.90697	2.55627e-05	0.00836397	-0.81206
cg25909885	0.00122666	2.8154	4.90505	2.57053e-05	0.00838303	-0.812136
cg15676500	0.00299599	2.86114	4.89532	2.64443e-05	0.00846433	-0.81309
cg16416578	-0.00182228	3.27508	-4.9041	2.57768e-05	0.00838303	-0.814301
cg05767489	0.00177928	2.71214	4.91235	2.51645e-05	0.0082908	-0.814307
cg05673432	0.00126333	2.02229	4.90507	2.57043e-05	0.00838303	-0.815275
cg20930802	-0.0016256	-3.57443	-4.90193	2.59403e-05	0.00839507	-0.815599
cg15654779	0.0014159	4.2786	4.90434	2.57587e-05	0.00838303	-0.818989
cg11274172	-0.00153737	-0.965875	-4.88642	2.71392e-05	0.00856349	-0.81905
cg21368143	-0.00179078	2.95762	-4.895	2.64693e-05	0.00846577	-0.819329
cg08864283	0.00207971	4.47669	4.88655	2.71286e-05	0.00856349	-0.822051
cg00898190	0.0014206	0.991435	4.91089	2.52721e-05	0.00829651	-0.82232
cg20632224	0.00117547	1.71311	4.9033	2.5837e-05	0.00838717	-0.822889
cg27294288	0.00173784	1.73394	4.89881	2.61775e-05	0.00841697	-0.823088
cg13607230	0.00198535	-0.838785	4.8891	2.69278e-05	0.00853409	-0.827069
cg16533373	-0.00175105	-3.47808	-4.89321	2.66077e-05	0.00848369	-0.828059
cg19582115	0.00180076	2.62206	4.90559	2.56651e-05	0.00838303	-0.829059
cg00174851	-0.00122994	0.138134	-4.87422	2.81205e-05	0.00875611	-0.829065
cg13210467	-0.0016272	-1.57487	-4.89863	2.61911e-05	0.00841697	-0.831616
cg22939345	0.0010534	2.15622	4.90032	2.60621e-05	0.0084078	-0.836096
cg26776844	0.00188225	3.14241	4.90407	2.57789e-05	0.00838303	-0.836534
cg12442236	-0.00217603	-2.58575	-4.90401	2.57836e-05	0.00838303	-0.836741
cg26203883	-0.00261547	-4.78814	-4.87546	2.80187e-05	0.00873762	-0.837009
cg15163151	0.00140441	2.38933	4.89178	2.67188e-05	0.00850887	-0.838324
cg24377604	0.0021108	1.80844	4.90163	2.59632e-05	0.00839507	-0.840058
cg25548221	0.00136244	2.58376	4.89361	2.65762e-05	0.00848369	-0.842039
cg24858744	0.00108663	2.60971	4.89772	2.62601e-05	0.00842577	-0.84252
cg06717615	0.00208189	2.79762	4.90086	2.60215e-05	0.00840735	-0.84413
cg01795660	0.00134467	1.2327	4.85888	2.94042e-05	0.00899282	-0.844674
cg23199643	0.00182805	4.1061	4.89769	2.62625e-05	0.00842577	-0.845656
cg25739700	0.00127765	1.25742	4.86506	2.88801e-05	0.00890521	-0.850342
cg03929816	0.00208108	2.71597	4.90254	2.58944e-05	0.00839507	-0.851742
cg18065318	-0.00197789	-1.7172	-4.89108	2.67734e-05	0.00851019	-0.855481
cg17928916	0.00254626	2.83819	4.89914	2.61519e-05	0.00841697	-0.856321
cg14984246	-0.00104543	-3.35046	-4.88609	2.71646e-05	0.00856349	-0.857714
cg09695187	-0.00243395	3.61614	-4.89859	2.61943e-05	0.00841697	-0.861356
cg23191772	0.00146521	-4.55923	4.88959	2.68895e-05	0.00853396	-0.863426
cg15602741	-0.00114173	2.1441	-4.89081	2.67943e-05	0.00851029	-0.864449
cg26910092	-0.00235074	-5.63735	-4.86205	2.91339e-05	0.00896336	-0.868337
cg03155271	0.00180415	2.0891	4.89109	2.67727e-05	0.00851019	-0.868595
cg03383472	0.00167109	3.34548	4.88801	2.70135e-05	0.00854699	-0.869125
cg23001918	0.00228834	2.02049	4.88265	2.74387e-05	0.00861538	-0.869926
cg07050772	-0.00278173	-5.18037	-4.88506	2.72465e-05	0.00857465	-0.871392
cg01519877	-0.00242603	-3.66519	-4.88906	2.69314e-05	0.00853409	-0.87275
cg14731391	0.00234959	2.1622	4.88569	2.71964e-05	0.00856542	-0.872975
cg01588444	0.00236441	2.0095	4.87625	2.79548e-05	0.00873088	-0.876646
cg15316734	0.0018975	2.7553	4.88704	2.70896e-05	0.00856349	-0.878728
cg10997640	-0.00352536	-4.82976	-4.88323	2.73918e-05	0.00860723	-0.879461
cg14370961	-0.00566315	-6.60944	-4.87212	2.82926e-05	0.0087964	-0.883942
cg03312366	-0.0020024	-2.372	-4.88118	2.75557e-05	0.00862812	-0.886102
cg21644077	-0.00112091	2.93728	-4.84042	3.10266e-05	0.00930269	-0.886595
cg04799823	-0.00143009	-4.2925	-4.88603	2.71695e-05	0.00856349	-0.886672
cg15133208	-0.00292159	-0.958568	-4.88859	2.69679e-05	0.00853913	-0.887447
cg17597744	-0.00256335	-4.50952	-4.86037	2.92768e-05	0.00897384	-0.887804
cg11022537	0.00187209	2.00111	4.88099	2.75713e-05	0.00862812	-0.89324
cg21215272	-0.00192677	-4.4442	-4.88042	2.76173e-05	0.00863204	-0.894946
cg13304825	-0.00254614	-0.680128	-4.83996	3.10687e-05	0.00930852	-0.895988
cg18835596	0.00141957	0.926446	4.88397	2.73331e-05	0.00859532	-0.896076
cg13561817	-0.00130133	2.69783	-4.86409	2.89615e-05	0.00892364	-0.896819
cg02771392	0.00138029	0.917297	4.83776	3.1268e-05	0.00932133	-0.900258
cg10042478	0.00134068	1.16501	4.87224	2.82831e-05	0.0087964	-0.901849
cg14679607	0.00218578	1.38581	4.88123	2.7552e-05	0.00862812	-0.90204
cg26636193	-0.00167165	-5.1432	-4.8513	3.00602e-05	0.00910629	-0.905376
cg00166836	0.00237732	2.69189	4.88083	2.75839e-05	0.00862812	-0.906326
cg05687194	0.00443415	-6.24564	4.86892	2.85576e-05	0.0088452	-0.912919
cg00174992	-0.00103953	2.11818	-4.87598	2.79763e-05	0.00873099	-0.913147
cg16397176	-0.00129553	1.88913	-4.86685	2.87302e-05	0.00887596	-0.914584
cg04900427	-0.00206419	-3.61765	-4.86841	2.85997e-05	0.0088452	-0.914843
cg27270962	0.000880571	-0.208694	4.86867	2.85786e-05	0.0088452	-0.915069
cg00050984	-0.00364067	-5.7927	-4.82494	3.2456e-05	0.00949409	-0.917531
cg25880939	0.00156748	1.74538	4.83766	3.12773e-05	0.00932133	-0.919768
cg26360197	-0.00101146	-0.0406194	-4.84532	3.05876e-05	0.00921729	-0.923367
cg11851382	-0.00209418	2.29756	-4.86953	2.85064e-05	0.0088452	-0.924797
cg10683055	-0.00154259	-3.58176	-4.86843	2.85983e-05	0.0088452	-0.926285
cg23450481	0.00286494	1.48946	4.87474	2.80776e-05	0.00874936	-0.928348
cg06013113	0.00232997	3.80807	4.8596	2.93427e-05	0.00898734	-0.929159
cg00023001	-0.00153753	-4.05898	-4.8613	2.91979e-05	0.00897308	-0.929956
cg27388962	-0.00131858	0.933173	-4.86548	2.88446e-05	0.0089009	-0.931147
cg11690578	0.00135174	0.571048	4.86844	2.85976e-05	0.0088452	-0.933338
cg26386044	0.00197316	2.36653	4.8667	2.87422e-05	0.00887596	-0.93616
cg04441314	0.00124978	2.27126	4.85285	2.99247e-05	0.00908461	-0.936491
cg10633981	-0.00144002	0.863775	-4.8529	2.99208e-05	0.00908461	-0.93651
cg25478113	-0.00234174	-5.26477	-4.85127	3.00624e-05	0.00910629	-0.937922
cg19040163	-0.0064389	-7.17729	-4.82607	3.23495e-05	0.00948692	-0.94108
cg13627416	0.0106329	-8.90231	4.85609	2.96439e-05	0.00903525	-0.941581
cg12616683	0.00181365	3.82145	4.86085	2.92357e-05	0.00897308	-0.942315
cg12811157	0.00672635	-2.98062	4.85914	2.93822e-05	0.00899276	-0.945759
cg04135372	-0.00208053	-2.47615	-4.86351	2.90103e-05	0.00893199	-0.947335
cg04372533	0.00125943	1.76895	4.83649	3.13838e-05	0.00932164	-0.94932
cg10965178	-0.00135634	0.647796	-4.86113	2.92126e-05	0.00897308	-0.951937
cg03571145	-0.00133357	-0.483215	-4.79236	3.56807e-05	0.00991235	-0.955465
cg02434736	-0.00170209	3.03046	-4.86066	2.92526e-05	0.00897308	-0.957161
cg16509192	-0.00138768	2.6757	-4.80817	3.4078e-05	0.00968907	-0.959271
cg04264925	-0.00117735	-0.0600688	-4.84122	3.09548e-05	0.00929498	-0.962309
cg01087463	-0.00149554	3.25469	-4.84811	3.034e-05	0.00915893	-0.963853
cg01101178	0.00139736	1.99852	4.85724	2.95452e-05	0.00902876	-0.964015
cg09199848	-0.00174425	3.07417	-4.857	2.95655e-05	0.00902876	-0.966933
cg10266490	-0.00118075	-1.39672	-4.8243	3.25166e-05	0.00949409	-0.970388
cg21189480	0.00195003	1.57634	4.84917	3.02472e-05	0.00914214	-0.970454
cg02723399	0.0021154	-6.19349	4.80931	3.39648e-05	0.00967692	-0.971669
cg13294738	0.00158166	2.09843	4.85361	2.98587e-05	0.00908461	-0.972028
cg12254611	-0.00183018	-3.24401	-4.85599	2.96525e-05	0.00903525	-0.972595
cg03138206	-0.00183531	2.69723	-4.83739	3.1302e-05	0.00932133	-0.973658
cg16839093	-0.00195661	-4.09038	-4.81074	3.38246e-05	0.009657	-0.974595
cg27089559	0.00131356	2.39472	4.84061	3.10094e-05	0.00930269	-0.975537
cg25621096	-0.00216445	-2.85754	-4.85607	2.96456e-05	0.00903525	-0.97608
cg07524446	-0.00260306	-5.81538	-4.83619	3.14112e-05	0.00932307	-0.977727
cg12179380	0.00159627	2.27337	4.85019	3.01573e-05	0.00912165	-0.979489
cg13195218	-0.00177128	-4.98761	-4.83444	3.15715e-05	0.00935718	-0.98026
cg15600669	0.00229498	3.10193	4.82166	3.27674e-05	0.00951816	-0.981265
cg05480110	0.00190181	2.05655	4.82491	3.24592e-05	0.00949409	-0.982006
cg14756530	-0.00304592	-5.18109	-4.81903	3.30188e-05	0.00956607	-0.982276
cg01725586	-0.00214435	-4.29462	-4.83805	3.12416e-05	0.00932133	-0.982456
cg16964716	0.001692	1.85568	4.85052	3.01282e-05	0.00911953	-0.98372
cg10011062	-0.00631651	4.74227	-4.764	3.87459e-05	0.0103792	-0.986301
cg21545248	0.00217784	1.1911	4.85572	2.96756e-05	0.00903561	-0.986493
cg25792990	-0.00398836	-3.41751	-4.85228	2.9974e-05	0.00909289	-0.988605
cg10475172	-0.000807567	1.28855	-4.83304	3.16999e-05	0.00937502	-0.9891
cg26684131	-0.00126518	2.3553	-4.843	3.07948e-05	0.00926012	-0.989517
cg24873743	-0.0096017	-7.46319	-4.83675	3.13601e-05	0.00932133	-0.990977
cg01106248	0.00240598	3.01208	4.85288	2.99223e-05	0.00908461	-0.991471
cg21656748	-0.00580051	-7.10228	-4.84518	3.05999e-05	0.00921729	-0.991587
cg09451960	-0.00504953	-6.28955	-4.84803	3.03472e-05	0.00915893	-0.999786
cg22190028	-0.0111242	-8.74797	-4.74541	4.08951e-05	0.0106102	-1.00086
cg21220147	-0.00239927	-4.35905	-4.84413	3.06936e-05	0.00923642	-1.00122
cg00863913	-0.00187683	2.64774	-4.8451	3.06077e-05	0.00921729	-1.0039
cg26173773	0.00219964	1.95464	4.81509	3.33994e-05	0.00961802	-1.00434
cg24766840	-0.00188182	4.30038	-4.83102	3.1887e-05	0.00942358	-1.00549
cg01510388	0.00275951	-0.570885	4.8005	3.4846e-05	0.00980086	-1.00554
cg06415550	0.00204154	4.59141	4.82391	3.25533e-05	0.00949409	-1.00554
cg12593511	0.00164891	2.23453	4.83706	3.13317e-05	0.00932133	-1.00888
cg22843950	-0.00141075	0.410024	-4.83861	3.11906e-05	0.00932133	-1.0094
cg01619562	0.00112039	0.884152	4.82975	3.20046e-05	0.00943659	-1.01057
cg03882914	-0.0016339	-2.00003	-4.81526	3.33828e-05	0.00961802	-1.01126
cg18000326	0.00137132	1.77586	4.84121	3.09558e-05	0.00929498	-1.01375
cg16977520	0.000863691	2.11347	4.83027	3.19569e-05	0.00943073	-1.014
cg15842208	0.00159716	1.80428	4.80087	3.48089e-05	0.00980086	-1.01463
cg16140714	0.00250584	2.53929	4.82701	3.22615e-05	0.00947989	-1.01708
cg16045355	0.00161489	2.76919	4.82956	3.20226e-05	0.00943659	-1.01921
cg00227578	0.00117625	-4.05718	4.815	3.34081e-05	0.00961802	-1.01985
cg23973034	0.00165583	-4.26693	4.83046	3.1939e-05	0.00943073	-1.02366
cg20532559	0.00130556	2.35377	4.83684	3.13514e-05	0.00932133	-1.02377
cg03916783	0.0015524	1.54894	4.82715	3.22482e-05	0.00947989	-1.02432
cg14622017	0.00148609	2.64536	4.82602	3.23545e-05	0.00948692	-1.02687
cg04154405	0.00179339	2.60845	4.83492	3.15278e-05	0.00935093	-1.02822
cg04367427	0.00173532	1.45537	4.83886	3.11683e-05	0.00932133	-1.03055
cg05221720	0.00272799	2.12922	4.82559	3.23943e-05	0.00949186	-1.03209
cg14705208	0.00163838	1.39607	4.83791	3.12543e-05	0.00932133	-1.03219
cg26494782	0.00182074	2.68445	4.83381	3.16294e-05	0.00936503	-1.03227
cg20607331	-0.0300734	-10.1215	-4.73817	4.17638e-05	0.0106876	-1.03333
cg15551982	0.00112041	2.68948	4.82317	3.26237e-05	0.00949409	-1.03605
cg18742464	0.00145318	2.79256	4.81229	3.36726e-05	0.00965054	-1.03735
cg21952646	-0.00228124	-3.54274	-4.82321	3.26199e-05	0.00949409	-1.03747
cg22398093	0.00193106	-4.47474	4.83714	3.13246e-05	0.00932133	-1.03827
cg10875499	0.00210471	2.22551	4.83366	3.16434e-05	0.00936503	-1.03966
cg08565979	-0.00186391	2.30475	-4.80215	3.46794e-05	0.00979287	-1.04282
cg11960377	0.00151812	3.56683	4.82841	3.21299e-05	0.00946145	-1.04604
cg00109451	0.00155858	2.55508	4.82429	3.25171e-05	0.00949409	-1.04838
cg06828127	0.00123137	1.07971	4.80853	3.40423e-05	0.00968907	-1.05237
cg10517018	0.000972381	1.24352	4.82308	3.26322e-05	0.00949409	-1.05414
cg00992145	-0.00130643	2.61932	-4.82461	3.24872e-05	0.00949409	-1.05504
cg16581536	-0.00242611	-4.42603	-4.80978	3.39191e-05	0.00967497	-1.05722
cg16499956	-0.00125636	2.14708	-4.82197	3.27377e-05	0.00951807	-1.05926
cg04847419	0.00114184	-4.55991	4.80144	3.47518e-05	0.00979287	-1.05931
cg26248091	0.00235779	3.63406	4.8262	3.23374e-05	0.00948692	-1.05964
cg09856869	0.00111402	0.301107	4.82057	3.28708e-05	0.00953659	-1.05966
cg16704476	-0.0049715	-3.31702	-4.76579	3.85452e-05	0.0103471	-1.06147
cg21177463	0.0017348	1.19003	4.82801	3.21674e-05	0.00946575	-1.06245
cg07033202	0.000971378	-1.50712	4.79522	3.53854e-05	0.00988246	-1.06269
cg04674508	-0.00106159	-2.33364	-4.81664	3.32494e-05	0.00959912	-1.06336
cg04307927	-0.00740835	-8.55485	-4.79835	3.50652e-05	0.00984081	-1.06747
cg11725182	0.00131655	1.60759	4.81206	3.36946e-05	0.00965054	-1.06748
cg25230111	0.00258731	-4.83955	4.81967	3.29575e-05	0.009555	-1.06835
cg02591199	-0.00579855	-6.56761	-4.79479	3.54293e-05	0.00988246	-1.06852
cg04498433	-0.00443259	-6.95276	-4.75883	3.93315e-05	0.010449	-1.06947
cg00522719	0.00241259	3.44813	4.82148	3.27842e-05	0.00951816	-1.0705
cg15538767	-0.00109478	-0.752043	-4.81721	3.3194e-05	0.00959736	-1.07285
cg10318313	0.00133201	1.23887	4.8232	3.26204e-05	0.00949409	-1.07409
cg17975976	0.00176194	0.986773	4.8109	3.38087e-05	0.009657	-1.07542
cg25461249	0.00178433	2.95489	4.81618	3.32939e-05	0.00960525	-1.07717
cg13150061	0.00118238	1.62062	4.81297	3.36057e-05	0.00964124	-1.08327
cg21617494	-0.0026074	3.35415	-4.81322	3.35814e-05	0.00964098	-1.08358
cg27310093	-0.00105572	2.64591	-4.81668	3.32447e-05	0.00959912	-1.0844
cg01505148	0.00181661	2.99617	4.81718	3.31967e-05	0.00959736	-1.08553
cg23090060	-0.00227899	3.17834	-4.78346	3.66159e-05	0.0100224	-1.08596
cg27075800	-0.00161473	2.79599	-4.81332	3.35718e-05	0.00964098	-1.0872
cg06304856	0.00131633	2.15257	4.81101	3.37979e-05	0.009657	-1.08756
cg07691914	0.0019511	3.03321	4.80838	3.40572e-05	0.00968907	-1.08843
cg21115484	-0.00555863	-6.15544	-4.78847	3.60866e-05	0.00995763	-1.08857
cg11386034	0.00192087	1.14907	4.81419	3.34865e-05	0.00963385	-1.08928
cg01073821	0.00148297	1.95584	4.80733	3.41618e-05	0.00969416	-1.08946
cg22929099	-0.00130785	2.60171	-4.79939	3.4959e-05	0.00981778	-1.09008
cg00248828	-0.00141506	1.96601	-4.78814	3.61209e-05	0.00995763	-1.09082
cg03591801	-0.00317193	-5.75807	-4.80446	3.44479e-05	0.00975389	-1.09204
cg19676238	-0.00115235	3.4722	-4.81174	3.37258e-05	0.00965054	-1.09374
cg03252829	-0.00200669	-3.81404	-4.80367	3.45265e-05	0.00976273	-1.09378
cg18767846	-0.00171024	-1.63401	-4.80728	3.41664e-05	0.00969416	-1.09452
cg14030836	-0.00095978	1.04441	-4.81168	3.37318e-05	0.00965054	-1.0947
cg12711530	-0.00197807	3.05911	-4.79572	3.53344e-05	0.00987602	-1.0949
cg14305401	0.00196586	2.35032	4.81359	3.35453e-05	0.00964098	-1.09589
cg06563686	-0.00277697	-5.75944	-4.78619	3.63262e-05	0.00999069	-1.0997
cg11582018	-0.00230021	-3.84836	-4.80576	3.4318e-05	0.00972378	-1.10005
cg18371836	-0.00156559	2.53699	-4.80204	3.46906e-05	0.00979287	-1.10296
cg06058209	0.00186948	1.59327	4.78971	3.5957e-05	0.00995554	-1.10403
cg13470212	-0.00130518	2.71732	-4.80634	3.42602e-05	0.0097141	-1.10416
cg04750265	0.00150548	0.96521	4.8079	3.41046e-05	0.00968995	-1.10523
cg26498616	0.00288838	4.25742	4.80153	3.4742e-05	0.00979287	-1.10607
cg05789359	0.00204451	4.61323	4.79605	3.53001e-05	0.00987313	-1.11063
cg19914345	-0.00261862	-5.76272	-4.79018	3.59073e-05	0.00995516	-1.11278
cg07024545	-0.00463776	-6.44421	-4.77202	3.78534e-05	0.0102474	-1.11399
cg04409319	0.00153271	1.67128	4.80962	3.39345e-05	0.00967497	-1.11439
cg11883418	-0.00143746	-2.45722	-4.79797	3.51039e-05	0.00984406	-1.11769
cg19257531	-0.00384023	-5.03291	-4.79748	3.51535e-05	0.00984406	-1.11922
cg18124782	0.00157199	1.88891	4.79372	3.55396e-05	0.00989966	-1.12142
cg04420349	0.00103692	0.19479	4.75489	3.97842e-05	0.0104629	-1.12323
cg19791591	-0.000945241	3.17444	-4.78429	3.65279e-05	0.0100224	-1.12384
cg03796952	-0.00316296	-5.75849	-4.80045	3.48515e-05	0.00980086	-1.12547
cg13486387	-0.00394626	-5.73772	-4.78905	3.60258e-05	0.00995763	-1.12556
cg01307007	0.00221308	3.37778	4.80389	3.4505e-05	0.00976273	-1.12616
cg11410649	0.00122208	2.32042	4.79208	3.57099e-05	0.00991376	-1.12658
cg19262334	0.00165648	2.59004	4.77934	3.70568e-05	0.0100973	-1.1269
cg12945769	0.00185224	2.96728	4.7974	3.51621e-05	0.00984406	-1.13138
cg17578638	0.00222301	4.11207	4.75696	3.95466e-05	0.0104599	-1.13588
cg11062168	0.00206925	0.708142	4.80167	3.47276e-05	0.00979287	-1.138
cg26246658	0.00550403	-4.66083	4.79147	3.57727e-05	0.00992452	-1.13908
cg06826808	0.0065185	-7.82798	4.79939	3.49593e-05	0.00981778	-1.13996
cg13357602	-0.00167027	-0.99911	-4.78719	3.62209e-05	0.00997501	-1.14025
cg15477600	0.00268728	-5.01344	4.78465	3.64892e-05	0.0100224	-1.14062
cg04944393	-0.00183405	2.48002	-4.79359	3.5553e-05	0.00989966	-1.14253
cg25105316	-0.00201253	3.08424	-4.78427	3.65294e-05	0.0100224	-1.14445
cg05307257	0.00258639	4.48095	4.7973	3.51723e-05	0.00984406	-1.14917
cg18482256	0.00263597	-3.70153	4.79494	3.54146e-05	0.00988246	-1.14991
cg07834934	0.0014178	0.861734	4.79281	3.56337e-05	0.00990596	-1.15016
cg14460503	-0.00325088	4.26783	-4.78913	3.60174e-05	0.00995763	-1.15059
cg10377644	0.00152534	2.72907	4.7935	3.55631e-05	0.00989966	-1.15065
cg17143303	0.00142304	-0.0110097	4.78378	3.65812e-05	0.0100224	-1.15661
cg11563844	-0.00128956	-3.4736	-4.78814	3.61206e-05	0.00995763	-1.15688
cg05585821	-0.0107003	-6.9672	-4.78802	3.61336e-05	0.00995763	-1.15731
cg11741432	0.00121735	0.752483	4.78237	3.67318e-05	0.0100419	-1.15787
cg24089935	0.00506946	-6.38811	4.78118	3.68591e-05	0.0100567	-1.15924
cg11210374	-0.00316018	1.92751	-4.79301	3.5614e-05	0.00990596	-1.15973
cg22472267	-0.00118631	2.81718	-4.78329	3.66335e-05	0.0100224	-1.16073
cg13202816	-0.0017788	-4.41284	-4.78687	3.62544e-05	0.00997759	-1.16203
cg21626540	0.00196301	0.158037	4.7882	3.61152e-05	0.00995763	-1.16262
cg27379587	-0.0015718	-2.77044	-4.78327	3.66361e-05	0.0100224	-1.16262
cg27083787	-0.00179942	2.71952	-4.78993	3.5934e-05	0.00995554	-1.17045
cg21171204	0.00227176	1.46922	4.76275	3.8887e-05	0.0103967	-1.17112
cg19924025	-0.00238607	-4.25514	-4.76872	3.82179e-05	0.0102913	-1.17386
cg25204769	-0.00133399	4.48529	-4.78369	3.65912e-05	0.0100224	-1.17779
cg09813341	0.00165483	0.284871	4.7696	3.8121e-05	0.0102719	-1.18113
cg00505381	0.00154203	-5.05703	4.77955	3.70341e-05	0.0100973	-1.18113
cg06069861	-0.00238032	-2.82987	-4.78157	3.68176e-05	0.0100521	-1.18165
cg13264018	0.00094433	2.0104	4.77291	3.77559e-05	0.0102404	-1.18199
cg01246676	-0.00193002	-3.08516	-4.77171	3.7888e-05	0.0102488	-1.18436
cg01656837	-0.00193454	3.30659	-4.77199	3.78563e-05	0.0102474	-1.18675
cg14191885	-0.00166461	1.53182	-4.75691	3.95522e-05	0.0104599	-1.18706
cg11602459	-0.011036	-7.20774	-4.73501	4.21487e-05	0.0107574	-1.18706
cg00632811	-0.00974353	-1.24425	-4.78176	3.67967e-05	0.0100521	-1.1876
cg01979266	0.00167864	1.18685	4.76164	3.90128e-05	0.0104236	-1.1881
cg23681110	0.00162123	1.89351	4.76026	3.91685e-05	0.010449	-1.18966
cg06067598	0.0025774	1.91564	4.7732	3.77241e-05	0.0102385	-1.19043
cg14001871	0.00154967	1.24378	4.77849	3.71484e-05	0.0101156	-1.19291
cg09348431	-0.00219569	-3.84522	-4.77654	3.73598e-05	0.0101597	-1.19338
cg27498751	0.00176169	1.82259	4.77799	3.72026e-05	0.0101237	-1.20172
cg14839808	-0.00119718	-2.79489	-4.74268	4.12202e-05	0.010658	-1.20178
cg18254586	-0.00103868	1.83055	-4.77206	3.78495e-05	0.0102474	-1.20181
cg19133023	0.000837656	2.22457	4.7715	3.7911e-05	0.0102488	-1.20482
cg20117778	-0.00206476	-4.113	-4.77593	3.74262e-05	0.0101711	-1.20774
cg24624841	-0.00165238	-1.25201	-4.76979	3.80995e-05	0.0102719	-1.20874
cg19543317	-0.00102868	1.75983	-4.77412	3.76226e-05	0.0102177	-1.21235
cg06995135	-0.0017154	3.11907	-4.72372	4.35525e-05	0.0109283	-1.21333
cg02071418	-0.00172687	-1.76116	-4.76449	3.8691e-05	0.010378	-1.21791
cg15721615	-0.00202525	3.01525	-4.76742	3.83623e-05	0.0103234	-1.21792
cg08099701	0.00191379	2.68217	4.75415	3.98706e-05	0.0104629	-1.21838
cg23952210	0.00125858	1.86129	4.75531	3.97365e-05	0.0104629	-1.21907
cg16253451	0.00202985	2.15311	4.76574	3.85507e-05	0.0103471	-1.2194
cg27496936	0.0011754	1.48011	4.74432	4.10244e-05	0.0106273	-1.22064
cg01335785	0.00153105	3.79456	4.77041	3.80312e-05	0.0102719	-1.22131
cg01124027	-0.00598483	-7.09193	-4.7486	4.05186e-05	0.0105391	-1.2233
cg13943052	-0.00196261	-4.13713	-4.75316	3.99855e-05	0.0104731	-1.22526
cg01152727	0.00151772	1.21833	4.76969	3.81104e-05	0.0102719	-1.22582
cg11921538	-0.00144671	-3.84571	-4.72567	4.33065e-05	0.0109163	-1.22617
cg02449461	-0.00136286	-2.1227	-4.75059	4.02847e-05	0.0105137	-1.22668
cg14331998	0.00201455	3.65229	4.76336	3.88175e-05	0.0103894	-1.22775
cg06966040	-0.00159839	-4.44484	-4.75965	3.92383e-05	0.010449	-1.22859
cg04151612	-0.00278032	-3.39288	-4.76985	3.80932e-05	0.0102719	-1.22934
cg09991633	-0.00149578	2.78144	-4.75514	3.9756e-05	0.0104629	-1.23262
cg03439958	-0.00287128	5.54431	-4.75769	3.94619e-05	0.0104599	-1.23659
cg18721089	0.00159774	1.3862	4.76583	3.85407e-05	0.0103471	-1.237
cg21817673	-0.00218379	-3.99394	-4.76412	3.87325e-05	0.0103792	-1.23707
cg01449218	-0.00112834	-4.19788	-4.75369	3.99241e-05	0.0104703	-1.23753
cg05450629	0.00241861	2.83949	4.76596	3.85252e-05	0.0103471	-1.24138
cg04398190	0.00149935	2.2467	4.75973	3.92295e-05	0.010449	-1.24162
cg06123940	0.00130027	1.5434	4.75644	3.96063e-05	0.0104629	-1.24206
cg12062270	0.00178768	2.12287	4.74132	4.13835e-05	0.0106698	-1.24251
cg10876928	0.00138854	1.45397	4.7496	4.04006e-05	0.0105193	-1.24368
cg15364784	0.0019175	-4.58517	4.71256	4.49865e-05	0.0111658	-1.24555
cg02786269	0.00234663	3.44398	4.75898	3.93154e-05	0.010449	-1.24638
cg24879782	-0.0024606	-4.7432	-4.75416	3.98696e-05	0.0104629	-1.24664
cg23297812	0.00179848	3.08649	4.75937	3.92702e-05	0.010449	-1.24763
cg05093315	0.00152899	2.22152	4.75931	3.92771e-05	0.010449	-1.25002
cg14023762	-0.00114785	2.77573	-4.75419	3.98657e-05	0.0104629	-1.25026
cg19838074	0.00243712	3.72469	4.76321	3.88343e-05	0.0103894	-1.25038
cg02022491	0.00311309	3.88407	4.76018	3.91775e-05	0.010449	-1.25136
cg07525857	-0.00214515	-4.47412	-4.75879	3.93361e-05	0.010449	-1.25361
cg02600099	0.00153163	3.04379	4.7545	3.98296e-05	0.0104629	-1.25545
cg25295218	-0.00278304	-5.65469	-4.75319	3.99818e-05	0.0104731	-1.25563
cg26880777	0.00158042	1.09975	4.75689	3.95544e-05	0.0104599	-1.25597
cg25775449	0.00156415	2.35869	4.75599	3.96582e-05	0.0104629	-1.25664
cg27014913	-0.00186699	2.12863	-4.74421	4.10384e-05	0.0106273	-1.25739
cg16215362	0.00164005	3.13797	4.75051	4.02936e-05	0.0105137	-1.25953
cg01237501	0.00169171	3.42211	4.75786	3.9443e-05	0.0104599	-1.26035
cg25345738	-0.00838328	-0.829119	-4.755	3.97722e-05	0.0104629	-1.26053
cg24479859	0.00256908	2.21944	4.75001	4.03528e-05	0.0105158	-1.26098
cg13639157	0.00179858	2.09396	4.75582	3.96771e-05	0.0104629	-1.26378
cg16424920	-0.00304402	-3.55875	-4.75801	3.94256e-05	0.0104599	-1.26418
cg26229361	0.00146402	1.43384	4.75744	3.94912e-05	0.0104599	-1.26469
cg13522114	0.00192429	3.27804	4.75029	4.03195e-05	0.0105138	-1.26488
cg14118839	0.0018916	2.80057	4.72124	4.38672e-05	0.0109805	-1.26622
cg04510639	-0.00217641	-3.08615	-4.74053	4.14791e-05	0.010676	-1.26862
cg08169830	0.00165033	2.18966	4.75055	4.02895e-05	0.0105137	-1.26953
cg10613815	0.00184845	1.21178	4.72541	4.33398e-05	0.0109163	-1.26993
cg19969104	0.00172919	1.77218	4.74026	4.15111e-05	0.010676	-1.27421
cg05720871	0.00109413	1.84601	4.74336	4.11393e-05	0.0106468	-1.27447
cg24923860	-0.00300311	5.31422	-4.75203	4.01164e-05	0.0105007	-1.27499
cg09915978	0.00184915	2.05299	4.75523	3.97449e-05	0.0104629	-1.27511
cg11025793	-0.00183948	-2.91606	-4.74036	4.14993e-05	0.010676	-1.27678
cg15621874	-0.00181174	1.64008	-4.71351	4.4862e-05	0.0111416	-1.27683
cg27465858	-0.00245645	-3.5172	-4.74784	4.06078e-05	0.0105556	-1.27693
cg15448385	0.00236299	3.98673	4.75151	4.01776e-05	0.01051	-1.27775
cg04819167	0.00201784	2.33684	4.71534	4.46251e-05	0.0111037	-1.27887
cg17657502	-0.00139556	-3.06191	-4.73868	4.17026e-05	0.0106876	-1.27918
cg13917560	0.0019974	3.6772	4.73253	4.24527e-05	0.0108102	-1.27953
cg08545132	0.00182701	3.78906	4.75115	4.02188e-05	0.0105137	-1.28035
cg22919370	0.00210456	-4.95166	4.70155	4.64461e-05	0.0113971	-1.28054
cg26246744	0.00222835	4.71822	4.69507	4.7328e-05	0.0114441	-1.28358
cg11524039	0.0027074	3.53748	4.70732	4.56758e-05	0.0112825	-1.28563
cg02383368	0.00187176	3.13194	4.74946	4.04171e-05	0.0105193	-1.28651
cg05869491	0.0014651	2.50666	4.7341	4.22602e-05	0.0107679	-1.28691
cg07738268	0.00137387	1.75083	4.74176	4.13305e-05	0.0106628	-1.28804
cg06587054	-0.00575078	-6.69062	-4.70849	4.55203e-05	0.0112509	-1.28834
cg04726702	0.00187069	2.5599	4.74454	4.0999e-05	0.0106273	-1.28848
cg03764818	0.00112754	1.888	4.7469	4.07189e-05	0.0105711	-1.28875
cg00765765	0.00269479	0.646555	4.74695	4.07131e-05	0.0105711	-1.2899
cg02879776	-0.00142461	1.92095	-4.73829	4.1749e-05	0.0106876	-1.29105
cg01241375	-0.00150719	-4.59616	-4.72139	4.38484e-05	0.0109805	-1.29127
cg27417846	0.00153383	-4.16836	4.72479	4.3418e-05	0.0109163	-1.29202
cg00788521	-0.00142364	3.29914	-4.74235	4.12601e-05	0.010658	-1.29466
cg07322678	-0.00806575	-8.70331	-4.72788	4.30308e-05	0.0108856	-1.29925
cg16294013	-0.00168117	-2.75665	-4.73925	4.16331e-05	0.0106873	-1.30001
cg22248750	-0.00119018	2.75454	-4.7383	4.1748e-05	0.0106876	-1.30004
cg03803811	-0.00224426	-4.59953	-4.73692	4.1916e-05	0.0107133	-1.30012
cg13746414	-0.00213048	-2.95626	-4.74077	4.14494e-05	0.010676	-1.30141
cg17811323	-0.00168322	1.08435	-4.74186	4.13185e-05	0.0106628	-1.30222
cg20054420	0.00160366	2.01555	4.739	4.16638e-05	0.0106876	-1.30456
cg02893490	0.00258556	4.30619	4.7266	4.31903e-05	0.0109163	-1.30671
cg15026243	0.00327396	3.33173	4.73183	4.25392e-05	0.010819	-1.30805
cg16537129	-0.00149277	-4.12191	-4.72781	4.30389e-05	0.0108856	-1.30876
cg00010954	-0.00139269	-0.844649	-4.73155	4.25741e-05	0.010819	-1.30877
cg15298545	0.00212405	2.61633	4.74239	4.12555e-05	0.010658	-1.30902
cg08853494	-0.00298262	-4.89729	-4.73989	4.15563e-05	0.0106794	-1.30973
cg14582154	-0.00115547	-3.38927	-4.72786	4.30323e-05	0.0108856	-1.31252
cg21169267	0.00138405	1.87532	4.73972	4.15761e-05	0.0106794	-1.31278
cg14311251	-0.00148542	2.13179	-4.73479	4.21752e-05	0.0107574	-1.31514
cg26299079	-0.000942077	1.1094	-4.67978	4.94737e-05	0.0117018	-1.31677
cg03950599	0.00623902	1.73232	4.71911	4.41396e-05	0.011042	-1.31716
cg05138787	-0.00177809	3.39068	-4.70273	4.62877e-05	0.0113838	-1.31815
cg26519486	0.00114487	-4.29814	4.73014	4.2749e-05	0.0108457	-1.31849
cg11482879	-0.00379848	0.804296	-4.73012	4.27513e-05	0.0108457	-1.3185
cg09776772	0.00391985	2.43503	4.70127	4.64848e-05	0.0113971	-1.31884
cg03519145	-0.00175817	2.9478	-4.73747	4.18487e-05	0.0107027	-1.31961
cg25021893	0.00202624	2.48673	4.73609	4.20171e-05	0.0107324	-1.31984
cg25115524	-0.00136008	2.91406	-4.68669	4.84914e-05	0.0115586	-1.31996
cg15282632	-0.0016813	0.845509	-4.73465	4.2193e-05	0.0107574	-1.32072
cg04098458	0.00255886	-2.95745	4.70385	4.61377e-05	0.0113626	-1.32101
cg25409554	0.00172369	1.79008	4.7314	4.25923e-05	0.010819	-1.32231
cg12072001	-0.0017821	-1.76935	-4.72936	4.28454e-05	0.0108566	-1.32533
cg00444059	0.00193236	2.46319	4.72553	4.33248e-05	0.0109163	-1.32946
cg07618979	0.00109188	2.3261	4.68032	4.9396e-05	0.0116941	-1.33131
cg12192818	-0.0021374	-3.98638	-4.72473	4.34251e-05	0.0109163	-1.33358
cg08456130	-0.00216841	-3.2943	-4.72532	4.33516e-05	0.0109163	-1.33655
cg06285590	-0.00892724	-8.877	-4.72572	4.33012e-05	0.0109163	-1.33799
cg10350880	0.00263006	2.16756	4.72992	4.2776e-05	0.0108457	-1.33849
cg26953293	0.00239035	4.74708	4.71824	4.42513e-05	0.0110565	-1.33897
cg20979128	0.00296584	3.55438	4.73181	4.25424e-05	0.010819	-1.34225
cg07036991	-0.00109661	1.78668	-4.72402	4.35152e-05	0.0109283	-1.34258
cg12138450	-0.00160627	1.94705	-4.71234	4.50153e-05	0.0111662	-1.34863
cg01394007	-0.00612418	-6.24647	-4.6528	5.34969e-05	0.0122323	-1.34983
cg01012134	-0.00104493	2.20086	-4.71538	4.46197e-05	0.0111037	-1.35026
cg11571884	0.002715	2.34389	4.71748	4.43485e-05	0.0110741	-1.35098
cg04724143	-0.00101308	4.48811	-4.71531	4.46285e-05	0.0111037	-1.35217
cg09275602	0.00210144	0.855324	4.69685	4.70844e-05	0.0114441	-1.35634
cg17429000	-0.00269603	-5.77014	-4.72634	4.32234e-05	0.0109163	-1.35818
cg02893348	0.00152663	1.96413	4.72321	4.36171e-05	0.0109378	-1.35885
cg24390820	0.00082907	1.45095	4.70864	4.5501e-05	0.0112509	-1.3591
cg01518846	0.00215776	3.42485	4.72131	4.3859e-05	0.0109805	-1.35987
cg02716826	-0.00138143	-0.100224	-4.67824	4.9695e-05	0.0117273	-1.36156
cg25966295	-0.00154422	2.53846	-4.72509	4.33804e-05	0.0109163	-1.36201
cg00021550	0.00105314	3.07086	4.69633	4.71557e-05	0.0114441	-1.36268
cg04402351	-0.00192307	2.3461	-4.72381	4.35412e-05	0.0109283	-1.3631
cg11772919	-0.00236022	-4.60366	-4.68985	4.80499e-05	0.0115037	-1.36403
cg05606754	-0.00135059	2.28549	-4.70101	4.65199e-05	0.0113971	-1.36514
cg04299389	0.00439029	-4.22244	4.71591	4.45518e-05	0.0111037	-1.36523
cg20365867	0.000850864	2.79933	4.69793	4.69374e-05	0.0114433	-1.36665
cg09541468	0.00162938	-4.36698	4.71853	4.42143e-05	0.011054	-1.36853
cg19459744	0.00222811	2.45511	4.71632	4.44986e-05	0.0110981	-1.3704
cg23537659	0.00131654	1.40241	4.71483	4.46913e-05	0.0111126	-1.37308
cg20870559	0.00228918	-3.23642	4.69326	4.75769e-05	0.0114502	-1.37392
cg27180880	-0.00213831	-4.31915	-4.71441	4.47453e-05	0.0111193	-1.37396
cg06973164	0.00231481	3.95749	4.70219	4.63606e-05	0.0113903	-1.37462
cg08623383	0.00148459	-0.110928	4.70612	4.58349e-05	0.0113099	-1.37644
cg08333555	-0.00159144	-3.18763	-4.70059	4.65767e-05	0.0113971	-1.37926
cg27554189	-0.00100713	2.33635	-4.69075	4.79251e-05	0.0114871	-1.38126
cg01920398	-0.00134898	1.29713	-4.71208	4.50489e-05	0.0111678	-1.3813
cg14917044	0.00152787	3.71663	4.67308	5.04436e-05	0.011831	-1.38169
cg22152500	0.00128187	2.31133	4.68136	4.92477e-05	0.0116684	-1.38206
cg08523727	0.00143033	2.32017	4.71727	4.43755e-05	0.0110741	-1.38254
cg23520948	-0.00247307	-4.32253	-4.68516	4.87075e-05	0.0115804	-1.38295
cg10044184	0.00102148	1.97204	4.70411	4.61034e-05	0.0113609	-1.38305
cg01525244	-0.0016654	-2.51262	-4.6707	5.07924e-05	0.0118909	-1.38524
cg00671600	-0.0011619	2.03173	-4.71186	4.50776e-05	0.0111682	-1.38635
cg20064693	-0.000964558	1.73256	-4.70046	4.65934e-05	0.0113971	-1.39242
cg01428095	-0.00175867	-2.64972	-4.697	4.70631e-05	0.0114441	-1.39414
cg26725153	0.0042025	-5.10519	4.69424	4.74422e-05	0.0114441	-1.39419
cg15974085	-0.00161941	-4.00234	-4.68945	4.81047e-05	0.0115101	-1.39494
cg11342437	-0.00177523	1.06632	-4.70015	4.66355e-05	0.0113971	-1.39541
cg05981034	-0.0012153	0.0717726	-4.70169	4.64283e-05	0.0113971	-1.39541
cg23043640	0.00208114	1.65245	4.6836	4.89286e-05	0.0116129	-1.39611
cg21245132	0.00240159	2.49343	4.71066	4.52357e-05	0.0112007	-1.39676
cg10506160	-0.00135945	-3.5217	-4.70061	4.65734e-05	0.0113971	-1.39706
cg24807495	-0.00206132	2.63159	-4.70933	4.54097e-05	0.011237	-1.40012
cg09248714	0.00125631	-0.38414	4.69633	4.71548e-05	0.0114441	-1.4015
cg13275481	-0.00112446	2.93656	-4.70001	4.6654e-05	0.0113971	-1.40543
cg10125625	-0.00660379	-8.04064	-4.68661	4.85037e-05	0.0115586	-1.40585
cg18601057	-0.00174193	0.107993	-4.7029	4.62648e-05	0.0113838	-1.40832
cg09625351	0.00211106	2.25241	4.70259	4.63065e-05	0.0113838	-1.41087
cg25354926	-0.00303503	4.07495	-4.70607	4.58413e-05	0.0113099	-1.41105
cg03139053	0.00118228	-3.9367	4.66684	5.13644e-05	0.0119817	-1.412
cg00023288	0.00270526	-4.42971	4.69478	4.73673e-05	0.0114441	-1.41326
cg13065504	0.00129133	2.22878	4.69582	4.7225e-05	0.0114441	-1.41709
cg01860189	0.00255923	3.07497	4.70569	4.58923e-05	0.0113157	-1.41756
cg20073451	0.00110806	2.37184	4.69799	4.69284e-05	0.0114433	-1.41871
cg06932780	0.000872645	-3.84059	4.67695	4.98805e-05	0.0117408	-1.41926
cg09577426	-0.00566131	-6.84674	-4.67675	4.99092e-05	0.0117408	-1.41955
cg05402062	-0.00163033	0.993158	-4.69165	4.77992e-05	0.0114751	-1.42214
cg01314391	0.00273275	2.98374	4.6937	4.75168e-05	0.0114441	-1.42233
cg10755516	-0.001351	2.8399	-4.6956	4.72548e-05	0.0114441	-1.42278
cg21820132	-0.00450119	-4.77886	-4.69427	4.74373e-05	0.0114441	-1.42304
cg20873718	0.00295703	-6.18134	4.69039	4.79742e-05	0.0114922	-1.42365
cg05481452	-0.000860168	1.28313	-4.694	4.74745e-05	0.0114441	-1.42395
cg27019645	0.00228421	3.13935	4.69993	4.66649e-05	0.0113971	-1.42457
cg15949830	-0.00208596	-3.42165	-4.66203	5.20846e-05	0.0120362	-1.42486
cg27138949	-0.00113764	1.65152	-4.69593	4.72096e-05	0.0114441	-1.42808
cg14976276	0.00163216	-3.67421	4.66463	5.1694e-05	0.0120066	-1.43153
cg00704626	0.00178173	3.23559	4.69695	4.70701e-05	0.0114441	-1.43168
cg00250391	0.00192307	1.28652	4.69894	4.67999e-05	0.0114233	-1.4319
cg02019574	-0.00134902	-3.32086	-4.69585	4.72209e-05	0.0114441	-1.43311
cg15423764	-0.00171005	1.81453	-4.69365	4.75235e-05	0.0114441	-1.43334
cg13714378	-0.00161372	2.58054	-4.69485	4.73575e-05	0.0114441	-1.43399
cg07477602	-0.00121423	-0.596928	-4.68572	4.86286e-05	0.0115683	-1.43408
cg16351318	0.00189606	2.98712	4.69447	4.74095e-05	0.0114441	-1.43454
cg23262488	-0.00162345	-1.94328	-4.66941	5.09823e-05	0.0119286	-1.43479
cg19571071	-0.00449748	-5.51112	-4.68843	4.82477e-05	0.011533	-1.43691
cg12362059	-0.00121	-3.70075	-4.69109	4.78771e-05	0.0114823	-1.43739
cg20852378	0.00156008	0.757676	4.69434	4.74281e-05	0.0114441	-1.43832
cg10076954	0.00233255	1.74542	4.69508	4.73261e-05	0.0114441	-1.43949
cg19619320	0.00132093	2.92258	4.69151	4.78192e-05	0.0114751	-1.43998
cg04338966	-0.00267755	-1.92993	-4.69208	4.77405e-05	0.0114751	-1.44282
cg08306353	0.00302088	-4.42994	4.69398	4.74782e-05	0.0114441	-1.44446
cg01712359	0.00183703	3.76241	4.68837	4.82566e-05	0.011533	-1.44681
cg09772333	0.00268168	3.37757	4.69203	4.77462e-05	0.0114751	-1.44784
cg25504607	0.00205962	2.81426	4.69177	4.77826e-05	0.0114751	-1.44832
cg06044662	0.00171609	3.11134	4.63493	5.6339e-05	0.0125885	-1.4492
cg11704463	0.00169399	3.22648	4.64592	5.45738e-05	0.0123688	-1.44955
cg04599965	-0.00776265	-5.8923	-4.67538	5.01082e-05	0.0117709	-1.45435
cg17006506	-0.00119732	1.94067	-4.68196	4.91623e-05	0.0116549	-1.4545
cg01544777	0.00150052	4.26225	4.68705	4.8442e-05	0.0115573	-1.45681
cg17947174	0.00163407	5.70188	4.67304	5.04501e-05	0.011831	-1.45933
cg13591497	0.00221384	2.53529	4.68727	4.84105e-05	0.0115564	-1.45972
cg13150282	-0.00303463	-5.65865	-4.67905	4.95782e-05	0.0117198	-1.46262
cg00801868	-0.002612	-4.58099	-4.68582	4.86142e-05	0.0115683	-1.46273
cg06857116	-0.000865523	-0.438336	-4.6505	5.3854e-05	0.012267	-1.46376
cg01395402	-0.00598895	-7.50348	-4.6399	5.55334e-05	0.0124808	-1.46391
cg03269045	-0.00246562	4.65003	-4.68622	4.85575e-05	0.0115647	-1.46533
cg18949521	0.00174284	2.17965	4.66809	5.11786e-05	0.0119474	-1.46551
cg15263946	-0.00178123	-4.00504	-4.68739	4.83936e-05	0.0115564	-1.46559
cg02673417	-0.00187449	-2.12452	-4.66045	5.23237e-05	0.0120577	-1.46801
cg10002888	-0.00118404	2.87243	-4.67828	4.96888e-05	0.0117273	-1.46836
cg15150064	-0.00124475	1.10555	-4.65451	5.32325e-05	0.0121922	-1.47011
cg20385918	-0.00148635	-2.89651	-4.67861	4.96414e-05	0.0117273	-1.47133
cg22132788	0.00521894	3.88065	4.65864	5.25993e-05	0.0120874	-1.47433
cg09376854	-0.00377244	-3.69837	-4.68395	4.88789e-05	0.0116077	-1.47516
cg09212372	0.00121767	2.67676	4.66824	5.11564e-05	0.0119474	-1.47565
cg09809504	-0.00272438	4.57554	-4.68435	4.88221e-05	0.011601	-1.47668
cg26614346	0.00183452	0.628517	4.67483	5.01883e-05	0.011783	-1.47737
cg11842953	0.00198248	3.19769	4.67798	4.97315e-05	0.0117292	-1.47931
cg21220856	-0.00188462	2.90679	-4.66553	5.15602e-05	0.0119957	-1.48
cg03136712	0.0019425	4.80435	4.6802	4.94129e-05	0.0116941	-1.48119
cg02319972	-0.00375476	0.183987	-4.66333	5.18887e-05	0.0120288	-1.4815
cg04702940	-0.00192437	-3.5862	-4.67592	5.003e-05	0.0117592	-1.48236
cg09125723	0.00169852	2.23691	4.6827	4.90563e-05	0.0116365	-1.48279
cg22767408	-0.00247002	-3.91124	-4.67666	4.99235e-05	0.0117408	-1.48559
cg05343106	0.00155674	1.19303	4.67748	4.98039e-05	0.0117328	-1.48744
cg11841450	-0.00179181	-3.61007	-4.66244	5.20237e-05	0.0120362	-1.48772
cg25194470	-0.0012342	0.371526	-4.63991	5.5532e-05	0.0124808	-1.48891
cg03604796	-0.00284813	-5.64837	-4.66585	5.1512e-05	0.0119913	-1.48908
cg16702149	0.00195789	-4.20089	4.65707	5.28388e-05	0.0121289	-1.49062
cg14281821	-0.00234054	1.9764	-4.66612	5.14716e-05	0.0119887	-1.49116
cg13955432	-0.00340454	5.07268	-4.67752	4.97989e-05	0.0117328	-1.49282
cg12614442	0.00239468	-5.51989	4.66816	5.11684e-05	0.0119474	-1.49349
cg10599693	-0.00140691	-3.46291	-4.67237	5.05471e-05	0.0118402	-1.49425
cg03106056	-0.00169208	-0.351947	-4.65084	5.38019e-05	0.012267	-1.49454
cg06074143	-0.00873219	-7.36796	-4.59644	6.29767e-05	0.0133756	-1.49467
cg07956515	0.00254391	-4.22358	4.67237	5.0547e-05	0.0118402	-1.49502
cg16353628	-0.00120745	0.986448	-4.66064	5.22954e-05	0.0120577	-1.49669
cg07007080	-0.00273674	-3.84131	-4.66293	5.19492e-05	0.0120319	-1.49979
cg13534892	0.00219518	1.19647	4.62046	5.87483e-05	0.0129311	-1.50367
cg14076860	0.00168493	2.75118	4.66335	5.1886e-05	0.0120288	-1.50611
cg19286986	-0.00173025	-2.0774	-4.65476	5.31944e-05	0.0121902	-1.50696
cg21139227	-0.000966852	0.690654	-4.61387	5.98804e-05	0.0130605	-1.50712
cg20610492	0.00113884	1.6397	4.6518	5.36528e-05	0.0122517	-1.50721
cg02775469	-0.00336578	-5.30593	-4.66168	5.21386e-05	0.0120411	-1.50925
cg12838605	0.00173387	-4.67023	4.66218	5.20627e-05	0.0120362	-1.51034
cg08779779	-0.00179761	-1.96463	-4.66151	5.21638e-05	0.0120411	-1.51076
cg19805377	0.0012226	2.36373	4.66014	5.23716e-05	0.012062	-1.51084
cg23312151	0.00271011	3.51627	4.6689	5.10581e-05	0.0119396	-1.5122
cg11220043	-0.00134335	2.82206	-4.66671	5.13834e-05	0.0119817	-1.51448
cg25758631	-0.0028119	-1.61556	-4.66529	5.15952e-05	0.0119971	-1.51467
cg04560098	-0.00137821	0.830194	-4.6598	5.24223e-05	0.0120624	-1.51552
cg24274579	0.00199397	-3.57582	4.63978	5.55525e-05	0.0124808	-1.51622
cg03253629	-0.00337359	-3.95984	-4.62546	5.79046e-05	0.0128069	-1.51644
cg06181541	-0.00923546	-6.91845	-4.63644	5.60929e-05	0.0125577	-1.51743
cg18936304	0.00213431	1.51864	4.66329	5.1895e-05	0.0120288	-1.51902
cg00524374	-0.00153642	-1.0703	-4.63028	5.71018e-05	0.0126838	-1.52034
cg16538604	-0.00221966	-2.7165	-4.66485	5.16611e-05	0.0120057	-1.52045
cg04108615	0.00377433	-4.8946	4.65331	5.34173e-05	0.0122209	-1.52508
cg22401066	-0.00725825	-6.67852	-4.64279	5.5071e-05	0.0124405	-1.52797
cg24755177	-0.00194014	3.79047	-4.66088	5.22583e-05	0.0120561	-1.52805
cg24930416	-0.00286703	-0.3252	-4.66636	5.14351e-05	0.0119869	-1.52887
cg04546999	-0.00382096	2.2537	-4.61273	6.00781e-05	0.0130605	-1.53013
cg16843243	0.00180658	2.857	4.65527	5.31155e-05	0.0121857	-1.53037
cg08909608	0.0014476	3.0999	4.64283	5.50643e-05	0.0124405	-1.53291
cg09710316	-0.00141016	1.72917	-4.6623	5.2045e-05	0.0120362	-1.53305
cg02133234	0.00135554	2.17106	4.655	5.31573e-05	0.0121885	-1.53868
cg20267005	-0.000930029	-0.363625	-4.57239	6.75133e-05	0.0137994	-1.53943
cg09280070	0.000927927	2.19	4.65865	5.25974e-05	0.0120874	-1.5398
cg07155303	0.002587	2.77835	4.66322	5.19065e-05	0.0120288	-1.54029
cg16441347	-0.00215631	2.7038	-4.63347	5.65768e-05	0.0126079	-1.54065
cg20949342	0.00141304	-0.727503	4.63635	5.6108e-05	0.0125577	-1.54262
cg05245094	0.00117669	1.87107	4.65347	5.33937e-05	0.0122209	-1.54329
cg24216889	-0.00431056	-5.8762	-4.59404	6.34162e-05	0.0134004	-1.54332
cg22041137	0.00278036	1.96571	4.65974	5.24317e-05	0.0120624	-1.54792
cg01119777	0.00191899	2.47015	4.65729	5.2805e-05	0.0121279	-1.5481
cg09740450	0.0037174	1.58188	4.64869	5.41383e-05	0.0123107	-1.54838
cg23549367	0.0016783	2.00556	4.6456	5.4625e-05	0.0123736	-1.54881
cg22158723	0.00227138	5.41301	4.65146	5.37047e-05	0.0122527	-1.54892
cg14754427	0.00124642	1.2187	4.64681	5.44325e-05	0.0123436	-1.54923
cg26697474	-0.00152573	2.95188	-4.64513	5.46995e-05	0.0123769	-1.5498
cg26268866	0.00130872	-4.59462	4.65168	5.36708e-05	0.0122517	-1.55145
cg18493027	-0.00240169	-5.30096	-4.648	5.42466e-05	0.0123286	-1.55232
cg21092928	0.00156745	2.24499	4.65048	5.38569e-05	0.012267	-1.55418
cg22855052	-0.00369237	-3.66378	-4.64466	5.47733e-05	0.0123868	-1.55633
cg18489346	-0.00224247	4.7166	-4.64683	5.44295e-05	0.0123436	-1.55815
cg10478310	-0.00257848	-5.20586	-4.60801	6.09037e-05	0.0131252	-1.55851
cg20076070	0.00185716	4.0899	4.64538	5.46593e-05	0.0123746	-1.56164
cg15081402	-0.00132902	-0.75782	-4.64947	5.40152e-05	0.0122895	-1.56216
cg08892464	0.00531032	-6.13273	4.64952	5.40074e-05	0.0122895	-1.56284
cg17191715	-0.00134634	2.40202	-4.63404	5.64836e-05	0.0126008	-1.56395
cg21220708	-0.0214944	-8.09849	-4.63488	5.63475e-05	0.0125885	-1.56671
cg21119375	0.00182134	2.29216	4.63951	5.55956e-05	0.0124837	-1.57237
cg06352249	0.00105672	1.37409	4.63029	5.71006e-05	0.0126838	-1.57309
cg09689177	-0.00195699	2.9959	-4.64715	5.43803e-05	0.0123436	-1.57357
cg24509398	0.00320059	0.935351	4.65254	5.35377e-05	0.0122349	-1.57381
cg18456003	-0.00136634	2.13092	-4.64073	5.53995e-05	0.0124808	-1.57397
cg02905599	0.00221659	2.49805	4.63819	5.58088e-05	0.0125248	-1.57551
cg18575811	-0.00719831	-7.44154	-4.61487	5.97075e-05	0.0130378	-1.57711
cg18216292	0.00254957	3.97141	4.64716	5.43789e-05	0.0123436	-1.5772
cg22098324	-0.00219143	-5.66051	-4.62911	5.72965e-05	0.0127065	-1.57772
cg19818642	-0.00105205	-4.44196	-4.59644	6.29779e-05	0.0133756	-1.5778
cg14511364	0.00159924	1.60516	4.63771	5.58862e-05	0.0125272	-1.58
cg07038423	0.00200677	-2.82918	4.63002	5.7146e-05	0.0126868	-1.58222
cg03349241	-0.00223841	-4.78306	-4.62416	5.81236e-05	0.0128347	-1.5829
cg04011461	-0.00160212	1.68135	-4.61055	6.04578e-05	0.0130769	-1.58363
cg09564533	0.00187483	1.52686	4.63447	5.64143e-05	0.0125921	-1.58412
cg14263222	-0.0013027	2.10975	-4.63548	5.62498e-05	0.0125826	-1.58508
cg05262436	0.0043169	-4.73745	4.64217	5.51693e-05	0.0124558	-1.58721
cg08938462	0.00128748	2.53399	4.64117	5.5329e-05	0.0124808	-1.58947
cg23237611	0.00351918	4.25679	4.6379	5.58568e-05	0.0125272	-1.58958
cg18565268	0.00101791	0.445796	4.62637	5.77532e-05	0.0127803	-1.59062
cg04405547	-0.00125807	1.53853	-4.59939	6.24424e-05	0.0133328	-1.59067
cg26207357	-0.00243721	-4.83932	-4.62749	5.75659e-05	0.0127457	-1.59229
cg14474669	-0.00382943	-4.47798	-4.61889	5.9016e-05	0.0129554	-1.59259
cg06647382	-0.00154854	2.96064	-4.64063	5.54162e-05	0.0124808	-1.5927
cg18904832	0.000994187	1.91954	4.63318	5.66245e-05	0.0126117	-1.59377
cg26150533	-0.00194161	2.29839	-4.6335	5.65722e-05	0.0126079	-1.5955
cg26330133	0.00206088	-3.47901	4.64008	5.55047e-05	0.0124808	-1.59772
cg06434344	0.00117428	2.64053	4.62832	5.74271e-05	0.0127286	-1.59927
cg00852051	-0.00153513	1.7068	-4.64099	5.53589e-05	0.0124808	-1.60097
cg14365894	-0.00183414	3.00032	-4.63756	5.59107e-05	0.0125272	-1.6011
cg03497895	-0.00248341	3.00043	-4.64006	5.55086e-05	0.0124808	-1.60189
cg17383853	-0.000925555	1.13002	-4.62018	5.87961e-05	0.0129339	-1.6084
cg01470551	0.00119903	-4.295	4.62203	5.84821e-05	0.0128862	-1.60961
cg08871609	0.00551554	-6.70714	4.59709	6.28599e-05	0.0133756	-1.61035
cg16931877	-0.0018541	-2.68948	-4.63168	5.68715e-05	0.0126531	-1.61038
cg09753762	0.00156995	0.754121	4.63286	5.66778e-05	0.0126168	-1.61236
cg27391396	-0.00201552	-5.60413	-4.58728	6.46688e-05	0.0135196	-1.61238
cg13949487	0.00481322	-5.83415	4.61244	6.01283e-05	0.0130605	-1.61503
cg08545129	-0.00319986	-1.97287	-4.61849	5.90847e-05	0.0129636	-1.61511
cg17046348	0.00174678	0.538039	4.63475	5.63674e-05	0.0125885	-1.61831
cg26186331	-0.00168112	2.40658	-4.61972	5.88747e-05	0.0129381	-1.62005
cg19119016	-0.000897239	2.40258	-4.6235	5.82346e-05	0.0128454	-1.62016
cg01899600	-0.00135766	2.45808	-4.60897	6.07359e-05	0.0131096	-1.62055
cg08764925	0.00163849	1.00142	4.59272	6.36582e-05	0.0134124	-1.6224
cg18994254	0.0016027	2.95548	4.6128	6.00662e-05	0.0130605	-1.62256
cg26859557	0.00152603	2.45044	4.62937	5.72524e-05	0.0127035	-1.62328
cg01163790	-0.00384421	-4.79001	-4.61624	5.94709e-05	0.0130137	-1.62364
cg21619138	-0.00153714	2.99085	-4.60949	6.06437e-05	0.0131053	-1.62628
cg00565831	-0.0022431	-3.78694	-4.628	5.748e-05	0.0127335	-1.62855
cg14063654	-0.00109761	2.7218	-4.61527	5.96385e-05	0.0130296	-1.62902
cg26648094	0.00146885	2.47409	4.59534	6.31786e-05	0.0133777	-1.6294
cg08017880	-0.00217366	-2.36665	-4.62452	5.80631e-05	0.0128282	-1.63067
cg08736813	0.00134194	0.294204	4.62172	5.85344e-05	0.0128909	-1.63132
cg15139248	-0.00169568	-3.8506	-4.61734	5.92825e-05	0.0129931	-1.63159
cg05758804	-0.00148344	-1.30664	-4.63053	5.70615e-05	0.0126838	-1.63223
cg11948456	-0.00712312	-7.67533	-4.55678	7.06284e-05	0.0141485	-1.63329
cg25815027	0.00156869	2.20073	4.62489	5.80001e-05	0.0128211	-1.63488
cg11958234	-0.00127061	2.23085	-4.58729	6.46655e-05	0.0135196	-1.6386
cg26053083	0.00202462	-4.48575	4.61307	6.00197e-05	0.0130605	-1.64143
cg26301489	-0.00117641	0.286102	-4.61803	5.91633e-05	0.0129739	-1.64227
cg02824451	-0.00229556	-4.94079	-4.61664	5.94015e-05	0.0130054	-1.64247
cg25734624	-0.00154706	2.83101	-4.62391	5.81654e-05	0.012837	-1.64283
cg26057840	-0.00198003	1.39032	-4.59534	6.3178e-05	0.0133777	-1.64298
cg26593267	-0.00165959	-3.67569	-4.58397	6.52892e-05	0.0136217	-1.64324
cg17549725	0.00163218	4.01583	4.56568	6.88358e-05	0.0139452	-1.64773
cg09573585	0.00164696	-1.82453	4.60243	6.18956e-05	0.0132834	-1.64802
cg24635736	0.00135631	2.74244	4.62002	5.88238e-05	0.0129339	-1.64865
cg13131061	0.00270049	1.62682	4.61203	6.02005e-05	0.0130605	-1.65145
cg25633067	0.00133778	1.3331	4.6129	6.00479e-05	0.0130605	-1.65279
cg22911074	-0.00216982	-3.36229	-4.62294	5.8329e-05	0.0128594	-1.65289
cg04193484	-0.00238833	-4.14788	-4.60152	6.20584e-05	0.0133045	-1.6531
cg00431114	0.000951945	0.275063	4.60724	6.10398e-05	0.0131416	-1.65605
cg24851906	0.00142245	1.24889	4.61923	5.89578e-05	0.0129495	-1.65867
cg19269093	0.00139949	2.18106	4.61368	5.99135e-05	0.0130605	-1.65903
cg26643047	-0.0013125	2.39539	-4.52324	7.78115e-05	0.0148858	-1.6602
cg08966366	0.00167706	4.1423	4.6008	6.21887e-05	0.013314	-1.66055
cg16924565	0.00157374	2.37215	4.61346	5.99511e-05	0.0130605	-1.66109
cg19656847	0.00135744	1.27778	4.61531	5.96319e-05	0.0130296	-1.66289
cg21769444	0.00280932	0.84952	4.58155	6.57494e-05	0.0136531	-1.66293
cg06112956	-0.00130509	-3.9893	-4.61239	6.01378e-05	0.0130605	-1.6639
cg13730379	0.00186546	1.42058	4.60096	6.21587e-05	0.013314	-1.66403
cg24472231	-0.00572586	-7.52391	-4.59268	6.36654e-05	0.0134124	-1.6643
cg03997390	-0.00111099	-3.78203	-4.61057	6.04547e-05	0.0130769	-1.66509
cg05221326	-0.000915534	1.31707	-4.58583	6.49395e-05	0.0135624	-1.66588
cg23375583	0.0014105	2.15647	4.61683	5.93702e-05	0.0130054	-1.6664
cg16176048	-0.00391842	-6.73562	-4.61146	6.02996e-05	0.0130605	-1.66733
cg09716807	0.00158528	-0.156043	4.57918	6.62004e-05	0.0136531	-1.66793
cg00719771	-0.0013303	-2.03006	-4.60722	6.10436e-05	0.0131416	-1.66974
cg01626569	-0.00194651	-3.19436	-4.61163	6.02702e-05	0.0130605	-1.6719
cg03856450	-0.00907704	-6.83751	-4.52418	7.75996e-05	0.0148797	-1.67281
cg16793019	0.00236221	2.26453	4.61532	5.96291e-05	0.0130296	-1.67391
cg01291939	0.00198286	2.43377	4.61152	6.02884e-05	0.0130605	-1.67639
cg00063773	-0.00191379	-0.554211	-4.5955	6.3148e-05	0.0133777	-1.67761
cg14080832	0.00133999	1.46005	4.60925	6.06855e-05	0.0131055	-1.67789
cg06685437	-0.000902179	0.79987	-4.57698	6.66239e-05	0.0136881	-1.67837
cg09364245	0.00115313	1.90485	4.60842	6.08315e-05	0.0131165	-1.67912
cg05751616	0.00179158	1.27202	4.60944	6.06523e-05	0.0131053	-1.67986
cg23405908	0.00254954	3.26666	4.60477	6.14774e-05	0.0132212	-1.68055
cg14375632	0.0018118	1.75058	4.61135	6.03186e-05	0.0130605	-1.68138
cg08463173	0.00232837	1.48769	4.61334	5.99729e-05	0.0130605	-1.68269
cg22012476	-0.00129367	1.38247	-4.60056	6.2232e-05	0.013314	-1.68293
cg08303253	0.00106418	1.86661	4.60314	6.17691e-05	0.0132631	-1.68499
cg17235766	0.00234634	0.659161	4.61169	6.02585e-05	0.0130605	-1.68499
cg16765268	0.00259226	3.80976	4.60849	6.08191e-05	0.0131165	-1.68639
cg16345507	-0.00346779	-6.68834	-4.5961	6.30389e-05	0.0133756	-1.68735
cg18699287	-0.0040463	-5.96748	-4.60656	6.11597e-05	0.0131597	-1.68914
cg11362538	-0.00303613	-5.90049	-4.5573	7.0521e-05	0.0141339	-1.69002
cg03866192	-0.0019229	-4.8337	-4.60348	6.17073e-05	0.0132568	-1.69153
cg16447486	-0.00162246	-4.30362	-4.60173	6.20216e-05	0.0133035	-1.69156
cg08509586	-0.00108112	2.25813	-4.60007	6.23193e-05	0.0133258	-1.69227
cg20436086	-0.000935381	1.91283	-4.59917	6.24814e-05	0.0133328	-1.6923
cg01078174	0.00140919	2.83705	4.59408	6.34092e-05	0.0134004	-1.69292
cg23207676	0.00240829	-3.30737	4.59921	6.24749e-05	0.0133328	-1.69394
cg05290708	-0.00142528	-3.06285	-4.60444	6.15362e-05	0.0132269	-1.69442
cg17639983	-0.0049594	-7.30987	-4.56916	6.81458e-05	0.0138599	-1.69528
cg16838749	0.00141124	2.31263	4.57682	6.66531e-05	0.0136881	-1.69743
cg07196761	-0.00106817	2.84898	-4.58029	6.59886e-05	0.0136531	-1.69801
cg27587568	0.00236428	3.80062	4.59613	6.30336e-05	0.0133756	-1.6992
cg25436245	-0.002257	4.09335	-4.59979	6.23704e-05	0.0133298	-1.6996
cg05772935	0.0014523	2.93668	4.59824	6.26498e-05	0.0133618	-1.70186
cg23072921	-0.00114558	2.6755	-4.5921	6.37739e-05	0.013421	-1.70312
cg07375851	-0.00100306	1.59648	-4.59317	6.35751e-05	0.0134124	-1.70394
cg13338734	0.00143465	1.81602	4.59463	6.33081e-05	0.0133982	-1.70633
cg03782861	-0.0017403	-1.20685	-4.58321	6.54338e-05	0.0136449	-1.70752
cg27392551	-0.00158152	0.840702	-4.58134	6.5789e-05	0.0136531	-1.70797
cg02484307	0.00144655	1.71478	4.59324	6.35632e-05	0.0134124	-1.71072
cg06120215	0.0014676	-4.67625	4.59182	6.38246e-05	0.0134248	-1.71085
cg14781242	0.00126267	0.923827	4.56856	6.8264e-05	0.0138772	-1.71088
cg01272707	-0.0283396	-9.87651	-4.52619	7.71509e-05	0.014856	-1.71121
cg08388802	-0.00109408	2.68049	-4.58686	6.47461e-05	0.0135289	-1.71346
cg13745881	0.00122745	-4.72422	4.59249	6.37004e-05	0.0134124	-1.71364
cg13798780	0.00244616	-5.05835	4.6006	6.2225e-05	0.013314	-1.71559
cg03477976	-0.00197954	2.48798	-4.58781	6.45688e-05	0.0135124	-1.71579
cg20275244	-0.000865144	2.07342	-4.58098	6.58567e-05	0.0136531	-1.71588
cg05332869	0.00206206	-5.08603	4.59133	6.3915e-05	0.0134301	-1.71667
cg19811761	-0.00223063	-4.33845	-4.59301	6.3605e-05	0.0134124	-1.71681
cg15077643	0.00168422	1.05295	4.59702	6.28717e-05	0.0133756	-1.71782
cg00176675	0.00163051	1.13861	4.59648	6.2971e-05	0.0133756	-1.71825
cg14057383	0.00106076	0.441795	4.59547	6.31549e-05	0.0133777	-1.71991
cg14311608	-0.00186776	-4.76494	-4.59721	6.2838e-05	0.0133756	-1.7207
cg14189381	-0.00276847	2.61265	-4.59702	6.28722e-05	0.0133756	-1.7208
cg06024391	-0.00119743	1.40214	-4.56205	6.956e-05	0.0140512	-1.72215
cg23416197	-0.0161775	-8.44861	-4.49995	8.32193e-05	0.0154706	-1.72313
cg07044619	-0.0014423	-4.0469	-4.57817	6.63944e-05	0.0136615	-1.72322
cg08932256	0.00184884	1.6504	4.59411	6.34025e-05	0.0134004	-1.72407
cg02332117	-0.00154556	-0.430603	-4.59654	6.29586e-05	0.0133756	-1.72432
cg02342533	-0.00332923	-5.70877	-4.5801	6.60246e-05	0.0136531	-1.72543
cg15790941	-0.00297271	-5.41927	-4.59263	6.36755e-05	0.0134124	-1.72725
cg14548038	0.00160824	1.80643	4.59162	6.38615e-05	0.0134257	-1.72843
cg09479452	0.00167929	4.66543	4.57954	6.61319e-05	0.0136531	-1.72926
cg16457027	-0.00189824	-4.62118	-4.57128	6.77299e-05	0.0138083	-1.72996
cg10650299	0.00169593	2.7585	4.59062	6.40464e-05	0.0134509	-1.73071
cg17156432	-0.0012023	-0.273482	-4.57973	6.60962e-05	0.0136531	-1.7316
cg09344740	-0.000942627	1.75327	-4.55539	7.0912e-05	0.014164	-1.73293
cg09883659	-0.00127381	4.21765	-4.56637	6.86977e-05	0.0139378	-1.73318
cg27385940	-0.0197898	-8.85708	-4.57377	6.72431e-05	0.0137715	-1.73373
cg12093976	-0.00119047	-1.57273	-4.5797	6.61012e-05	0.0136531	-1.73498
cg15091879	-0.00416569	-5.71603	-4.57148	6.76902e-05	0.0138083	-1.73516
cg06466360	0.00146031	1.23187	4.58855	6.44317e-05	0.0134974	-1.73713
[truncated: 4,746 more rows]

## Sheet: Table S3
CpG	logFC	AveExpr	t	P.Value	adj.P.Val	B
cg14774165	-0.738587	-5.68989	-10.04	3.54331e-11	6.30913e-06	14.6282
cg01394671	-1.2839	-5.55799	-9.79038	6.3971e-11	6.69575e-06	14.0963
cg03359508	-0.722007	-6.17994	-9.64806	8.99195e-11	7.32024e-06	13.6868
cg13232900	-0.528155	-5.96073	-9.53553	1.17919e-10	7.85423e-06	13.5622
cg14550370	-0.738388	-7.43872	-9.34653	1.86618e-10	1.13942e-05	13.0882
cg19541444	-0.942639	-6.09078	-9.23775	2.43571e-10	1.27471e-05	12.9034
cg02783232	-0.648089	-6.26108	-9.12569	3.20986e-10	1.46987e-05	12.7149
cg04394902	-0.409857	-6.34654	-8.96419	4.79181e-10	1.75543e-05	12.2439
cg13232420	-0.844018	-6.71373	-8.84528	6.45016e-10	2.25043e-05	12.0462
cg07457727	-0.879219	2.78103	-8.80704	7.09995e-10	2.36454e-05	12.0333
cg17162132	-0.725715	-5.65936	-8.74688	8.26014e-10	2.63132e-05	11.9061
cg23400208	-0.690928	-3.21366	-8.69818	9.3403e-10	2.73738e-05	11.7604
cg23144473	-0.800026	-3.06882	-8.67316	9.95003e-10	2.78079e-05	11.7356
cg05251938	-1.04748	4.09484	-8.66152	1.02475e-09	2.78079e-05	11.1884
cg12491783	-1.00155	3.17036	-8.58249	1.2522e-09	2.88936e-05	11.5077
cg05880330	-0.874773	-3.52317	-8.57473	1.27713e-09	2.88936e-05	11.5003
cg23023263	-0.490755	-6.6057	-8.52827	1.43749e-09	3.0092e-05	11.3872
cg09202979	-1.12338	-6.04257	-8.38615	2.06763e-09	3.85913e-05	11.0855
cg15692666	-0.440792	-5.89672	-8.38125	2.09376e-09	3.85913e-05	11.0497
cg09452751	-1.90707	-6.93818	-8.37883	2.10686e-09	3.85913e-05	10.6399
cg24313597	-0.655871	-6.28961	-8.31942	2.45465e-09	4.33218e-05	10.9537
cg16539981	-0.570075	-4.75963	-8.30809	2.52732e-09	4.33218e-05	10.8835
cg12190817	-0.689583	-2.05286	-8.29409	2.62022e-09	4.33218e-05	10.8763
cg21585512	-1.08304	-1.25705	-8.28595	2.67581e-09	4.33218e-05	10.8873
cg01207549	-0.632684	-6.0148	-8.2819	2.70392e-09	4.33218e-05	10.8622
cg23616842	-0.529045	-4.77812	-8.26344	2.83586e-09	4.33218e-05	10.7769
cg14213978	-2.36303	-4.82743	-8.26313	2.83814e-09	4.33218e-05	10.1341
cg09784502	-0.492279	-4.48153	-8.23916	3.01952e-09	4.51498e-05	10.6931
cg01857019	-0.611485	-3.45713	-8.22886	3.101e-09	4.54407e-05	10.7414
cg12672932	-0.76756	-6.28243	-8.19289	3.40369e-09	4.88983e-05	10.432
cg12012404	-0.435657	-3.21349	-8.17101	3.60247e-09	5.07588e-05	10.5814
cg24423397	-0.361021	-4.65425	-8.14097	3.89465e-09	5.21266e-05	10.5137
cg05450457	-0.484301	4.00365	-8.05852	4.82716e-09	6.09231e-05	10.2762
cg07107105	-0.97152	-1.76855	-8.05588	4.86048e-09	6.09231e-05	10.3094
cg16373862	-1.15051	5.0585	-8.04588	4.98907e-09	6.09231e-05	10.0613
cg17713761	-0.413508	4.92063	-8.02055	5.33025e-09	6.28991e-05	10.2209
cg15076659	-1.41031	-5.30034	-8.01746	5.37351e-09	6.28991e-05	10.2447
cg00393435	-0.368779	-5.1551	-8.01498	5.40843e-09	6.28991e-05	10.1923
cg05344495	-0.687592	-3.71179	-8.00005	5.62375e-09	6.33908e-05	10.2187
cg16185223	-0.490509	0.954436	-7.97679	5.97673e-09	6.63488e-05	10.1658
cg11420768	-0.44254	-4.94916	-7.9186	6.96216e-09	7.50152e-05	9.96589
cg25042845	-0.911378	-6.0921	-7.88031	7.69938e-09	7.94531e-05	9.90726
cg08611995	-0.752115	4.11788	-7.859	8.1435e-09	8.02676e-05	8.62642
cg01240759	-0.464951	-4.33915	-7.85671	8.19292e-09	8.02676e-05	9.81055
cg25663178	-0.467751	-5.05554	-7.84826	8.3772e-09	8.02676e-05	9.85065
cg00417742	-0.541527	-3.97427	-7.84715	8.40171e-09	8.02676e-05	9.83715
cg14842781	-0.580499	-5.66695	-7.8381	8.60471e-09	8.02676e-05	9.832
cg26979216	-1.14742	4.18161	-7.8359	8.65473e-09	8.02676e-05	9.81978
cg13365209	-0.593756	-5.84697	-7.8135	9.18141e-09	8.13272e-05	9.74221
cg16363680	-0.46824	-5.55365	-7.80002	9.51394e-09	8.29841e-05	9.73751
cg26207201	-0.49293	-5.18284	-7.78569	9.88114e-09	8.33773e-05	9.7037
cg15046481	-0.931354	-5.65578	-7.78495	9.90041e-09	8.33773e-05	9.71685
cg06767762	-1.72543	-6.63916	-7.77967	1.00395e-08	8.35882e-05	9.45389
cg10519709	-0.544235	-6.49278	-7.75719	1.06545e-08	8.62427e-05	9.61269
cg21693534	-0.476457	3.41937	-7.75656	1.06723e-08	8.62427e-05	9.6168
cg18922250	-0.510353	-6.44707	-7.75518	1.07115e-08	8.62427e-05	9.61413
cg19679003	-0.602485	1.70125	-7.70038	1.23853e-08	9.65366e-05	9.46929
cg23595636	-0.49878	-4.88129	-7.66489	1.36091e-08	0.000101746	9.38903
cg08016363	-0.368518	-4.18885	-7.64116	1.44952e-08	0.000106203	9.33151
cg24011228	-0.926719	-6.05337	-7.61604	1.54976e-08	0.000111321	9.1228
cg07589064	-0.546046	-4.7494	-7.56196	1.79014e-08	0.00012271	9.15731
cg06869899	-0.762961	-5.37012	-7.56156	1.79205e-08	0.00012271	9.18794
cg15338778	-1.89309	-5.8348	-7.55407	1.82825e-08	0.000123396	8.35221
cg09969569	-0.356683	3.70108	-7.55253	1.83576e-08	0.000123396	9.09108
cg09905475	-0.689394	-4.3723	-7.54708	1.86268e-08	0.000124068	8.54737
cg16493238	-0.458154	0.654347	-7.51099	2.05136e-08	0.000133008	9.0227
cg05424356	-0.744318	-5.56086	-7.49302	2.15245e-08	0.000135953	8.99752
cg24817997	-0.390887	-4.67116	-7.48526	2.19761e-08	0.000137501	8.95106
cg10092957	-0.3689	-3.51706	-7.48241	2.21449e-08	0.000137501	8.93054
cg06085476	-1.15655	-4.5383	-7.46299	2.33275e-08	0.000143627	8.95467
cg22489583	-1.27361	-4.89318	-7.45829	2.36234e-08	0.000144236	8.94425
cg21796528	-0.554862	4.0921	-7.45303	2.39589e-08	0.000145076	8.82833
cg19729237	-0.415505	-4.70662	-7.44681	2.43625e-08	0.000145504	8.85277
cg15091312	-0.73613	-2.80651	-7.43763	2.49702e-08	0.000146361	8.85827
cg06034749	-0.518102	-3.77475	-7.42247	2.60075e-08	0.000148599	8.79778
cg18307463	-0.561325	3.62442	-7.42024	2.61633e-08	0.000148599	8.81766
cg20906345	-0.608299	-4.55114	-7.39377	2.80925e-08	0.000156819	8.77614
cg17946588	-0.741751	-1.48205	-7.35656	3.10516e-08	0.000166547	8.68039
cg01937669	-0.53071	-4.78689	-7.3518	3.14525e-08	0.000166547	8.67754
cg22245411	-0.382499	3.38172	-7.3501	3.15965e-08	0.000166547	8.66555
cg01001924	-0.455104	-3.69945	-7.34663	3.18936e-08	0.000166912	8.63925
cg18176922	-1.00191	-5.8826	-7.33378	3.3017e-08	0.000169983	8.64299
cg10490271	-0.608895	-6.96318	-7.31771	3.44801e-08	0.000173984	8.57224
cg24701966	-1.89247	-5.32934	-7.30338	3.58395e-08	0.000178632	8.03093
cg26243894	-0.698567	-6.35525	-7.29744	3.64184e-08	0.00018029	8.54362
cg12864389	-0.721997	-2.97203	-7.27456	3.87403e-08	0.000190491	8.50635
cg25843705	-0.57027	4.95295	-7.27182	3.9029e-08	0.000190491	8.46878
cg02209667	-0.482564	1.44977	-7.26964	3.92589e-08	0.000190491	8.47394
cg04665118	-0.504138	-5.02113	-7.25842	4.04688e-08	0.000191294	8.41017
cg13448127	-0.556756	-5.03553	-7.25338	4.10243e-08	0.000192677	8.3956
cg02644301	-0.481784	-5.93628	-7.23069	4.36219e-08	0.000202284	8.36621
cg16464933	-0.434132	-5.45377	-7.22347	4.44835e-08	0.000203701	8.34803
cg23098012	-0.544224	-6.14324	-7.18381	4.95325e-08	0.000219134	8.26737
cg04254320	-1.20312	-6.11175	-7.17385	5.08887e-08	0.000219815	8.23562
cg12091367	-0.822556	-5.78475	-7.17066	5.13307e-08	0.000219935	8.25283
cg06987935	-0.419669	-2.18925	-7.15069	5.41909e-08	0.000228187	8.16589
cg20836224	-0.290856	4.57819	-7.14317	5.53107e-08	0.000231571	8.14177
cg19956712	-0.821102	-6.46515	-7.13616	5.63735e-08	0.00023468	8.14376
cg15892664	-0.655189	-4.41252	-7.12222	5.85509e-08	0.000241006	8.13968
cg06251489	-1.2798	-7.09313	-7.10689	6.10448e-08	0.000248479	6.87127
cg04341594	-1.32983	-6.20452	-7.09504	6.30449e-08	0.0002538	8.04758
cg12419229	-0.633134	3.075	-7.06805	6.7856e-08	0.000267211	7.91472
cg22365339	-0.795822	-1.1519	-7.06508	6.84076e-08	0.000267211	7.99208
cg17240499	-0.645088	-5.35619	-7.06277	6.88395e-08	0.000267211	7.96741
cg05614952	-0.446544	3.63793	-7.06229	6.8929e-08	0.000267211	7.95795
cg18028160	-0.448008	-1.91821	-7.04636	7.19891e-08	0.000276151	7.92212
cg02905865	-0.55559	4.65458	-7.03029	7.5216e-08	0.000284068	7.89794
cg10467432	-0.497395	-4.58051	-7.02716	7.58611e-08	0.000285035	7.83302
cg17591781	-0.553267	4.60591	-7.00111	8.14555e-08	0.000296919	7.82424
cg24071851	-1.13037	3.9423	-6.984	8.53549e-08	0.000308068	7.76075
cg12682916	-1.00068	-5.38905	-6.97216	8.81638e-08	0.000313879	7.74834
cg18931727	-0.465232	-5.53948	-6.9718	8.82502e-08	0.000313879	7.68913
cg17236576	-0.404532	-5.46842	-6.95345	9.27942e-08	0.000325303	7.69442
cg24574508	-0.50869	-3.99059	-6.94473	9.50366e-08	0.000329847	7.68242
cg17329329	-0.482973	4.45578	-6.94359	9.53345e-08	0.000329847	7.59858
cg15793258	-0.655805	1.21461	-6.94309	9.54645e-08	0.000329847	7.65773
cg13546240	-0.462886	-4.71649	-6.93996	9.62877e-08	0.000329847	7.68499
cg18187865	-0.701136	-5.90875	-6.90973	1.04604e-07	0.000352183	7.60058
cg11815105	-0.441321	-5.74697	-6.89206	1.09798e-07	0.000364012	7.5597
cg04475037	-0.658804	-5.17681	-6.8902	1.1036e-07	0.000364226	7.55272
cg12781915	-0.409611	-2.2279	-6.87979	1.13559e-07	0.000369788	7.51021
cg18045515	-0.420601	-1.97217	-6.87439	1.15254e-07	0.00037125	7.47877
cg25921358	-0.548606	-4.40072	-6.87308	1.15669e-07	0.00037125	7.50829
cg24350771	-0.472674	-2.22552	-6.87229	1.15921e-07	0.00037125	7.50282
cg26112874	-0.37274	-5.12778	-6.87193	1.16035e-07	0.00037125	7.50467
cg16910124	-0.659211	-5.92145	-6.86153	1.19398e-07	0.000378702	7.44978
cg13086952	-0.623379	-6.28031	-6.85876	1.20309e-07	0.000379947	7.47368
cg22711618	-0.86367	3.06548	-6.85113	1.22858e-07	0.000382812	7.31076
cg03255741	-0.536327	-5.57507	-6.85016	1.23184e-07	0.000382812	7.4092
cg18922632	-1.03019	-5.67164	-6.84647	1.24439e-07	0.0003847	7.44018
cg23790793	-0.416207	3.24528	-6.83086	1.29895e-07	0.000396548	7.37097
cg18912337	-0.392317	0.301932	-6.82443	1.32216e-07	0.000401957	7.38436
cg24072585	-0.631058	-2.96863	-6.81078	1.37273e-07	0.000412793	7.36608
cg10363337	-0.951467	3.38971	-6.80877	1.38034e-07	0.000412793	7.34813
cg16584688	-0.337525	-3.93788	-6.80601	1.39086e-07	0.000414251	7.27694
cg06505999	-0.773857	-5.93251	-6.80427	1.39755e-07	0.000414291	7.34485
cg14294034	-0.962335	2.90237	-6.80187	1.4068e-07	0.000414291	7.31422
cg07488625	-0.429182	-4.49323	-6.80012	1.41362e-07	0.000414291	7.30493
cg02687417	-0.563317	-4.82382	-6.79088	1.45003e-07	0.000423271	7.31491
cg06765956	-0.701489	-4.6975	-6.7867	1.46683e-07	0.000424531	7.30889
cg06908102	-1.81764	0.56007	-6.78395	1.47797e-07	0.000424531	7.07607
cg15676203	-0.475353	-5.54471	-6.77233	1.52605e-07	0.000433374	7.2548
cg02769005	-1.08765	4.73987	-6.76067	1.57588e-07	0.000440692	7.19073
cg13653456	-0.75835	-5.23507	-6.75416	1.60445e-07	0.000446976	7.20941
cg21689773	-0.479144	-3.50523	-6.75178	1.615e-07	0.00044704	7.20112
cg10526374	-0.426897	-3.59841	-6.75104	1.61828e-07	0.00044704	7.18193
cg04531097	-0.426821	-3.97652	-6.74863	1.62909e-07	0.00044704	7.20782
cg11641395	-0.780887	-1.74283	-6.73494	1.6918e-07	0.00046032	7.16341
cg18534992	-0.536903	-4.5019	-6.73397	1.69633e-07	0.00046032	7.16581
cg12505699	-0.413402	-4.0494	-6.72367	1.74523e-07	0.000468178	7.13239
cg05829137	-1.22029	3.32229	-6.72312	1.74787e-07	0.000468178	7.13373
cg15369381	-0.496559	4.56596	-6.72009	1.76255e-07	0.000469595	7.11136
cg05694761	-0.456661	5.06671	-6.71263	1.79927e-07	0.000474204	7.10302
cg05973813	-0.781341	-5.69479	-6.7069	1.82793e-07	0.00047443	7.0833
cg05251122	-0.506049	-5.84818	-6.70664	1.82926e-07	0.00047443	7.08362
cg03343783	-0.595742	-4.92783	-6.70587	1.83315e-07	0.00047443	7.09495
cg13856584	-0.325372	3.86257	-6.70358	1.8448e-07	0.00047443	7.01596
cg26388423	-0.49452	-4.58054	-6.70298	1.84786e-07	0.00047443	7.09904
cg15550141	-0.415213	-5.45855	-6.7023	1.85131e-07	0.00047443	7.07302
cg10072590	-0.613563	2.19919	-6.70056	1.86021e-07	0.00047443	7.08825
cg26264429	-0.868956	-6.21919	-6.69966	1.86488e-07	0.00047443	6.89637
cg24731111	-0.353667	-4.68598	-6.68756	1.9283e-07	0.000485506	7.01497
cg01689928	-0.841242	-6.09588	-6.6836	1.94952e-07	0.000489169	7.04844
cg11108505	-0.645364	-3.26521	-6.67114	2.01785e-07	0.000500088	7.01961
cg27312944	-1.13709	-4.69032	-6.66947	2.02716e-07	0.000500088	5.60782
cg06651368	-0.432516	4.59824	-6.65929	2.08504e-07	0.000510925	6.95631
cg00130039	-0.427393	-4.68616	-6.6552	2.10876e-07	0.000512945	6.95128
cg05265538	-0.678457	-5.02586	-6.65426	2.11429e-07	0.000512945	6.97141
cg19515798	-1.0539	-4.30705	-6.63228	2.24688e-07	0.000536235	6.02979
cg13158017	-0.454832	-3.77594	-6.6305	2.25802e-07	0.000537144	6.86497
cg26871386	-0.611844	5.04337	-6.62171	2.31362e-07	0.00054506	6.89172
cg23590049	-0.431456	4.04528	-6.61557	2.35329e-07	0.000549111	6.81785
cg17679781	-0.492992	-4.56452	-6.61426	2.3619e-07	0.000549371	6.8701
cg13185188	-0.473926	-4.25086	-6.60994	2.3903e-07	0.000552561	6.85683
cg13210580	-0.753528	-5.73706	-6.60948	2.39336e-07	0.000552561	6.85084
cg02401926	-0.560394	-5.61109	-6.6079	2.4039e-07	0.000552561	6.84225
cg00265801	-0.502569	-4.12109	-6.59727	2.47576e-07	0.000565343	6.79834
cg00901401	-0.616341	-1.33335	-6.59711	2.47687e-07	0.000565343	6.80389
cg25026329	-0.328426	3.00775	-6.59539	2.48867e-07	0.000565477	6.81595
cg24625136	-0.500063	-4.80435	-6.59478	2.49289e-07	0.000565477	6.82327
cg15138473	-0.345058	4.7364	-6.58918	2.53188e-07	0.000568809	6.7846
cg02458436	-0.380053	-5.19887	-6.57962	2.59994e-07	0.000579797	6.78386
cg17801268	-0.63481	-7.24681	-6.5743	2.63858e-07	0.000584059	6.75645
cg00979527	-0.520753	3.77297	-6.55997	2.74564e-07	0.000605056	6.73664
cg12453154	-0.428649	5.12243	-6.55816	2.75942e-07	0.00060532	6.68927
cg21758133	-0.55023	-5.59911	-6.55061	2.81791e-07	0.000614471	6.70539
cg23096644	-0.484884	-5.20424	-6.54914	2.82942e-07	0.00061515	6.69661
cg07277965	-0.405056	-3.64118	-6.5391	2.90942e-07	0.000626962	6.68549
cg11986346	-0.837614	2.99828	-6.53539	2.93957e-07	0.000630737	6.501
cg17579214	-0.497983	-5.77088	-6.52975	2.98592e-07	0.000635966	6.64472
cg16915215	-0.870045	3.78159	-6.52537	3.0225e-07	0.000640381	6.3836
cg01137792	-0.910096	3.92632	-6.52363	3.0372e-07	0.000641294	6.57102
cg14538085	-0.456825	1.27045	-6.52158	3.05453e-07	0.0006431	6.62179
cg03693943	-0.39585	-5.57463	-6.51742	3.08999e-07	0.000648703	6.62728
cg21526004	-0.801184	-5.75612	-6.51447	3.11548e-07	0.00064962	6.62516
cg23357130	-0.555245	-5.07194	-6.50847	3.1679e-07	0.000657325	6.59222
cg05788080	-0.401938	0.099124	-6.50756	3.17592e-07	0.000657325	6.59594
cg10590134	-0.738017	-5.89814	-6.50615	3.18834e-07	0.000658036	6.59991
cg11547871	-0.455466	4.23587	-6.50282	3.21799e-07	0.000659501	6.58047
cg22009500	-0.474311	-3.82623	-6.49882	3.25403e-07	0.000664111	6.55557
cg04419570	-0.539515	-5.53717	-6.49494	3.28932e-07	0.00066575	6.56953
cg12610972	-0.45606	-5.76531	-6.4887	3.34686e-07	0.000671828	6.55638
cg13734221	-0.468322	-6.57722	-6.48361	3.39462e-07	0.000679555	6.5304
cg03730535	-0.427002	-5.19722	-6.47287	3.49764e-07	0.000698269	6.48584
cg17026475	-0.410013	-5.17597	-6.47092	3.51668e-07	0.000700163	6.50063
cg22718729	-0.582769	-5.39522	-6.44957	3.73197e-07	0.000735037	6.453
cg08957280	-0.330779	5.49496	-6.43672	3.86799e-07	0.000755732	6.39592
cg09296814	-0.475528	4.25523	-6.43447	3.89237e-07	0.000758186	6.40339
cg11102376	-0.610832	-5.63654	-6.43365	3.90124e-07	0.000758186	6.40412
cg23814144	-0.381367	-5.52343	-6.4306	3.93452e-07	0.000761332	6.37592
cg19171596	-0.410438	-4.73535	-6.43026	3.93821e-07	0.000761332	6.33167
cg14326805	-0.364197	-1.74991	-6.42541	3.99184e-07	0.000766017	6.37292
cg18576588	-0.43617	-5.66219	-6.42311	4.01755e-07	0.000766017	6.37541
cg03859684	-0.788459	-6.89714	-6.42094	4.04194e-07	0.000766017	6.31607
cg24956972	-0.427144	3.88616	-6.42024	4.04978e-07	0.000766017	6.38136
cg24363811	-0.375159	-5.87239	-6.41762	4.07953e-07	0.000768377	6.33096
cg11313386	-0.428239	-4.11295	-6.4164	4.09333e-07	0.000768999	6.35651
cg20648975	-0.898399	-5.74997	-6.39517	4.34302e-07	0.000797977	6.32415
cg08827079	-0.565785	-5.54927	-6.3951	4.34387e-07	0.000797977	6.30879
cg05828781	-0.746303	-5.43755	-6.39496	4.3456e-07	0.000797977	6.32258
cg11917363	-0.34955	-3.47931	-6.38873	4.42179e-07	0.000804055	6.28731
cg03281561	-0.905314	-4.74914	-6.38489	4.46944e-07	0.000808086	6.2959
cg03069432	-0.459548	3.82714	-6.38082	4.52042e-07	0.000813763	6.26359
cg08258896	-0.517254	-2.4543	-6.37964	4.5354e-07	0.000814459	6.27895
cg03828603	-0.697544	-4.42857	-6.37279	4.62294e-07	0.000823142	6.25523
cg20371437	-0.747539	-5.83828	-6.3704	4.65383e-07	0.000823614	6.23702
cg18679324	-0.315623	3.53372	-6.36395	4.73843e-07	0.000834554	6.225
cg14430111	-0.739109	-5.41171	-6.35841	4.81226e-07	0.000843502	6.21531
cg08729407	-0.635257	-5.40438	-6.35755	4.82393e-07	0.00084353	6.17449
cg00318756	-0.772001	-4.64992	-6.35466	4.86292e-07	0.000848323	6.05138
cg24432362	-0.691049	-6.54803	-6.35047	4.92022e-07	0.000851837	6.17162
cg10535132	-0.45695	-0.225436	-6.3485	4.94735e-07	0.000851837	6.17197
cg03561128	-0.613711	3.49081	-6.34811	4.95282e-07	0.000851837	6.19413
cg08054513	-0.341745	-4.84131	-6.3412	5.04932e-07	0.000864666	6.1737
cg00149659	-0.658659	-6.01227	-6.34024	5.06281e-07	0.000864666	6.17503
cg01333884	-0.465901	4.09841	-6.33223	5.17751e-07	0.000876613	6.15831
cg25667202	-0.661627	-7.03412	-6.33137	5.18996e-07	0.000876613	6.12546
cg12084500	-0.575809	2.77853	-6.3267	5.25811e-07	0.000883602	6.1071
cg04950148	-0.388474	0.352884	-6.32316	5.31036e-07	0.0008881	6.10665
cg06662154	-0.455067	4.80395	-6.32159	5.33374e-07	0.0008881	6.1065
cg20993243	-0.699724	-5.55703	-6.3208	5.34548e-07	0.0008881	5.72139
cg00385906	-0.669709	-5.71946	-6.31985	5.35969e-07	0.000888447	5.98882
cg02218394	-0.753488	-5.54337	-6.31312	5.46155e-07	0.000901252	6.08668
cg15074869	-0.339322	-5.756	-6.2963	5.72454e-07	0.000933334	6.04088
cg15055810	-0.431869	4.33708	-6.2941	5.75997e-07	0.000933334	6.0522
cg15755265	-0.442136	-4.45782	-6.2931	5.77606e-07	0.000933334	6.05454
cg07503367	-0.556262	1.09507	-6.29265	5.78335e-07	0.000933334	6.04661
cg22743261	-0.298321	-5.38527	-6.27873	6.0131e-07	0.000958687	6.0175
cg10587434	-0.304671	-0.798127	-6.27838	6.01895e-07	0.000958687	6.01775
cg14360713	-0.977397	-6.0788	-6.25966	6.34289e-07	0.000997275	5.96115
cg04920689	-0.69504	-7.07075	-6.24422	6.62322e-07	0.00102811	5.92313
cg17341374	-0.382522	-5.16065	-6.23906	6.71961e-07	0.00103649	5.90764
cg00091162	-0.380109	-5.50574	-6.23451	6.8058e-07	0.00104624	5.89584
cg05118482	-0.495646	-4.62684	-6.23421	6.81142e-07	0.00104624	5.89786
cg23820772	-0.686068	-5.8426	-6.23261	6.84217e-07	0.00104768	5.89876
cg26479951	-0.636503	-5.73977	-6.22983	6.89572e-07	0.00104834	5.8917
cg09900904	-0.267694	-1.27538	-6.22757	6.93938e-07	0.00105219	5.85355
cg22671580	-0.734355	-5.82729	-6.227	6.95062e-07	0.00105219	5.89027
cg14624895	-0.70933	-5.8054	-6.21686	7.15095e-07	0.00107144	5.85856
cg02456896	-0.37218	-5.35936	-6.2152	7.18423e-07	0.00107423	5.85138
cg04378646	-0.673338	-3.63075	-6.21141	7.26112e-07	0.00108131	5.83708
cg10962616	-0.808874	-4.62051	-6.20654	7.36078e-07	0.00109393	5.82604
cg25567263	-0.546954	-5.89143	-6.20074	7.48162e-07	0.00110691	5.73827
cg14085715	-0.92743	-4.6351	-6.19776	7.54443e-07	0.00111015	5.81243
cg08412885	-0.417825	-2.92613	-6.19524	7.59789e-07	0.00111559	5.79113
cg12723976	-0.69364	4.21294	-6.19147	7.67865e-07	0.00112295	5.79274
cg14826404	-0.923473	-3.62489	-6.19048	7.69991e-07	0.00112382	5.78696
cg02477974	-0.444511	3.64517	-6.18852	7.74243e-07	0.00112402	5.79318
cg11120805	-0.33174	0.107802	-6.18831	7.74698e-07	0.00112402	5.76945
cg23815337	-0.914507	-4.94681	-6.18639	7.78895e-07	0.00112402	5.69006
cg04815645	-0.548391	3.99236	-6.18619	7.79332e-07	0.00112402	5.78653
cg20721135	-0.312004	-1.81524	-6.18395	7.84241e-07	0.00112666	5.75635
cg04018571	-0.408762	-5.84374	-6.18199	7.88559e-07	0.00112844	5.75314
cg06562029	-0.433419	-5.49644	-6.17812	7.9718e-07	0.00113352	5.75654
cg08059820	-0.402584	-5.75365	-6.1779	7.97655e-07	0.00113352	5.74201
cg17593324	-0.36646	-4.01206	-6.17657	8.0064e-07	0.00113352	5.7491
cg17749072	-0.796988	-5.98588	-6.17642	8.00977e-07	0.00113352	5.7609
cg08939787	-0.435069	-1.22855	-6.17369	8.07144e-07	0.00113352	5.74458
cg19365328	-0.402316	-2.7913	-6.17242	8.10019e-07	0.00113352	5.73282
cg15983544	-0.421559	2.40338	-6.17175	8.11562e-07	0.00113352	5.71121
cg01122187	-1.09248	-5.29703	-6.17168	8.1172e-07	0.00113352	5.56602
cg07475771	-0.866092	-5.81042	-6.17111	8.1301e-07	0.00113352	5.74034
cg25964032	-0.903167	-4.60209	-6.16862	8.18714e-07	0.00113352	5.72822
cg10673853	-0.47299	-2.83138	-6.16808	8.19957e-07	0.00113352	5.72961
cg27657283	-0.439125	-5.85574	-6.16497	8.27152e-07	0.00113491	5.71961
cg27006243	-1.31568	4.54355	-6.16312	8.31445e-07	0.00113866	5.71847
cg07555311	-0.967824	-5.99047	-6.15654	8.46966e-07	0.00115556	5.70406
cg23093902	-0.56848	-5.76335	-6.15588	8.48516e-07	0.00115556	5.70174
cg01974761	-0.319433	-5.19955	-6.15224	8.57253e-07	0.00116529	5.69448
cg10373764	-0.796801	-5.48489	-6.14843	8.66468e-07	0.00117503	5.68724
cg01723844	-0.827847	-4.55177	-6.14553	8.73558e-07	0.00118088	5.68391
cg26831241	-0.568859	-5.18585	-6.14086	8.8509e-07	0.00119207	5.66248
cg14210620	-0.715104	-6.48647	-6.13691	8.94952e-07	0.00119549	5.66034
cg15150615	-0.6069	-4.83485	-6.136	8.97247e-07	0.00119549	5.65579
cg20218843	-0.554491	-1.01463	-6.13272	9.05545e-07	0.00120195	5.61692
cg26271948	-0.588867	-4.8272	-6.12684	9.20628e-07	0.00121317	5.63131
cg27413430	-0.559906	-5.16826	-6.12475	9.2605e-07	0.00121813	5.6245
cg09497201	-0.400996	-2.50627	-6.11864	9.4211e-07	0.00123261	5.61035
cg18705728	-0.386161	-4.54723	-6.11794	9.43954e-07	0.00123283	5.59487
cg21335942	-0.562198	-5.81126	-6.11495	9.51933e-07	0.00123812	5.59638
cg11120154	-0.959787	-2.86078	-6.11452	9.53075e-07	0.00123812	5.60795
cg06286292	-0.761436	-6.02002	-6.11348	9.55853e-07	0.00123953	5.59334
cg10550601	-0.27962	-5.2374	-6.10625	9.75483e-07	0.00125423	5.55522
cg21415084	-0.728557	1.0264	-6.10478	9.79534e-07	0.00125469	5.54251
cg08382542	-0.342923	-4.65313	-6.10338	9.83386e-07	0.00125524	5.56768
cg08200099	-0.294199	1.39661	-6.10253	9.8573e-07	0.00125604	5.55487
cg10384554	-0.489176	-5.55678	-6.10041	9.91635e-07	0.00125919	5.55639
cg24902920	-0.335799	-3.25315	-6.09845	9.97113e-07	0.00126177	5.54967
cg26848769	-1.60559	-6.08631	-6.09728	1.0004e-06	0.00126347	5.15168
cg09357438	-0.376911	-5.33727	-6.09356	1.01091e-06	0.00127263	5.51079
cg02169286	-0.418091	-3.17146	-6.09058	1.01943e-06	0.0012746	5.53953
cg16136079	-0.338215	4.00902	-6.0892	1.02339e-06	0.00127737	5.51777
cg19764764	-0.356305	-1.732	-6.08029	1.04936e-06	0.00130312	5.50615
cg08291886	-0.683731	-6.66028	-6.06775	1.08704e-06	0.00133633	5.47698
cg04157983	-0.457294	-6.32155	-6.06057	1.10922e-06	0.00135676	5.45248
cg10087556	-0.365258	-3.50748	-6.05694	1.12061e-06	0.00136841	5.43099
cg21661379	-0.27793	-5.20909	-6.05627	1.12273e-06	0.00136869	5.43049
cg06150803	-0.587258	-1.07055	-6.0551	1.12644e-06	0.00136869	5.43641
cg21512185	-0.506285	-6.21374	-6.05351	1.13148e-06	0.00137253	5.44099
cg00145489	-0.45057	-6.02182	-6.04786	1.14963e-06	0.00138319	5.41599
cg20769466	-0.284918	3.33979	-6.04733	1.15134e-06	0.00138319	5.40245
cg02558537	-0.814606	-6.01676	-6.04706	1.15223e-06	0.00138319	5.40528
cg24214855	-0.768544	-3.86573	-6.04425	1.16136e-06	0.00138723	5.41306
cg27607340	-0.434074	-5.28782	-6.04381	1.16282e-06	0.00138723	5.4188
cg14030282	-0.497049	-5.99253	-6.04316	1.16496e-06	0.00138723	5.39044
cg26285102	-0.444119	-2.37279	-6.04176	1.16956e-06	0.00138723	5.40446
cg15772801	-0.862403	-5.91899	-6.04159	1.1701e-06	0.00138723	5.4187
cg14120359	-0.898852	-5.43879	-6.0363	1.18767e-06	0.00140352	5.38764
cg15818557	-0.577762	3.83468	-6.03502	1.19193e-06	0.00140403	5.39289
cg09395312	-0.46586	-4.48019	-6.03304	1.19862e-06	0.00140738	5.35526
cg12417685	-0.34179	-4.58737	-6.03134	1.20435e-06	0.00141184	5.3897
cg00663163	-0.580343	-5.85791	-6.02996	1.20904e-06	0.00141282	5.37057
cg03094787	-0.519805	3.71557	-6.02606	1.22239e-06	0.00142388	5.37061
cg23759778	-0.656484	-3.96192	-6.02222	1.23569e-06	0.00143027	5.36398
cg26767154	-0.788896	-5.81017	-6.02155	1.23805e-06	0.00143074	5.35658
cg12870987	-0.357876	1.69482	-6.01597	1.25766e-06	0.00144883	5.34194
cg02379291	-0.392397	-3.50068	-6.01304	1.26808e-06	0.00145627	5.3203
cg10560069	-0.344411	-0.839111	-6.01071	1.27641e-06	0.00146353	5.32922
cg15405950	-0.35435	3.34304	-6.00939	1.28119e-06	0.00146672	5.32827
cg19948037	-0.527723	-4.49119	-5.99996	1.31568e-06	0.00148722	5.29534
cg16784923	-1.6665	-6.50668	-5.99989	1.31595e-06	0.00148722	5.02895
cg14392392	-1.12523	-5.7271	-5.9993	1.31814e-06	0.00148722	5.31155
cg26411747	-0.315856	4.04164	-5.99896	1.3194e-06	0.00148722	5.29162
cg18555277	-0.496156	-5.79768	-5.98194	1.38423e-06	0.00154133	5.25955
cg20683765	-0.53626	-4.63723	-5.98066	1.38922e-06	0.00154455	5.24862
cg11879741	-0.537697	-2.70703	-5.97773	1.40077e-06	0.00155267	5.25162
cg11987090	-1.1166	-7.19697	-5.97597	1.40771e-06	0.00155801	5.24399
cg01861031	-0.548614	-5.66262	-5.96664	1.44525e-06	0.00159474	5.2177
cg27601728	-0.36316	-4.92306	-5.96434	1.45464e-06	0.0015951	5.21456
cg21294847	-0.433505	3.37382	-5.96157	1.46606e-06	0.00160082	5.20203
cg01275588	-0.482788	-5.2521	-5.96017	1.47188e-06	0.00160479	5.20168
cg13358773	-0.319624	3.33957	-5.95927	1.47561e-06	0.00160646	5.1715
cg16472060	-0.502641	-5.1356	-5.95409	1.49731e-06	0.00162526	5.18965
cg26222311	-0.428266	-5.48196	-5.95219	1.50536e-06	0.00163157	5.18621
cg05409601	-0.398604	-5.97642	-5.95097	1.51055e-06	0.00163478	5.17648
cg02939875	-0.410434	-1.31551	-5.94509	1.53582e-06	0.00165968	5.15599
cg13336249	-0.466118	-3.8745	-5.93945	1.56044e-06	0.00168133	5.14846
cg14614693	-0.860324	-5.19284	-5.9376	1.56863e-06	0.00168767	5.14636
cg01032650	-0.526245	1.43523	-5.93114	1.5975e-06	0.0017137	5.12397
cg02954212	-0.419937	-3.89582	-5.92674	1.61743e-06	0.00173001	5.09539
cg00484396	-0.54565	-3.68712	-5.92597	1.62095e-06	0.00173124	5.10254
cg09379340	-0.444976	-4.74221	-5.92365	1.63161e-06	0.00174009	5.10182
cg14715696	-0.836228	-5.30255	-5.91798	1.65793e-06	0.00175793	5.0884
cg09399707	-0.729888	-4.5443	-5.9153	1.67053e-06	0.00176873	5.08483
cg11745506	-0.830029	-5.35635	-5.91281	1.68229e-06	0.00177862	5.00509
cg25367418	-0.658769	-5.64575	-5.91081	1.69182e-06	0.0017821	5.04835
cg03289130	-0.48188	-5.4044	-5.90883	1.70134e-06	0.0017821	5.06746
cg18625286	-0.680767	-5.78492	-5.90856	1.70262e-06	0.0017821	5.07361
cg10071973	-0.285405	-5.46261	-5.9058	1.71596e-06	0.00178841	5.05736
cg22725847	-0.310686	-5.51717	-5.90474	1.72109e-06	0.0017912	5.0503
cg23944327	-0.737501	-6.13676	-5.90423	1.72358e-06	0.00179125	5.06024
cg14746283	-0.422699	4.32348	-5.90205	1.73418e-06	0.0017982	5.05329
cg19258183	-0.754354	-4.31338	-5.90135	1.73763e-06	0.0017982	5.05876
cg18478854	-0.516403	-0.894485	-5.90081	1.74027e-06	0.00179839	5.04422
cg15330193	-0.839437	4.2347	-5.89962	1.74614e-06	0.00180003	5.04019
cg17717282	-0.401176	5.35589	-5.89949	1.74677e-06	0.00180003	5.02869
cg08635931	-0.415775	-4.54276	-5.89818	1.75328e-06	0.0018042	5.03527
cg13702629	-0.36244	-3.75411	-5.89564	1.76589e-06	0.00180955	5.02274
cg00000579	-0.443564	5.27063	-5.89014	1.79354e-06	0.00183008	5.00966
cg01494702	-0.43813	-5.54382	-5.88967	1.79591e-06	0.00183008	5.01548
cg03735916	-0.482672	-4.14662	-5.88867	1.801e-06	0.00183017	5.01604
cg09441172	-0.518129	4.53218	-5.88726	1.80816e-06	0.00183237	5.01278
cg17123534	-0.570565	-5.76733	-5.88449	1.82236e-06	0.00184315	4.95398
cg06465080	-0.483341	-6.11145	-5.88421	1.82384e-06	0.00184315	4.99511
cg22726380	-0.343639	1.38793	-5.87733	1.85963e-06	0.0018674	4.98889
cg25382652	-0.295764	3.98836	-5.87715	1.86057e-06	0.0018674	4.96989
cg20227976	-0.372173	-5.38622	-5.86948	1.90132e-06	0.0018979	4.95998
cg15486374	-0.323538	-5.92931	-5.86756	1.91167e-06	0.001905	4.95502
cg07834396	-0.37849	-1.20308	-5.86702	1.91456e-06	0.001905	4.95625
cg26879815	-0.406372	-5.5715	-5.86623	1.91884e-06	0.001905	4.96166
cg12580230	-1.01948	-6.57398	-5.86534	1.9237e-06	0.00190725	4.96011
cg15520042	-0.42406	-5.69298	-5.86465	1.92742e-06	0.00190835	4.94907
cg24676244	-0.442655	-1.40785	-5.86319	1.9354e-06	0.00191367	4.94992
cg10584024	-0.546969	-1.53084	-5.86267	1.93828e-06	0.00191393	4.95044
cg03569956	-0.424137	3.60075	-5.85942	1.95614e-06	0.00192897	4.93357
cg13723431	-0.431386	0.921552	-5.85851	1.9612e-06	0.00193125	4.93089
cg08791605	-0.356315	-4.56268	-5.85532	1.97894e-06	0.00193845	4.92896
cg24590750	-0.385762	-5.48422	-5.8543	1.98465e-06	0.00194051	4.91755
cg27583149	-0.57089	-5.26394	-5.85383	1.98726e-06	0.00194051	4.93011
cg18208380	-0.470891	5.24733	-5.85352	1.98904e-06	0.00194051	4.92848
cg24701270	-0.428381	-2.62782	-5.85242	1.99524e-06	0.00194398	4.91198
cg00459795	-0.85041	-6.3121	-5.85144	2.00078e-06	0.0019442	4.91887
cg02366059	-0.655606	-6.51893	-5.84438	2.04111e-06	0.00196774	4.90996
cg15185458	-0.472862	-5.63762	-5.84246	2.05222e-06	0.00197325	4.8951
cg17105737	-0.635625	-5.70664	-5.83918	2.07131e-06	0.00198639	4.88781
cg02301782	-0.570613	-6.65623	-5.83566	2.092e-06	0.00199991	4.86656
cg05953846	-0.495374	2.6606	-5.83506	2.0956e-06	0.00199991	4.87943
cg19684783	-0.418685	-1.39461	-5.83276	2.10924e-06	0.00200797	4.87535
cg02150343	-0.258524	-4.90196	-5.82943	2.1292e-06	0.00202286	4.85431
cg27032142	-0.691762	-5.68298	-5.82881	2.13292e-06	0.00202286	4.8658
cg27010833	-0.546248	-5.26379	-5.82759	2.14033e-06	0.00202606	4.86617
cg15150086	-0.360123	-4.58799	-5.82499	2.15612e-06	0.00203709	4.85406
cg18032533	-0.4506	-4.41762	-5.82472	2.15775e-06	0.00203709	4.84058
cg01735420	-0.627674	-5.65133	-5.82128	2.17885e-06	0.00204628	4.84631
cg00228708	-0.53027	3.5971	-5.82107	2.18013e-06	0.00204628	4.83945
cg26114804	-0.414068	5.56998	-5.8194	2.19045e-06	0.00204743	4.83072
cg16353915	-0.620973	2.6634	-5.81803	2.19897e-06	0.00204979	4.82636
cg05196820	-0.683273	-6.65716	-5.81528	2.21614e-06	0.00206318	4.82723
cg02203380	-0.367873	-2.16705	-5.81357	2.22688e-06	0.00207021	4.8251
cg00549815	-0.425322	-3.95259	-5.81318	2.22935e-06	0.00207021	4.82048
cg08781140	-0.398189	-3.87176	-5.8123	2.23489e-06	0.00207273	4.82056
cg17519750	-0.478182	-5.87818	-5.80932	2.2538e-06	0.00208236	4.81399
cg26044428	-0.477945	-5.96366	-5.80475	2.28314e-06	0.00209625	4.79747
cg20477294	-0.972426	-3.18219	-5.80357	2.29078e-06	0.00210063	4.79578
cg07889337	-0.486162	-5.92534	-5.80036	2.31166e-06	0.00211713	4.79229
cg02124502	-0.476867	-6.54363	-5.79267	2.36253e-06	0.00215296	4.75835
cg21647780	-0.652323	-5.84815	-5.78599	2.40761e-06	0.00218859	4.74756
cg18349056	-0.600013	-6.23356	-5.78376	2.42285e-06	0.0021995	4.63949
cg02499923	-0.348808	-5.05289	-5.78048	2.44545e-06	0.00220656	4.73998
cg15600846	-0.353546	4.64907	-5.7766	2.47245e-06	0.00221999	4.72775
cg02635726	-0.566011	-6.23444	-5.77354	2.49396e-06	0.00222026	4.71939
cg00864046	-0.320483	-0.0032162	-5.77052	2.51532e-06	0.00223522	4.70933
cg12641275	-0.898678	-5.49902	-5.77031	2.51687e-06	0.00223522	3.96477
cg17493098	-0.642297	-6.1622	-5.76622	2.5461e-06	0.00225845	4.70073
cg20261167	-0.776059	-5.73684	-5.76371	2.56432e-06	0.00226862	4.69968
cg25347098	-1.02796	-5.99967	-5.76283	2.57073e-06	0.00226862	4.69198
cg13219564	-0.670129	-5.89026	-5.76251	2.57305e-06	0.00226862	4.67634
cg18545449	-0.340258	-0.832488	-5.76205	2.57639e-06	0.00226883	4.67681
cg05190033	-0.724434	-3.51404	-5.76129	2.5819e-06	0.00226973	4.68776
cg09243716	-0.45879	-5.45525	-5.75633	2.61844e-06	0.00228415	4.65909
cg12807293	-0.354624	-5.83244	-5.75358	2.63888e-06	0.00229249	4.65675
cg07381989	-1.16924	-4.36276	-5.75274	2.6452e-06	0.00229249	4.66882
cg00787574	-0.434779	2.99874	-5.75219	2.64932e-06	0.00229249	4.65248
cg10122553	-0.954659	-5.57818	-5.75207	2.65019e-06	0.00229249	4.47933
cg26226555	-1.4662	-5.0966	-5.74833	2.67841e-06	0.00230872	4.37161
cg24650296	-0.292961	4.15937	-5.74723	2.68675e-06	0.00230935	4.63586
cg05519235	-0.479506	-4.77316	-5.74699	2.6886e-06	0.00230935	4.65143
cg25233816	-0.434752	-5.19484	-5.74556	2.69951e-06	0.0023133	4.63151
cg26385494	-0.31779	-4.86551	-5.74479	2.70537e-06	0.00231562	4.64418
cg07737110	-0.763568	3.47549	-5.74391	2.71216e-06	0.00231872	4.61074
cg22923268	-0.529483	-6.35349	-5.73422	2.78761e-06	0.00236648	4.61529
cg23568552	-0.378497	-5.38332	-5.73287	2.79827e-06	0.00236748	4.59694
cg09462806	-0.286564	-2.39712	-5.73078	2.81491e-06	0.00237224	4.58634
cg08437570	-0.351459	-4.50931	-5.73045	2.81755e-06	0.00237224	4.61005
cg12078872	-0.269945	3.0125	-5.72914	2.82803e-06	0.00237224	4.58523
cg01241790	-0.421297	3.46186	-5.72893	2.82964e-06	0.00237224	4.60068
cg02712553	-0.737806	4.20091	-5.72892	2.8298e-06	0.00237224	4.16019
cg11299459	-0.418916	-2.72633	-5.72843	2.83368e-06	0.00237278	4.60023
cg07206926	-0.608719	-6.00298	-5.72607	2.85272e-06	0.0023859	4.60099
cg02312326	-0.326375	-5.87754	-5.72568	2.85587e-06	0.0023859	4.59875
cg15851668	-0.562752	-6.53718	-5.72497	2.8616e-06	0.00238666	4.59756
cg13223402	-0.523008	-5.50679	-5.72351	2.87349e-06	0.00239013	4.5926
cg04906950	-0.373879	-4.85556	-5.72345	2.87398e-06	0.00239013	4.59009
cg11909444	-0.968856	-6.26178	-5.72295	2.87802e-06	0.00239078	4.59385
cg14966190	-0.854782	-4.7829	-5.72231	2.88326e-06	0.00239242	4.58774
cg09001514	-0.319486	1.55121	-5.72107	2.89339e-06	0.00239811	4.57874
cg04697262	-0.330502	-3.26519	-5.72016	2.90084e-06	0.00239886	4.57474
cg09229620	-0.27258	-1.10973	-5.71797	2.9189e-06	0.00241106	4.5596
cg13864107	-0.411742	-4.48016	-5.71693	2.92752e-06	0.00241546	4.56605
cg13985817	-0.422298	-2.45067	-5.71537	2.9405e-06	0.00242072	4.56743
cg09439560	-0.453762	2.82609	-5.71203	2.96844e-06	0.00243769	4.56211
cg00692760	-0.524574	4.27458	-5.71187	2.96979e-06	0.00243769	4.54576
cg11046734	-0.378538	-3.22523	-5.70759	3.006e-06	0.00246082	4.54464
cg10468525	-0.442668	4.75559	-5.70637	3.01643e-06	0.00246575	4.53949
cg13929988	-0.228758	-0.785853	-5.7061	3.01875e-06	0.00246575	4.53014
cg12589387	-0.304478	-2.46471	-5.70471	3.03062e-06	0.00247052	4.54781
cg05304538	-0.76255	2.78748	-5.70463	3.03134e-06	0.00247052	4.53962
cg05825158	-0.367085	-5.54735	-5.70298	3.04551e-06	0.00247526	4.52819
cg20873956	-0.501016	4.23548	-5.70278	3.04728e-06	0.00247526	4.54008
cg11536457	-0.884074	-6.21714	-5.70084	3.06403e-06	0.00248195	4.4827
cg15258025	-0.368942	-1.93948	-5.69963	3.07456e-06	0.00248195	4.5265
cg26309987	-0.608928	-5.62596	-5.69837	3.08556e-06	0.00248195	4.52775
cg16661415	-0.404424	-2.04093	-5.69787	3.08992e-06	0.00248195	4.49709
cg16579641	-0.661642	-2.93293	-5.69755	3.09279e-06	0.00248195	4.52598
cg13961308	-0.396415	2.83121	-5.69703	3.09732e-06	0.00248287	4.5191
cg22370480	-0.535884	-5.02642	-5.69603	3.10608e-06	0.00248717	4.51826
cg11328405	-0.925176	-5.98793	-5.69408	3.12335e-06	0.00249554	4.51645
cg11969365	-0.471014	-5.82154	-5.69282	3.13448e-06	0.00250171	4.51792
cg12271671	-0.812563	-6.65622	-5.69128	3.1482e-06	0.00250333	4.5043
cg06024187	-0.696713	3.09375	-5.69106	3.15017e-06	0.00250333	4.50716
cg02841844	-0.337044	-2.92263	-5.69062	3.15405e-06	0.00250369	4.49527
cg23735442	-1.35565	-4.39758	-5.68933	3.16563e-06	0.00250745	4.35905
cg18462606	-0.631932	5.15896	-5.68784	3.17907e-06	0.00251188	4.49184
cg15703690	-0.368156	-2.67732	-5.6873	3.18389e-06	0.00251188	4.47729
cg13723038	-0.238181	1.65161	-5.68516	3.20331e-06	0.00252247	4.47141
cg01272601	-0.420437	-6.26577	-5.68494	3.20525e-06	0.00252247	4.48274
cg15838908	-0.328474	4.48442	-5.68313	3.22175e-06	0.00253274	4.48351
cg04418330	-0.577167	5.50605	-5.67817	3.26738e-06	0.00255414	4.47825
cg02978142	-0.765051	-6.43754	-5.67794	3.26948e-06	0.00255414	4.46774
cg00403807	-0.374969	3.43732	-5.67458	3.30082e-06	0.00257281	4.4535
cg19795616	-0.571005	-2.98181	-5.67323	3.31343e-06	0.00257989	4.46046
cg06258153	-0.515173	-2.0969	-5.66944	3.34926e-06	0.00259676	4.45053
cg23684204	-0.733942	-4.10948	-5.66868	3.35644e-06	0.0025975	4.44803
cg08801806	-0.488037	2.72385	-5.66822	3.36086e-06	0.0025975	4.44575
cg17309441	-0.454157	-4.36565	-5.66564	3.38555e-06	0.00260387	4.42447
cg14203827	-1.07757	4.40405	-5.6653	3.38877e-06	0.00260387	4.44184
cg26667946	-0.630344	-3.03804	-5.66517	3.39001e-06	0.00260387	4.43525
cg13003011	-0.359784	-3.51715	-5.66513	3.39042e-06	0.00260387	4.43613
cg01064683	-0.402056	-6.01021	-5.66246	3.41613e-06	0.00261609	4.42758
cg18064071	-0.3189	3.72188	-5.66235	3.41725e-06	0.00261609	4.42062
cg09174610	-0.501683	-6.42203	-5.65586	3.48074e-06	0.00264548	4.35967
cg21421501	-0.727314	-6.36973	-5.65539	3.4853e-06	0.00264548	4.41604
cg19395017	-0.584475	-4.91672	-5.65135	3.52546e-06	0.00266293	4.40795
cg10850150	-0.866979	-5.42586	-5.65115	3.5275e-06	0.00266293	4.40591
cg06163215	-0.297548	4.14661	-5.64552	3.58426e-06	0.00269473	4.38102
cg25059408	-0.790014	2.48722	-5.64549	3.58456e-06	0.00269473	4.38597
cg24897897	-0.355135	-4.0472	-5.64392	3.6006e-06	0.00270019	4.38209
cg06887705	-0.396422	1.13145	-5.64299	3.61005e-06	0.00270451	4.38343
cg27008901	-0.36551	-2.81506	-5.64095	3.631e-06	0.00271618	4.37844
cg24440997	-0.500486	-2.50316	-5.64039	3.63676e-06	0.00271618	4.37823
cg03607973	-0.354143	-2.62481	-5.63845	3.65679e-06	0.00272837	4.36636
cg21526212	-0.466417	-5.135	-5.63598	3.68256e-06	0.00274442	4.34383
cg09156140	-0.480211	-6.81625	-5.63363	3.7072e-06	0.00275512	4.33578
cg15047669	-0.682336	-5.07914	-5.63192	3.72518e-06	0.00275972	4.35777
cg16622494	-0.708085	-5.94856	-5.63144	3.73025e-06	0.00276068	4.3536
cg13542964	-0.544612	-5.31542	-5.63001	3.7454e-06	0.00276455	4.29685
cg27198843	-0.276387	3.86644	-5.62988	3.74679e-06	0.00276455	4.33138
cg03966785	-0.490563	-3.70149	-5.6293	3.753e-06	0.00276635	4.33354
cg18256756	-0.391946	-5.36245	-5.62732	3.77413e-06	0.00277912	4.33176
cg13754255	-0.575255	-6.01909	-5.62435	3.80601e-06	0.00279417	4.33459
cg14656245	-0.292625	4.09027	-5.62395	3.81041e-06	0.0027946	4.33016
cg05050482	-0.71241	-6.27304	-5.62203	3.8312e-06	0.00280423	4.32899
cg00871979	-0.566582	-6.07051	-5.62046	3.84823e-06	0.00281389	4.3102
cg04719420	-0.596751	-4.60632	-5.61966	3.85703e-06	0.00281751	4.29225
cg00971676	-1.06266	-5.71938	-5.61813	3.87383e-06	0.00282442	4.3213
cg12705352	-0.566719	3.80761	-5.6137	3.9228e-06	0.00285135	4.3051
cg09481927	-0.398034	5.16801	-5.61206	3.94108e-06	0.00285778	4.29171
cg19304797	-0.430646	1.8812	-5.61115	3.95126e-06	0.00285869	4.29848
cg13206674	-0.842119	-5.93614	-5.61082	3.95498e-06	0.00285869	4.30266
cg00241085	-0.732459	-6.67242	-5.60815	3.98499e-06	0.00287199	4.29032
cg15931295	-0.416499	-5.65317	-5.60802	3.98649e-06	0.00287199	4.28886
cg19029747	-0.465188	-5.23827	-5.60749	3.99249e-06	0.00287349	4.28808
cg02099735	-0.378925	3.64319	-5.60586	4.01097e-06	0.00287996	4.28548
cg13031740	-0.534124	4.07891	-5.60566	4.01326e-06	0.00287996	4.28148
cg09861373	-0.699262	-6.16294	-5.60355	4.03739e-06	0.0028916	4.28046
cg01907156	-0.589462	2.68299	-5.60253	4.0491e-06	0.00289716	4.28204
cg17083281	-0.736008	-5.06295	-5.6017	4.05859e-06	0.00289722	4.2787
cg22313025	-0.406548	-4.04111	-5.59864	4.09403e-06	0.00291361	4.26454
cg24464813	-0.775899	-5.56752	-5.59716	4.1112e-06	0.00292162	4.26821
cg05485589	-0.572386	-5.66918	-5.59118	4.18163e-06	0.00295126	4.16741
cg08297985	-0.324807	-1.67892	-5.59115	4.1819e-06	0.00295126	4.24703
cg10919329	-0.472128	-7.20137	-5.59054	4.18916e-06	0.00295126	4.24303
cg25486472	-0.502671	-6.65511	-5.58983	4.19765e-06	0.0029544	4.23084
cg14549976	-0.282781	-4.82082	-5.58687	4.23304e-06	0.0029672	4.21155
cg08627711	-0.470272	-5.41931	-5.58662	4.23609e-06	0.0029672	4.2329
cg25536072	-1.10183	-6.3474	-5.58662	4.23609e-06	0.0029672	3.61646
cg16139685	-0.377555	-0.479545	-5.58511	4.2543e-06	0.00297143	4.22017
cg05764011	-0.411679	4.23545	-5.58413	4.26613e-06	0.00297686	4.23357
cg08592890	-0.657738	3.19479	-5.58308	4.27878e-06	0.00298001	4.2314
cg05349242	-0.263296	2.67514	-5.5825	4.28591e-06	0.002982	4.21587
cg00277685	-0.401375	2.95266	-5.57825	4.3379e-06	0.00300844	4.21314
cg27074985	-0.45488	-5.59072	-5.57493	4.37891e-06	0.00301819	4.20688
cg06525062	-0.839509	-6.72729	-5.57362	4.39525e-06	0.0030236	4.20281
cg14268329	-0.25225	4.1005	-5.57311	4.40164e-06	0.0030236	4.19631
cg08997126	-0.415972	0.153069	-5.5717	4.41934e-06	0.00303144	4.19996
cg04351272	-0.93005	-5.9363	-5.57118	4.42578e-06	0.00303144	4.17585
cg03639021	-0.58712	-6.91085	-5.57066	4.43238e-06	0.00303222	4.19377
cg15612682	-0.362636	-5.96715	-5.56959	4.44588e-06	0.00303806	4.19407
cg13594432	-0.465216	-5.72442	-5.56932	4.44921e-06	0.00303806	4.1942
cg08003321	-0.388667	3.66846	-5.56525	4.50094e-06	0.0030563	4.17815
cg15612927	-0.274081	-5.32981	-5.56438	4.512e-06	0.00305814	4.16619
cg07609780	-0.298337	-2.04193	-5.56368	4.52107e-06	0.00306146	4.17301
cg16136238	-0.416946	1.93664	-5.56329	4.52603e-06	0.00306198	4.16922
cg05364691	-0.515584	3.88604	-5.5629	4.53109e-06	0.00306258	4.16963
cg24681661	-0.419351	-4.67851	-5.56244	4.53701e-06	0.00306375	4.16591
cg05083393	-0.62229	-5.6935	-5.56119	4.55316e-06	0.003069	4.13223
cg01310482	-0.311348	2.93938	-5.55959	4.57387e-06	0.00307621	4.16252
cg04427707	-0.464495	-5.96751	-5.55898	4.58175e-06	0.00307687	4.16425
cg21636432	-0.308556	-4.72644	-5.55867	4.58584e-06	0.00307687	4.15403
cg26412310	-0.263458	-2.16359	-5.55665	4.61219e-06	0.00308522	4.15651
cg27399012	-0.558505	-6.36867	-5.55646	4.61468e-06	0.00308522	4.15556
cg26109009	-0.705809	-5.67905	-5.55642	4.61513e-06	0.00308522	4.1506
cg02084211	-0.478857	1.56012	-5.55576	4.62389e-06	0.00308739	4.14912
cg03470088	-0.375478	-5.27084	-5.55511	4.63243e-06	0.00308739	4.15235
cg22906451	-0.392686	4.18803	-5.55397	4.64738e-06	0.00308739	4.1536
cg22411536	-0.617172	3.75979	-5.55365	4.65166e-06	0.00308739	4.15453
cg19782130	-0.948352	-5.59775	-5.55362	4.65207e-06	0.00308739	4.15353
cg19961803	-0.353609	-5.34494	-5.55211	4.67196e-06	0.00309389	4.1339
cg01383546	-0.778514	-6.86759	-5.55171	4.67726e-06	0.00309389	4.14127
cg25056456	-0.642627	-5.16552	-5.55169	4.67755e-06	0.00309389	4.14963
cg11446099	-0.62594	-6.36077	-5.55033	4.69566e-06	0.00309389	4.06842
cg14549524	-0.38816	2.63057	-5.54734	4.73574e-06	0.00311191	4.13506
cg17052675	-1.3581	0.891288	-5.54688	4.74181e-06	0.00311311	4.13206
cg11071615	-0.347163	-5.30431	-5.54618	4.75129e-06	0.00311546	4.13449
cg18077032	-0.524507	4.17225	-5.54531	4.76308e-06	0.00311546	4.10802
cg11733879	-0.350546	1.86256	-5.54511	4.76583e-06	0.00311546	4.11849
cg21702516	-0.374771	1.97414	-5.54442	4.77517e-06	0.00311546	4.13058
cg12983839	-0.749709	2.86522	-5.5436	4.78618e-06	0.00311987	4.12922
cg23462772	-0.354459	-2.83581	-5.53916	4.84691e-06	0.00314268	4.09157
cg04247014	-0.387783	-0.343547	-5.53528	4.90061e-06	0.00317171	4.09671
cg23755378	-1.02861	-7.10971	-5.52872	4.99283e-06	0.0032202	4.09031
cg21218396	-0.376721	4.89787	-5.52551	5.03854e-06	0.00324222	4.06437
cg19478417	-0.313531	0.276868	-5.52389	5.06174e-06	0.00324823	4.07317
cg14896516	-0.317365	-5.51408	-5.51889	5.13417e-06	0.0032882	4.05287
cg27612019	-0.510938	0.882713	-5.51744	5.15537e-06	0.00329889	4.05513
cg00901264	-0.314445	-4.20768	-5.5137	5.21041e-06	0.00331673	4.02666
cg14196208	-0.471418	-5.06659	-5.50962	5.27111e-06	0.00334665	4.03439
cg14094063	-0.480569	-5.6225	-5.50828	5.29123e-06	0.00335652	4.0334
cg21304833	-0.240377	3.19795	-5.50767	5.3004e-06	0.00335942	4.01964
cg25504403	-0.60539	-5.80246	-5.50586	5.32765e-06	0.00337086	4.02568
cg02638348	-0.24146	0.813634	-5.50463	5.34625e-06	0.0033768	4.01974
cg04944125	-0.328717	-1.67428	-5.50327	5.36696e-06	0.00338564	4.01109
cg13861126	-0.578464	-5.02492	-5.50311	5.36949e-06	0.00338564	3.99576
cg11999496	-0.567787	-5.68663	-5.50273	5.37528e-06	0.00338637	4.01859
cg01552197	-0.844147	-3.3376	-5.50223	5.38283e-06	0.00338822	4.01784
cg08738269	-0.327452	-5.20423	-5.50061	5.40773e-06	0.00340097	4.00447
cg20921221	-0.386969	4.75402	-5.49874	5.43656e-06	0.00341222	4.00382
cg04003694	-0.580444	-6.0143	-5.49625	5.47512e-06	0.00343121	3.99924
cg12706075	-0.312351	-4.93698	-5.49553	5.48627e-06	0.00343121	3.9794
cg16041959	-0.465261	-4.53386	-5.49531	5.48976e-06	0.00343121	3.99791
cg19581780	-0.597187	-5.99853	-5.49478	5.49795e-06	0.00343121	3.99457
cg08342675	-0.890669	-5.73745	-5.49371	5.51468e-06	0.00343791	3.93765
cg18802998	-0.239993	-1.39749	-5.4924	5.53534e-06	0.00344281	3.9871
cg17872633	-0.401364	-5.72208	-5.4917	5.54636e-06	0.00344507	3.98554
cg04399469	-0.487217	-4.7332	-5.48979	5.57657e-06	0.00344872	3.98659
cg05696056	-0.419487	4.75372	-5.48905	5.58826e-06	0.00345228	3.9769
cg19568649	-0.396668	-5.60049	-5.48832	5.5998e-06	0.00345358	3.97464
cg09713750	-0.62894	4.03445	-5.48786	5.60719e-06	0.00345523	3.98244
cg17749946	-0.516484	3.59548	-5.48701	5.62075e-06	0.00345925	3.97631
cg18097281	-0.589542	-6.10474	-5.48367	5.67423e-06	0.00348476	3.88065
cg03761185	-0.398153	-5.86795	-5.48268	5.6903e-06	0.00348884	3.9524
cg07163811	-0.621824	-5.91902	-5.4802	5.73043e-06	0.00351051	3.94851
cg10706454	-0.682938	-5.9381	-5.4798	5.73702e-06	0.00351161	3.95858
cg17430979	-0.356125	-0.235358	-5.47632	5.79395e-06	0.00352583	3.9503
cg14488390	-0.396027	-4.10764	-5.47435	5.82648e-06	0.00353207	3.94547
cg27173046	-1.07691	-6.28657	-5.47424	5.8283e-06	0.00353207	3.88408
cg11242444	-0.334971	-0.465381	-5.46188	6.03666e-06	0.00362833	3.90634
cg23030339	-0.714923	3.83036	-5.46123	6.04786e-06	0.00362911	3.57906
cg14454955	-0.385457	5.22035	-5.45942	6.07895e-06	0.0036418	3.9004
cg25271734	-0.417911	-5.16448	-5.45898	6.08661e-06	0.00364341	3.88712
cg09501274	-0.375783	-4.43336	-5.45857	6.09369e-06	0.00364467	3.83505
cg25433614	-0.347465	-2.65169	-5.4582	6.10007e-06	0.00364551	3.899
cg25511237	-0.396818	-5.79424	-5.4574	6.114e-06	0.00365086	3.89468
cg19216198	-0.956769	-4.78869	-5.45631	6.13288e-06	0.00365915	3.77285
cg07235071	-0.377294	-5.18214	-5.45596	6.139e-06	0.00365982	3.87736
cg24384816	-0.449488	-1.97821	-5.45441	6.16622e-06	0.00367001	3.89275
cg14095000	-0.48288	-5.863	-5.45355	6.18124e-06	0.0036719	3.87442
cg08172787	-0.65507	-6.65374	-5.45273	6.1957e-06	0.0036719	3.89105
cg05569793	-0.413263	5.55412	-5.45264	6.19731e-06	0.0036719	3.88798
cg07850415	-0.637338	-5.97698	-5.44973	6.24878e-06	0.0036952	3.8822
cg09376352	-0.274338	-4.60932	-5.44902	6.26137e-06	0.00369667	3.87008
cg22219489	-0.519318	-5.76713	-5.44741	6.29013e-06	0.00370768	3.8779
cg09483807	-0.471124	-5.49065	-5.4466	6.30455e-06	0.00371319	3.87169
cg10039590	-0.279782	-0.20867	-5.44153	6.39596e-06	0.00374296	3.85227
cg08983883	-0.27688	-0.562224	-5.43791	6.46213e-06	0.00376964	3.84669
cg14286025	-0.355611	2.51708	-5.4356	6.50472e-06	0.00378845	3.84638
cg15245709	-0.355973	-2.15878	-5.43386	6.53691e-06	0.00379798	3.83739
cg06664668	-0.957746	-4.1759	-5.43362	6.54146e-06	0.00379798	3.27944
cg12288985	-0.350192	-4.41179	-5.43354	6.54296e-06	0.00379798	3.83117
cg19149125	-0.346365	3.89317	-5.42796	6.64753e-06	0.00384413	3.82424
cg08669721	-0.347535	-5.95337	-5.42632	6.67858e-06	0.00385599	3.81048
cg06768655	-0.690207	-5.81827	-5.42585	6.68757e-06	0.00385814	3.60807
cg21926039	-0.696208	-5.74067	-5.42323	6.73753e-06	0.00388391	3.80693
cg08253651	-0.300663	-2.48089	-5.42163	6.76823e-06	0.00389547	3.80021
cg13347198	-0.38177	4.88493	-5.41922	6.81474e-06	0.00391609	3.7903
cg21935083	-0.382186	-3.03752	-5.41782	6.8418e-06	0.00392856	3.79895
cg21585438	-1.09879	-3.64478	-5.41701	6.85757e-06	0.00393453	3.79708
cg07215870	-0.290186	-5.34595	-5.41511	6.89475e-06	0.00395188	3.7843
cg20445883	-1.22904	-5.4276	-5.41492	6.89859e-06	0.00395188	3.29227
cg14640481	-0.526922	-6.18374	-5.41427	6.91118e-06	0.003956	3.78885
cg22520374	-0.351739	2.62668	-5.41123	6.97131e-06	0.00397176	3.77821
cg25559654	-0.331072	-1.5986	-5.41068	6.98208e-06	0.00397176	3.77718
cg00780865	-0.770275	-4.63461	-5.40908	7.01397e-06	0.00398331	3.7272
cg20805367	-0.341048	-4.3685	-5.40857	7.02414e-06	0.00398331	3.75237
cg24033559	-0.337954	-4.71644	-5.40783	7.03891e-06	0.0039886	3.76208
cg05048624	-0.632708	-5.12361	-5.40355	7.12506e-06	0.00402807	3.75856
cg00384965	-0.329648	-0.421821	-5.40311	7.13403e-06	0.00403003	3.75767
cg12063910	-0.364993	-5.61115	-5.40192	7.15821e-06	0.00403869	3.75107
cg13293790	-0.472593	-2.61275	-5.40178	7.16093e-06	0.00403869	3.75561
cg03786924	-0.258944	-4.36844	-5.40149	7.16699e-06	0.00403869	3.75725
cg05952150	-0.333665	-6.16013	-5.40117	7.17345e-06	0.00403869	3.75078
cg23880631	-0.645927	-5.75703	-5.40073	7.18243e-06	0.00403869	3.75153
cg00099383	-0.487226	4.00586	-5.39938	7.20998e-06	0.00404468	3.7478
cg17651973	-0.524851	-6.64744	-5.39876	7.22268e-06	0.00404555	3.7366
cg00851981	-0.424656	5.35959	-5.39852	7.22775e-06	0.00404555	3.74151
cg13747066	-0.865281	-4.14882	-5.38934	7.41888e-06	0.0041273	3.71645
cg00282347	-0.413772	-3.82595	-5.38793	7.44864e-06	0.00413758	3.71634
cg03578430	-0.315383	4.24112	-5.38756	7.45648e-06	0.00413879	3.71917
cg20514760	-0.26936	1.2948	-5.38641	7.48089e-06	0.0041492	3.71614
cg14432650	-0.400861	-6.08098	-5.38572	7.49557e-06	0.0041542	3.70587
cg13435651	-0.239491	-4.48199	-5.38535	7.50345e-06	0.00415542	3.70055
cg08575693	-0.444917	-4.48338	-5.38508	7.50925e-06	0.00415549	3.70838
cg21877201	-0.544834	-5.68554	-5.3848	7.51517e-06	0.00415563	3.71048
cg07061823	-0.437041	-5.70459	-5.38424	7.52717e-06	0.00415912	3.71086
cg12788415	-0.394364	-6.51245	-5.38166	7.5825e-06	0.00418017	3.70187
cg11374891	-0.498274	-4.69382	-5.38097	7.59753e-06	0.00418223	3.7045
cg14328782	-0.367233	-5.47981	-5.37854	7.65008e-06	0.00420298	3.6968
cg25418007	-0.478408	-5.29381	-5.37779	7.66646e-06	0.00420298	3.69464
cg16518417	-0.347349	-5.91981	-5.37755	7.67172e-06	0.00420298	3.68547
cg07323155	-0.384708	4.50097	-5.37723	7.6787e-06	0.00420298	3.68488
cg07506503	-2.19156	3.98028	-5.3764	7.69682e-06	0.00420541	3.30037
cg11875119	-0.48038	-4.71187	-5.37526	7.72183e-06	0.00421582	3.68027
cg10160397	-0.701585	-4.37161	-5.37485	7.73086e-06	0.00421723	3.68792
cg00894216	-0.643876	-5.37408	-5.37462	7.73593e-06	0.00421723	3.68831
cg10774636	-0.520503	-5.36687	-5.37427	7.74352e-06	0.00421822	3.68427
cg13336665	-0.383462	-0.244074	-5.37398	7.74991e-06	0.00421837	3.68212
cg25369632	-0.314653	0.92043	-5.37374	7.75529e-06	0.00421837	3.68273
cg24467794	-0.362971	-6.28078	-5.37163	7.80187e-06	0.00424055	3.67124
cg12277532	-0.681913	-5.88451	-5.36937	7.85215e-06	0.00426472	3.67204
cg03966425	-0.350287	-1.35636	-5.36573	7.93396e-06	0.00430277	3.66074
cg03801128	-0.288604	-5.66361	-5.36513	7.94734e-06	0.00430684	3.65679
cg26014827	-0.73484	-5.61715	-5.36395	7.97406e-06	0.00431175	3.65825
cg14331670	-0.263254	-2.46641	-5.36316	7.9921e-06	0.00431832	3.64783
cg27161448	-0.242408	-4.88445	-5.3628	8.00015e-06	0.0043193	3.64224
cg07277017	-0.273011	-5.96202	-5.36256	8.0057e-06	0.0043193	3.6539
cg14079047	-0.42364	4.09796	-5.36214	8.01532e-06	0.00432131	3.65408
cg11992375	-0.709854	-5.75335	-5.35791	8.11217e-06	0.00437031	3.64269
cg22537964	-0.483779	-6.2218	-5.35474	8.18578e-06	0.00440026	3.62967
cg20941590	-0.337411	4.09623	-5.35261	8.23532e-06	0.00441716	3.63125
cg13639672	-0.522844	-5.73803	-5.35082	8.27741e-06	0.00442845	3.62612
cg13761321	-0.585425	2.21364	-5.34924	8.31479e-06	0.00443123	3.62249
cg00960037	-0.446082	-6.01207	-5.3467	8.37495e-06	0.00444395	3.60826
cg03370117	-0.328765	-2.0343	-5.34652	8.37928e-06	0.00444395	3.60621
cg03804148	-1.27127	-5.87324	-5.34608	8.3897e-06	0.00444395	3.11303
cg25444556	-0.305137	-6.27217	-5.34223	8.48214e-06	0.00447712	3.59484
cg02225346	-0.533338	3.52112	-5.34219	8.48296e-06	0.00447712	3.60164
cg11344148	-0.713643	-1.04704	-5.34165	8.49621e-06	0.00447712	3.60305
cg26536713	-0.401387	-2.9339	-5.34133	8.50383e-06	0.00447712	3.59598
cg15579587	-0.609389	-6.34557	-5.33926	8.5541e-06	0.00449599	3.59058
cg08290212	-0.375876	-5.17184	-5.33864	8.56918e-06	0.00450069	3.59159
cg22285168	-0.333431	-5.87014	-5.33821	8.57966e-06	0.00450163	3.58734
cg08502703	-0.279212	-5.32943	-5.33761	8.59437e-06	0.00450423	3.58415
cg12193099	-0.512958	-6.11432	-5.33619	8.629e-06	0.00451592	3.5836
cg24480810	-0.447317	-2.94069	-5.33474	8.66462e-06	0.00452809	3.5801
cg27218565	-0.746046	-5.84908	-5.33411	8.68023e-06	0.00453302	3.58232
cg15457745	-0.257967	-4.66625	-5.33372	8.68975e-06	0.00453439	3.57358
cg16969623	-0.359797	-5.08635	-5.33166	8.74098e-06	0.00454208	3.57137
cg19398821	-0.707389	-1.00593	-5.32981	8.78705e-06	0.00455955	3.56912
cg19908420	-0.460419	3.68035	-5.32788	8.8355e-06	0.00457322	3.56625
cg24548817	-0.305014	-0.660421	-5.32734	8.84897e-06	0.00457322	3.56127
cg06691214	-0.566549	-5.73115	-5.32435	8.92458e-06	0.0045961	3.55478
cg01987515	-0.533344	-5.86093	-5.32427	8.92648e-06	0.0045961	3.55562
cg09654291	-0.658324	-6.20657	-5.32208	8.98218e-06	0.00461829	3.54868
cg06377278	-1.14145	-6.85243	-5.32141	8.99937e-06	0.00462029	3.54753
cg12685548	-0.259369	2.01408	-5.32119	9.005e-06	0.00462029	3.54596
cg03041617	-0.406989	3.96623	-5.32094	9.01148e-06	0.00462038	3.54441
cg00065921	-0.392723	-6.1846	-5.31945	9.04963e-06	0.0046367	3.53997
cg01711021	-0.5155	-5.16994	-5.31866	9.07018e-06	0.00464398	3.53636
cg08290108	-0.237871	-5.48795	-5.31794	9.08876e-06	0.00464699	3.52292
cg09627680	-0.432102	-5.65782	-5.31689	9.1159e-06	0.00465438	3.53231
cg20303995	-0.581078	-6.00102	-5.31655	9.12465e-06	0.0046556	3.53249
cg14227731	-0.506877	2.00526	-5.31434	9.18234e-06	0.00467852	3.51134
cg24554061	-0.690727	-4.86952	-5.31126	9.26301e-06	0.00471324	3.523
cg20943084	-0.376823	-3.14902	-5.31077	9.276e-06	0.00471324	3.51472
cg25105202	-0.653501	3.98444	-5.31051	9.28265e-06	0.00471324	3.19151
cg03970350	-0.584051	-3.7436	-5.30937	9.31285e-06	0.0047253	3.51114
cg04599265	-0.265621	-5.06067	-5.30741	9.36504e-06	0.00474193	3.50932
cg08443605	-0.321242	-1.22373	-5.30696	9.37687e-06	0.00474464	3.50888
cg13160455	-0.28558	-1.95201	-5.3059	9.40514e-06	0.00475566	3.50648
cg04749104	-0.630595	-5.45164	-5.30374	9.46321e-06	0.00477514	3.49926
cg10956480	-0.412314	4.2269	-5.30336	9.47358e-06	0.00477708	3.49734
cg21980494	-0.327721	-4.23336	-5.30276	9.48964e-06	0.00478188	3.48167
cg24677604	-0.577084	2.52078	-5.30174	9.51731e-06	0.00478783	3.49251
cg00398637	-0.363307	-0.323535	-5.30096	9.53829e-06	0.00479321	3.48655
cg02436796	-0.441753	-3.31484	-5.30036	9.55454e-06	0.00479809	3.49012
cg26908959	-0.35955	2.73547	-5.29868	9.60048e-06	0.00481127	3.48949
cg12023170	-0.312701	-2.64471	-5.29816	9.61464e-06	0.00481182	3.48142
cg13191352	-0.476983	3.57996	-5.29816	9.61472e-06	0.00481182	3.48352
cg11432900	-0.645873	-4.89052	-5.29683	9.65112e-06	0.00482344	3.48224
cg19391247	-0.75526	-6.49817	-5.29474	9.70844e-06	0.00483793	3.47611
cg07629127	-0.749163	2.98814	-5.29368	9.73784e-06	0.00484602	3.474
cg13521002	-0.385192	2.74085	-5.29351	9.74259e-06	0.00484602	3.4727
cg05825703	-0.372	-3.92315	-5.29301	9.75656e-06	0.00484963	3.46766
cg06013494	-0.394458	-1.76425	-5.29265	9.76656e-06	0.00484963	3.47209
cg05630556	-0.502459	-5.31738	-5.29251	9.77023e-06	0.00484963	3.46599
cg04138758	-0.329509	-4.96618	-5.29229	9.77633e-06	0.00484963	3.47059
cg11505494	-0.321713	5.59516	-5.2911	9.80965e-06	0.00486287	3.45639
cg07840237	-0.270983	3.18735	-5.29003	9.83955e-06	0.00487023	3.45346
cg10329694	-0.256858	1.02954	-5.28914	9.86437e-06	0.00487023	3.46107
cg18594671	-0.572552	-3.05409	-5.2889	9.87128e-06	0.00487036	3.46377
cg12886694	-0.459219	-6.21018	-5.28783	9.90116e-06	0.00487525	3.45258
cg14258366	-0.412275	-5.08436	-5.28469	9.99015e-06	0.00489906	3.44424
cg08921126	-0.281132	-5.07086	-5.28447	9.99632e-06	0.00489906	3.44955
cg27550984	-0.317303	3.17277	-5.28403	1.0009e-05	0.00490198	3.44361
cg15441629	-0.273135	-5.13487	-5.28147	1.0082e-05	0.00492786	3.43643
cg02452688	-0.242256	1.7457	-5.28048	1.01104e-05	0.00493844	3.434
cg17475883	-0.306686	-3.52546	-5.28	1.01244e-05	0.00494197	3.43434
cg26284098	-0.294158	4.21359	-5.27928	1.0145e-05	0.00494392	3.42696
cg17786902	-0.340259	4.59353	-5.27899	1.01534e-05	0.00494392	3.43495
cg20560141	-0.273431	-5.13433	-5.27603	1.02391e-05	0.00497053	3.41897
cg14989714	-0.455697	0.678249	-5.27587	1.02439e-05	0.00497053	3.42693
cg04113056	-0.345996	-4.88985	-5.2747	1.0278e-05	0.00497388	3.42586
cg02099418	-0.768547	-4.47829	-5.27403	1.02975e-05	0.00498003	3.42298
cg07957458	-0.367478	3.20544	-5.27368	1.03079e-05	0.00498179	3.41926
cg10606698	-0.626342	1.24094	-5.27321	1.03217e-05	0.00498515	3.41801
cg26954533	-0.362415	-5.41574	-5.27266	1.03377e-05	0.00498963	3.42066
cg25369070	-0.381198	3.98497	-5.27179	1.03634e-05	0.00499872	3.41795
cg19108028	-0.397217	-1.73265	-5.26946	1.04324e-05	0.00501218	3.4107
cg22581219	-0.351342	-4.62319	-5.26775	1.04832e-05	0.0050267	3.40101
cg07146173	-0.792067	-6.38326	-5.26733	1.04958e-05	0.00502944	3.40763
cg18565280	-0.320501	-5.40081	-5.26422	1.05889e-05	0.00505894	3.39101
cg01794555	-0.330466	-6.23369	-5.26398	1.05963e-05	0.00505894	3.39301
cg25578820	-0.388044	-5.35698	-5.2639	1.05987e-05	0.00505894	3.39645
cg06565220	-0.433436	-4.69928	-5.26122	1.06799e-05	0.00508772	3.38829
cg24530246	-0.39363	0.664722	-5.25998	1.07174e-05	0.00510231	3.38855
cg11720785	-0.349306	-0.930528	-5.25749	1.07935e-05	0.00512613	3.37879
cg22709563	-0.442089	-5.20046	-5.2572	1.08025e-05	0.00512613	3.37214
cg06531580	-0.401759	3.64199	-5.25668	1.08184e-05	0.00512959	3.37123
cg13485756	-0.330482	-5.66646	-5.25651	1.08238e-05	0.00512959	3.37407
cg24326130	-0.753831	-5.67091	-5.25325	1.09245e-05	0.005166	3.36916
cg21310689	-0.675258	-6.26384	-5.25311	1.09288e-05	0.005166	3.36701
cg16909742	-0.406768	3.50943	-5.25239	1.09513e-05	0.00516999	3.36596
cg08920068	-0.866174	-3.79719	-5.24945	1.10432e-05	0.00519386	3.36171
cg02388709	-0.369087	-5.34667	-5.24938	1.10454e-05	0.00519386	3.35312
cg05263838	-0.388819	4.31962	-5.24912	1.10538e-05	0.00519386	3.35822
cg00567673	-0.376595	-1.99729	-5.24896	1.10586e-05	0.00519386	3.357
cg26727044	-0.599224	-5.52691	-5.24816	1.10839e-05	0.00520118	3.34652
cg10681255	-0.294495	-4.50556	-5.24654	1.11349e-05	0.00521389	3.34882
cg19113201	-0.255769	3.59381	-5.24592	1.11549e-05	0.00521566	3.35111
cg02792677	-0.410177	-6.56266	-5.2454	1.11714e-05	0.00521672	3.3428
cg05657292	-0.465833	-3.16135	-5.24452	1.11993e-05	0.00522311	3.34486
cg01704580	-0.323568	0.869298	-5.2428	1.12542e-05	0.00524202	3.34274
cg00637230	-0.313316	-4.65734	-5.24144	1.12979e-05	0.00525905	3.34015
cg14534464	-0.53254	-5.5163	-5.24104	1.13105e-05	0.00526157	3.33892
cg04786287	-0.268055	-4.31943	-5.24069	1.1322e-05	0.00526356	3.31974
cg07450693	-0.611528	4.41393	-5.23798	1.14096e-05	0.00529036	3.32643
cg25592513	-0.375713	-4.37132	-5.23738	1.14291e-05	0.00529323	3.32361
cg26294710	-0.514412	-5.31	-5.23702	1.14407e-05	0.00529526	3.32463
cg10400269	-0.314859	-5.27286	-5.23641	1.14605e-05	0.00530039	3.32614
cg23995186	-0.259633	3.68884	-5.23567	1.14848e-05	0.00530558	3.31672
cg08456051	-0.379951	-0.00105255	-5.23529	1.14973e-05	0.005308	3.31849
cg27088191	-0.355187	-5.07291	-5.23358	1.15534e-05	0.00532465	3.31919
cg10774877	-0.365632	-3.66816	-5.23163	1.16174e-05	0.00533664	3.30526
cg06271067	-0.381217	-1.97893	-5.23106	1.16363e-05	0.0053419	3.24563
cg17439093	-0.357313	-4.91605	-5.23053	1.1654e-05	0.00534325	3.31148
cg17824700	-0.282522	4.85438	-5.23015	1.16665e-05	0.00534325	3.3031
cg11102641	-0.309185	3.71459	-5.23009	1.16684e-05	0.00534325	3.30916
cg22135109	-0.319026	-5.47595	-5.22769	1.17485e-05	0.00536281	3.29056
cg00005325	-0.303422	-3.84563	-5.22602	1.18045e-05	0.00537186	3.29131
cg05202204	-0.324297	-1.01944	-5.22581	1.18115e-05	0.00537186	3.29479
cg13670911	-0.340889	-5.96973	-5.22435	1.18605e-05	0.00538409	3.29344
cg03422927	-0.394712	4.60004	-5.22403	1.18713e-05	0.00538568	3.29113
cg09423836	-0.356687	-4.12399	-5.22366	1.1884e-05	0.0053881	3.28863
cg24129356	-0.573754	-3.91054	-5.22191	1.19431e-05	0.00540489	3.28384
cg03214765	-0.433961	-4.53648	-5.22177	1.1948e-05	0.00540489	3.28855
cg06276321	-0.317467	5.20986	-5.22072	1.19838e-05	0.00541656	3.28502
cg17460960	-0.409752	3.87946	-5.21992	1.20108e-05	0.00542544	3.28465
cg19654209	-0.349155	-5.44927	-5.21839	1.20634e-05	0.00544248	3.27186
cg25360747	-0.812883	-5.6365	-5.21817	1.20709e-05	0.00544253	3.17826
cg25622928	-0.279588	-2.91538	-5.2172	1.21044e-05	0.00545427	3.26882
cg08343899	-0.39779	-1.64477	-5.21623	1.21378e-05	0.0054605	3.27361
cg25589039	-0.297909	-6.12756	-5.21491	1.21833e-05	0.00547298	3.26007
cg12726784	-0.576397	-5.53732	-5.21397	1.22159e-05	0.00548293	3.26674
cg01993468	-0.223851	-0.0155877	-5.21376	1.22234e-05	0.00548293	3.26175
cg21687904	-0.32977	-0.590116	-5.21363	1.22279e-05	0.00548293	3.25973
cg06355652	-0.319476	2.32615	-5.21272	1.22595e-05	0.00549041	3.26061
cg21429181	-1.01174	4.3548	-5.21157	1.22997e-05	0.00549932	3.24646
cg00788760	-0.337426	0.0629409	-5.21084	1.23251e-05	0.00549932	3.25812
cg10930218	-0.781572	-6.14583	-5.21034	1.23427e-05	0.00549932	3.25425
cg12721163	-0.2683	-0.894559	-5.21022	1.2347e-05	0.00549932	3.25252
cg01108872	-0.7018	3.34292	-5.2099	1.23582e-05	0.00550099	3.13762
cg18308252	-0.337325	-5.08629	-5.20928	1.238e-05	0.00550397	3.25076
cg26551975	-0.387277	-3.91979	-5.20812	1.2421e-05	0.00551601	3.25218
cg09865379	-0.823602	3.50062	-5.20805	1.24236e-05	0.00551601	3.20627
cg17749468	-0.544099	-6.1652	-5.20656	1.24761e-05	0.00552174	3.24701
cg06723337	-0.449358	-4.39544	-5.20645	1.24802e-05	0.00552174	3.24674
cg10164300	-0.710164	-6.02382	-5.20569	1.25073e-05	0.00553036	3.2455
cg04344069	-0.413558	-0.878166	-5.20398	1.25682e-05	0.00553725	3.24113
cg01536279	-0.383296	-4.75966	-5.20292	1.2606e-05	0.00554835	3.24003
cg21412992	-0.461847	-7.02663	-5.20278	1.26109e-05	0.00554835	3.22837
cg14379850	-1.10107	4.5787	-5.20264	1.26161e-05	0.00554835	3.23642
cg24078245	-0.364572	5.37985	-5.20184	1.26447e-05	0.00555649	3.22772
cg09082554	-0.369861	-4.15261	-5.2017	1.26498e-05	0.00555649	3.23553
cg22649187	-0.463036	1.94095	-5.20106	1.26729e-05	0.00556329	3.23133
cg11706226	-0.479865	-3.90538	-5.19969	1.27222e-05	0.00557686	3.22551
cg19146124	-0.355064	-3.98753	-5.1996	1.27258e-05	0.00557686	3.22915
cg01802953	-0.468338	4.79542	-5.1971	1.28164e-05	0.00560985	3.21893
cg25517427	-0.392152	-5.68967	-5.19677	1.28285e-05	0.00560985	3.18588
cg26228351	-0.391173	-5.83081	-5.19658	1.28356e-05	0.00560985	3.21635
cg05144208	-0.388225	4.86193	-5.19631	1.28455e-05	0.00560985	3.20465
cg16573178	-0.426589	-4.75494	-5.19627	1.28467e-05	0.00560985	3.21729
cg03107636	-0.407276	4.02781	-5.19603	1.28555e-05	0.00560985	3.21152
cg13952398	-0.338468	2.80546	-5.195	1.28933e-05	0.00562104	3.2151
cg04851935	-0.421051	-4.4034	-5.19371	1.29407e-05	0.00563025	3.21096
cg16385151	-0.343785	-2.63699	-5.19226	1.29942e-05	0.00564371	3.20708
cg15133448	-0.509537	-2.24458	-5.19094	1.30432e-05	0.0056547	3.17326
cg19635501	-0.488178	4.21718	-5.19036	1.30646e-05	0.00566047	3.20468
cg05287682	-0.465014	-4.86655	-5.18955	1.30948e-05	0.00566429	3.20283
cg12664207	-1.30511	-7.07913	-5.18905	1.31134e-05	0.00566532	2.90445
cg14082874	-0.226069	2.97756	-5.18888	1.31197e-05	0.00566532	3.19766
cg21660960	-0.445954	-4.82905	-5.18805	1.31507e-05	0.00566902	3.19743
cg22635435	-0.448702	-4.13022	-5.18727	1.31798e-05	0.00567701	3.18857
cg01845055	-0.305289	3.16367	-5.18024	1.34459e-05	0.00575245	3.17779
cg10432371	-0.405435	4.89	-5.17928	1.3483e-05	0.00575769	3.17447
cg26173847	-0.489448	-3.80234	-5.17922	1.3485e-05	0.00575769	3.17252
cg08887185	-0.479002	-7.0599	-5.17876	1.35029e-05	0.00575818	3.16829
cg24735829	-0.387435	-6.16122	-5.17808	1.35289e-05	0.00576041	3.17325
cg08490305	-0.440221	4.99451	-5.17707	1.35679e-05	0.00576952	3.17124
cg23728047	-0.253459	3.82318	-5.1759	1.36133e-05	0.00578273	3.15488
cg00803873	-0.834806	-6.05578	-5.17586	1.36147e-05	0.00578273	3.1671
cg25738958	-0.612934	-6.06812	-5.17362	1.37018e-05	0.0058096	3.16242
cg24922817	-0.653998	-6.80512	-5.17098	1.38049e-05	0.0058432	3.15624
cg02708659	-0.38428	-5.07279	-5.16932	1.38705e-05	0.00586756	3.15087
cg26826852	-0.367171	-6.43646	-5.16859	1.38992e-05	0.00587329	3.14595
cg19100169	-0.343679	-2.8889	-5.16806	1.39203e-05	0.00587329	3.14277
cg24038454	-0.427573	-5.14708	-5.16783	1.39294e-05	0.00587329	3.14473
cg26536847	-0.37474	-5.34472	-5.16776	1.39321e-05	0.00587329	3.14477
cg00918762	-0.465716	-5.72224	-5.16517	1.40352e-05	0.00589639	3.13895
cg17519650	-0.421864	-5.93079	-5.16369	1.40942e-05	0.00590524	3.12421
cg06855334	-0.556362	-6.88582	-5.16363	1.40966e-05	0.00590524	3.13479
cg14831838	-0.366403	-5.57271	-5.16341	1.41056e-05	0.00590562	3.13498
cg18964609	-0.323375	1.05339	-5.16308	1.41189e-05	0.00590647	3.13222
cg05745276	-0.334892	-5.66449	-5.16282	1.41292e-05	0.00590647	3.12969
cg23183601	-0.325539	-0.530319	-5.1618	1.41703e-05	0.00591585	3.13022
cg08120059	-0.367729	-6.12728	-5.16128	1.41914e-05	0.00591856	3.13056
cg03917623	-0.696599	-5.41306	-5.16024	1.42331e-05	0.00592516	3.12281
cg16449687	-0.777867	-2.08692	-5.15921	1.42752e-05	0.00593606	3.1208
cg02213287	-0.67087	-5.63749	-5.15815	1.43181e-05	0.00594705	3.12273
cg05961294	-0.398211	-1.7846	-5.15687	1.43703e-05	0.00596193	3.11651
cg18251035	-0.3276	4.39862	-5.15665	1.43792e-05	0.00596193	3.1159
cg25695178	-0.431614	-5.36547	-5.15628	1.43947e-05	0.00596193	3.10828
cg11558972	-0.789039	-4.99953	-5.15372	1.44995e-05	0.00599848	3.10935
cg00388987	-0.287762	-5.96727	-5.1526	1.45459e-05	0.00600924	3.10228
cg19586661	-1.53204	-6.45731	-5.15182	1.45782e-05	0.00601268	2.88325
cg01717948	-0.812986	-6.38189	-5.15171	1.45828e-05	0.00601268	2.92547
cg14759043	-0.537806	-5.69365	-5.151	1.46123e-05	0.00601411	3.09965
cg04796525	-0.378484	-2.76023	-5.15084	1.46191e-05	0.00601411	3.09687
cg17569235	-0.396849	0.821039	-5.14928	1.46838e-05	0.00603056	3.08871
cg13865416	-0.437514	-1.91172	-5.14876	1.47057e-05	0.006034	3.09507
cg10068219	-0.452692	-4.61861	-5.14869	1.47087e-05	0.006034	3.09417
cg06076350	-0.317841	3.97153	-5.14747	1.47595e-05	0.00604516	3.0887
cg00320556	-0.491928	-4.43214	-5.14737	1.4764e-05	0.00604516	3.09293
cg07277869	-0.373598	-5.08486	-5.14725	1.47689e-05	0.00604516	3.09198
cg11729363	-0.376819	-1.01762	-5.14664	1.47944e-05	0.00605225	3.09194
cg10689147	-0.66695	-5.69831	-5.14601	1.48212e-05	0.00605964	2.89653
cg15904758	-0.579377	-4.32332	-5.14561	1.4838e-05	0.00605993	3.08955
cg21437345	-0.360205	4.69155	-5.14406	1.49037e-05	0.00607659	3.08034
cg17686487	-0.434004	-2.1527	-5.14193	1.49941e-05	0.00610014	3.07856
cg06352750	-0.336444	-4.09052	-5.14108	1.50302e-05	0.00610014	3.07484
cg25903223	-0.319167	3.8822	-5.1409	1.5038e-05	0.00610014	3.07354
cg13631985	-0.324936	4.44219	-5.14084	1.50408e-05	0.00610014	3.07579
cg04893741	-0.290551	-2.5223	-5.14057	1.50522e-05	0.00610014	3.07438
cg01547541	-0.294617	-5.41955	-5.14048	1.50561e-05	0.00610014	3.06988
cg04721927	-0.700405	4.85055	-5.14032	1.50628e-05	0.00610014	3.07661
cg11344025	-0.799542	-4.20953	-5.14002	1.5076e-05	0.00610014	3.06882
cg14937898	-0.484388	-2.40109	-5.13807	1.51598e-05	0.00611969	3.06568
cg10557761	-0.330213	3.62206	-5.1368	1.52145e-05	0.00613167	3.0661
cg14491582	-0.443795	4.93834	-5.13449	1.53151e-05	0.00616539	3.05784
cg14760797	-0.701325	-2.18737	-5.13354	1.53562e-05	0.00617856	3.04494
cg13755766	-0.379169	-2.45429	-5.13254	1.54e-05	0.00619277	3.0536
cg10597099	-0.633577	-0.808128	-5.12955	1.55313e-05	0.00623288	3.04618
cg24272305	-0.564719	-2.50258	-5.12798	1.5601e-05	0.00624828	3.03527
cg02289682	-0.386183	-5.71765	-5.12729	1.56315e-05	0.00625156	3.0388
cg02513370	-0.861984	-3.92245	-5.12631	1.56755e-05	0.00626574	3.03929
cg07076509	-0.378675	-4.66525	-5.12567	1.57038e-05	0.00627022	3.03274
cg00592695	-0.226105	5.26108	-5.12539	1.57163e-05	0.0062718	3.01534
cg01408127	-0.770453	-6.34181	-5.12428	1.5766e-05	0.00628477	3.03383
cg08152564	-0.302158	-4.61307	-5.12318	1.58156e-05	0.00629769	3.02835
cg04923496	-0.299699	-5.408	-5.12276	1.58345e-05	0.00629836	3.02753
cg10471897	-0.520741	-5.76597	-5.12184	1.58761e-05	0.00630807	3.02583
cg12848614	-0.57617	-3.24651	-5.12056	1.59336e-05	0.00632081	3.02283
cg25841675	-0.342637	-5.30756	-5.12014	1.59528e-05	0.00632481	3.01698
cg10864501	-0.428545	-6.16089	-5.11929	1.59914e-05	0.00633163	3.01749
cg24850445	-0.372565	4.14861	-5.11919	1.59959e-05	0.00633163	3.01559
cg05460956	-0.348498	3.80494	-5.11731	1.60818e-05	0.00635818	3.01035
cg03606772	-0.324659	-2.18208	-5.11666	1.61118e-05	0.00635818	3.00586
cg08822360	-0.254599	-4.5784	-5.11636	1.61254e-05	0.00635818	3.00681
cg14798125	-0.408421	-0.811776	-5.11636	1.61255e-05	0.00635818	3.01256
cg01663603	-0.655224	-3.95217	-5.11571	1.6155e-05	0.00636369	2.91502
cg15840903	-0.441153	-5.70353	-5.1129	1.62846e-05	0.00640104	2.99557
cg17603758	-0.306667	3.91892	-5.1129	1.62848e-05	0.00640104	3.00267
cg23719207	-0.753517	-5.81934	-5.11153	1.63486e-05	0.00641578	3.00018
cg24848594	-0.714824	-5.77587	-5.11026	1.64077e-05	0.00643339	2.9973
cg13407446	-0.607998	-5.10757	-5.10815	1.65062e-05	0.00645746	2.99177
cg05936516	-0.303648	-1.69828	-5.10696	1.65622e-05	0.00647535	2.98225
cg01887308	-0.35685	-5.96094	-5.10588	1.66129e-05	0.00648514	2.98171
cg19024957	-0.503699	-6.23236	-5.10539	1.66364e-05	0.00649051	2.98173
cg13038216	-0.592235	-6.24066	-5.10464	1.6672e-05	0.00649436	2.98037
cg27407935	-0.323554	-2.20387	-5.10462	1.66729e-05	0.00649436	2.98007
cg02357838	-0.298408	-5.81845	-5.10396	1.67041e-05	0.00650099	2.97864
cg26870720	-0.500225	-6.10975	-5.10371	1.6716e-05	0.00650099	2.97858
cg01518631	-0.863392	-4.07093	-5.10226	1.6785e-05	0.00650983	2.97552
cg06219310	-0.249957	2.34765	-5.10192	1.68014e-05	0.00650983	2.96773
cg06282029	-0.36317	-5.74106	-5.10192	1.68015e-05	0.00650983	2.96863
cg16830966	-0.505901	-6.01484	-5.10133	1.68295e-05	0.00651646	2.9574
cg17767099	-0.353587	1.42645	-5.10057	1.68662e-05	0.00651767	2.9709
cg02005379	-0.518009	-6.28102	-5.09951	1.6917e-05	0.00653216	2.96653
cg00084577	-0.268437	-0.199565	-5.09941	1.69215e-05	0.00653216	2.96686
cg07151594	-0.297232	4.00486	-5.09872	1.69551e-05	0.00653823	2.96578
cg10581898	-0.300059	-2.77458	-5.09719	1.70289e-05	0.00655291	2.95008
cg14159924	-0.378089	-5.12218	-5.09679	1.70484e-05	0.00655504	2.9611
cg09727277	-0.419004	-4.69875	-5.09055	1.73535e-05	0.00663945	2.94194
cg10692290	-0.455372	-6.17534	-5.08921	1.74197e-05	0.00665783	2.94072
cg02619173	-0.324116	-5.41104	-5.08718	1.75205e-05	0.00669285	2.93483
cg05298677	-0.449173	-6.02004	-5.08622	1.75687e-05	0.00669964	2.93166
cg27005727	-0.475069	-6.26837	-5.08617	1.75708e-05	0.00669964	2.93308
cg05031898	-0.38649	5.01754	-5.0841	1.76749e-05	0.0067168	2.92761
cg20702669	-0.280347	-4.17125	-5.0836	1.77e-05	0.00672061	2.92636
cg27543291	-0.543111	-4.53543	-5.08224	1.77685e-05	0.00673462	2.91572
cg24986572	-0.27607	-4.88737	-5.08207	1.77769e-05	0.00673462	2.91713
cg24306335	-0.584833	-3.17598	-5.08131	1.78155e-05	0.00674229	2.91825
cg20300032	-0.494851	-4.46137	-5.07912	1.79269e-05	0.00676924	2.91355
cg18652721	-0.396766	-4.83231	-5.07855	1.7956e-05	0.00677447	2.88633
cg27199976	-0.429586	-2.16377	-5.078	1.79842e-05	0.00678161	2.9123
cg08345211	-0.334069	4.32899	-5.07767	1.80008e-05	0.00678438	2.91149
cg14296111	-0.318652	-2.33255	-5.07728	1.8021e-05	0.00678765	2.90955
cg13192883	-0.513928	-4.43042	-5.07673	1.80493e-05	0.00678765	2.90666
cg18091363	-0.331427	3.45728	-5.0766	1.80558e-05	0.00678765	2.89788
cg19526166	-0.607725	-0.90111	-5.07588	1.8093e-05	0.00679814	2.89464
cg27210813	-0.297174	-1.99932	-5.07535	1.81202e-05	0.00680138	2.90425
cg12869679	-0.278401	4.49367	-5.07459	1.81596e-05	0.00680551	2.89694
cg11099754	-0.790179	-3.86035	-5.0735	1.82157e-05	0.00681975	2.90016
cg20701182	-0.354182	-5.26452	-5.07182	1.83029e-05	0.00684888	2.89505
cg09998801	-0.414642	-5.6618	-5.07035	1.83796e-05	0.00687059	2.88998
cg09231514	-0.744573	-4.73612	-5.06899	1.84507e-05	0.00689364	2.88885
cg01171362	-0.410331	4.03206	-5.06731	1.85391e-05	0.00691686	2.88179
cg20520262	-0.304532	1.34503	-5.06715	1.85476e-05	0.00691686	2.88226
cg20419181	-0.574826	-3.31454	-5.06676	1.85682e-05	0.0069199	2.87805
cg20989553	-1.03467	-5.58651	-5.06397	1.87164e-05	0.00695742	2.6142
cg00328901	-0.500448	-6.79676	-5.06291	1.87725e-05	0.00697229	2.86719
cg15194925	-0.383656	-5.85623	-5.06215	1.88135e-05	0.00697229	2.86458
cg11177542	-0.303636	4.67374	-5.06148	1.8849e-05	0.00697405	2.86572
cg22004520	-0.398457	2.49448	-5.06137	1.88552e-05	0.00697405	2.86444
cg22109000	-0.41375	-6.89267	-5.06019	1.89185e-05	0.00699352	2.86458
cg14458509	-0.324738	4.5926	-5.05984	1.89375e-05	0.00699702	2.85869
cg14459960	-0.611688	-7.79894	-5.05897	1.8984e-05	0.00700789	2.86147
cg04208151	-0.433234	-6.42728	-5.05886	1.89898e-05	0.00700789	2.85694
cg00666978	-0.602326	-6.18124	-5.05876	1.89956e-05	0.00700789	2.85891
cg03810717	-0.440739	1.82967	-5.05714	1.90833e-05	0.00703317	2.75716
cg05202924	-0.681219	-4.01406	-5.05692	1.90952e-05	0.00703401	2.85676
cg23870148	-0.400169	-4.8634	-5.05571	1.91608e-05	0.00705109	2.85021
cg10203869	-0.272657	-1.10443	-5.05512	1.91933e-05	0.00705597	2.85052
cg00022633	-0.460659	-5.9202	-5.05088	1.94258e-05	0.00711356	2.83879
cg01273790	-0.360251	-6.12716	-5.05061	1.94409e-05	0.00711486	2.83955
cg20970286	-0.350663	4.4721	-5.04977	1.94871e-05	0.00712191	2.83568
cg27346510	-0.68007	1.39094	-5.0489	1.95354e-05	0.00713162	2.81558
cg12345696	-0.610105	-5.80379	-5.04789	1.95916e-05	0.00714148	2.83205
cg20148285	-0.35419	-5.5362	-5.04678	1.96535e-05	0.00715692	2.82888
cg04417703	-0.577721	1.91336	-5.04614	1.96894e-05	0.00716127	2.82951
cg26848593	-0.249804	-5.93593	-5.04542	1.97301e-05	0.007167	2.81323
cg14429427	-0.285024	-2.47591	-5.04505	1.97504e-05	0.0071708	2.82147
cg07880297	-0.403296	-2.48584	-5.04309	1.98607e-05	0.00719887	2.81844
cg10346242	-0.378044	-6.36583	-5.04259	1.98894e-05	0.00719987	2.81719
cg20060452	-0.417453	-5.74065	-5.04034	2.0017e-05	0.00723862	2.81365
cg13455444	-0.275876	2.54989	-5.04006	2.00326e-05	0.00723862	2.80863
cg02067029	-0.522826	3.70854	-5.04001	2.0036e-05	0.00723862	2.81319
cg05086369	-0.336053	-5.51257	-5.03926	2.00783e-05	0.00724599	2.80499
cg20476893	-0.374826	-5.44747	-5.03845	2.01248e-05	0.00725282	2.80849
cg26192769	-0.656095	-2.69319	-5.03703	2.02064e-05	0.00727153	2.80626
cg21217945	-0.34116	-5.91904	-5.0359	2.02714e-05	0.00729134	2.79823
cg05176991	-0.487098	-4.05967	-5.03293	2.04434e-05	0.00732654	2.79511
cg23786625	-0.287049	-3.35095	-5.03266	2.0459e-05	0.00732654	2.78733
cg05122916	-0.364568	3.60869	-5.03265	2.04593e-05	0.00732654	2.78803
cg24059708	-0.398077	1.14109	-5.03121	2.05431e-05	0.00735107	2.78349
cg13942922	-0.299334	-4.34652	-5.03081	2.0567e-05	0.00735384	2.78497
cg01157143	-0.421232	3.59827	-5.03066	2.05757e-05	0.00735384	2.78943
cg12513221	-0.287318	-2.10389	-5.02944	2.06469e-05	0.00737292	2.78528
cg02587316	-0.644436	-5.44468	-5.02633	2.08306e-05	0.0074088	2.7757
cg26088759	-0.262802	-1.89548	-5.02599	2.08505e-05	0.00741228	2.77532
cg05523047	-0.210088	-4.22528	-5.02533	2.08895e-05	0.00741765	2.77411
cg10987792	-0.564664	-5.41173	-5.02514	2.09009e-05	0.00741765	2.77565
cg12362502	-0.24702	-5.80304	-5.025	2.09093e-05	0.00741765	2.77262
cg17767945	-0.358909	-5.24507	-5.02471	2.09263e-05	0.00741765	2.76785
cg09014556	-0.293005	3.88032	-5.02292	2.10334e-05	0.00743401	2.76354
cg17806661	-0.292019	-1.51614	-5.0219	2.10944e-05	0.00745199	2.76543
cg23482840	-0.367265	-6.43854	-5.021	2.11484e-05	0.00746746	2.76244
cg08927146	-0.27317	-0.53079	-5.02033	2.11887e-05	0.00747782	2.75623
cg26798367	-0.339326	-4.97765	-5.01994	2.12122e-05	0.00747782	2.75988
cg12548216	-0.447068	3.98447	-5.01987	2.12168e-05	0.00747782	2.75649
cg17866680	-0.37241	-5.85322	-5.01731	2.13714e-05	0.00751509	2.75322
cg05823493	-0.36338	-3.62042	-5.01665	2.14116e-05	0.00751916	2.75091
cg05088898	-0.579338	-3.83339	-5.01648	2.14221e-05	0.00751916	2.7349
cg23867718	-0.736239	-5.2013	-5.01618	2.14403e-05	0.00751916	2.73193
cg07479092	-0.948398	-5.14549	-5.01604	2.14487e-05	0.00751916	2.74602
cg01877936	-0.235421	-1.60831	-5.01509	2.15069e-05	0.00753156	2.74087
cg05052894	-0.585068	-3.80114	-5.01496	2.15149e-05	0.00753156	2.74472
cg05928615	-0.301164	-6.20487	-5.01354	2.16016e-05	0.00755466	2.74353
cg02141393	-0.641901	-2.60799	-5.01211	2.16896e-05	0.00757823	2.7411
cg23605284	-0.396903	-3.30898	-5.01188	2.1704e-05	0.00757962	2.73934
cg01391954	-0.431904	2.68689	-5.00972	2.18378e-05	0.00761805	2.73103
cg09513609	-0.454433	-6.14129	-5.00921	2.18693e-05	0.00762281	2.73217
cg20660171	-0.358756	-4.83199	-5.00881	2.1894e-05	0.00762284	2.72996
cg13909453	-0.919463	-4.96028	-5.00869	2.19019e-05	0.00762284	2.73199
cg27004975	-0.39735	-6.23262	-5.00853	2.19115e-05	0.00762284	2.72896
cg20739435	-0.524115	-6.2343	-5.00837	2.19214e-05	0.00762284	2.72955
cg11403831	-0.360548	1.09226	-5.00776	2.19596e-05	0.00762889	2.72612
cg23535362	-0.78551	-5.80434	-5.00734	2.1986e-05	0.00763445	2.7281
cg26804364	-0.360253	-3.21258	-5.00677	2.20217e-05	0.00764323	2.7254
cg26400491	-0.942321	3.63741	-5.0064	2.20448e-05	0.0076476	2.72552
cg14193434	-0.359064	0.069595	-5.00437	2.2172e-05	0.00767426	2.71946
cg00982112	-0.297058	3.9051	-5.0042	2.21829e-05	0.00767426	2.71679
cg17661462	-0.327369	-4.55651	-5.00373	2.22126e-05	0.00768038	2.71149
cg02383325	-0.415908	-5.38421	-5.00272	2.22768e-05	0.00769894	2.71318
cg08944421	-0.610161	4.5456	-5.00225	2.23062e-05	0.00770547	2.71486
cg13717684	-1.21453	-6.24293	-5.00179	2.23353e-05	0.00771188	2.1943
cg14773260	-0.347084	-6.19116	-4.99999	2.24502e-05	0.00774425	2.70323
cg03082517	-0.37982	-4.44468	-4.99756	2.26055e-05	0.00778317	2.69812
cg27550511	-0.532262	-2.4953	-4.9973	2.26221e-05	0.00778522	2.69947
cg26068090	-0.510211	2.48007	-4.996	2.27061e-05	0.00780313	2.69838
cg13747426	-0.426939	4.34595	-4.99509	2.27649e-05	0.00781218	2.68966
cg22837726	-0.376039	-3.97739	-4.99493	2.27751e-05	0.00781218	2.68514
cg10774164	-0.407767	-6.01499	-4.99433	2.28144e-05	0.00781469	2.69197
cg07067189	-0.201107	1.53977	-4.99095	2.30346e-05	0.00786771	2.67567
cg11854219	-0.32838	-4.86754	-4.99063	2.30556e-05	0.00786788	2.6833
cg27608999	-0.658059	-5.68856	-4.98923	2.31471e-05	0.00789176	2.68043
cg08724891	-0.335931	-1.2936	-4.98832	2.32074e-05	0.00789752	2.67577
cg26987855	-0.690098	-4.56223	-4.98816	2.32179e-05	0.00789752	2.3248
cg27150010	-0.459909	-5.90251	-4.9877	2.32482e-05	0.00790095	2.67633
cg13540024	-0.819816	-5.66194	-4.98768	2.32495e-05	0.00790095	2.67496
cg14261472	-0.341804	-5.54597	-4.98737	2.32699e-05	0.00790421	2.67141
cg17037924	-0.511611	-4.92791	-4.98656	2.33235e-05	0.00791827	2.66704
cg12602010	-0.360944	1.79258	-4.98618	2.3349e-05	0.00791827	2.67217
cg22191731	-0.30444	-5.69145	-4.98253	2.35926e-05	0.00798046	2.66257
cg18477166	-0.316949	4.11334	-4.98237	2.36033e-05	0.00798046	2.66263
cg09416615	-0.395496	3.4857	-4.98192	2.36336e-05	0.00798552	2.65987
cg18564548	-0.658661	1.91356	-4.981	2.36951e-05	0.0079963	2.65876
cg19641870	-0.29527	-3.7616	-4.98098	2.36966e-05	0.0079963	2.65632
cg18166862	-0.470759	-4.57215	-4.98062	2.37209e-05	0.0079963	2.65615
cg07554231	-0.359571	-3.59063	-4.98054	2.37261e-05	0.0079963	2.65267
cg11295144	-1.27395	-6.06682	-4.97954	2.37935e-05	0.00800412	2.65631
cg02636222	-1.2095	-5.79788	-4.97902	2.38289e-05	0.00800783	2.58502
cg17113124	-0.526781	-5.94082	-4.97873	2.38482e-05	0.00800783	2.65255
cg10457069	-0.504661	3.47231	-4.97833	2.38759e-05	0.00801298	2.65126
cg01352688	-0.305542	1.67417	-4.97746	2.39348e-05	0.00802588	2.63318
cg05385059	-0.435332	-5.6658	-4.97713	2.39572e-05	0.00802797	2.64759
cg15036157	-0.451069	4.01777	-4.97693	2.39706e-05	0.00802797	2.64095
cg09194364	-0.347983	-2.82006	-4.97689	2.39739e-05	0.00802797	2.64846
cg02049941	-0.390772	-5.86097	-4.97668	2.3988e-05	0.00802903	2.64646
cg25311330	-1.46074	-6.70988	-4.97537	2.40771e-05	0.00805147	2.52955
cg17861930	-0.287616	3.28569	-4.97471	2.41227e-05	0.00805862	2.64035
cg08579916	-0.280218	-5.63618	-4.97373	2.41897e-05	0.0080707	2.63972
cg11288833	-0.372771	-5.11318	-4.97346	2.42083e-05	0.00807323	2.64
cg02289285	-0.240156	3.69645	-4.97059	2.44069e-05	0.00812099	2.63145
cg08129048	-0.297777	-3.71282	-4.97025	2.443e-05	0.008125	2.62788
cg18655958	-0.239772	-6.1306	-4.96955	2.44788e-05	0.00813111	2.61786
cg10025908	-0.27975	-0.10113	-4.96951	2.44817e-05	0.00813111	2.62686
cg09648467	-0.260312	3.46692	-4.9678	2.46009e-05	0.00816329	2.62168
cg11047973	-0.641467	-5.57711	-4.96721	2.46426e-05	0.00817128	2.62215
cg27241190	-0.503249	-6.51448	-4.9669	2.46638e-05	0.00817305	2.62113
cg00404142	-0.395014	4.35555	-4.96646	2.46951e-05	0.00817776	2.6192
cg19987229	-0.354662	-5.61381	-4.96536	2.47723e-05	0.00819307	2.61622
cg27613992	-0.389885	-4.74637	-4.96525	2.47801e-05	0.00819307	2.61758
cg01784327	-0.289629	-3.26884	-4.96448	2.48339e-05	0.00819808	2.61352
cg09810750	-0.424554	-6.01902	-4.96424	2.48512e-05	0.00819808	2.61558
cg17552829	-0.319763	-1.18421	-4.96408	2.48628e-05	0.00819823	2.61515
cg07056079	-0.265907	-3.47352	-4.9634	2.49108e-05	0.00820416	2.6137
cg12587904	-0.304761	-4.76936	-4.96306	2.49349e-05	0.00820416	2.61302
cg16041123	-0.297322	-5.76321	-4.96303	2.49368e-05	0.00820416	2.61192
cg13949086	-0.519155	-3.06374	-4.96248	2.49761e-05	0.00820972	2.61003
cg02787047	-0.286428	-1.66649	-4.96209	2.50035e-05	0.00821504	2.6077
cg01144148	-0.620288	-5.55787	-4.96142	2.50508e-05	0.0082232	2.60809
cg21628164	-1.22944	-5.3973	-4.96072	2.51009e-05	0.00823597	2.54629
cg02483484	-0.76093	-4.85743	-4.95638	2.54128e-05	0.008315	2.58404
cg04594818	-0.337832	-3.35165	-4.95579	2.54553e-05	0.00832242	2.5907
cg18625161	-0.573111	-6.6473	-4.95483	2.55244e-05	0.00833387	2.58984
cg04044120	-0.39083	0.836309	-4.95383	2.55971e-05	0.00835016	2.58647
cg25754059	-0.35667	-6.23502	-4.95361	2.5613e-05	0.00835164	2.52434
cg20183308	-0.561835	-6.28054	-4.95311	2.56499e-05	0.00835621	2.58361
cg06555490	-0.441151	-6.39039	-4.95108	2.57982e-05	0.00838655	2.57616
cg24671807	-0.509128	-3.03518	-4.9509	2.58117e-05	0.00838655	2.57801
cg23487442	-0.394609	-3.56836	-4.94972	2.58983e-05	0.00841096	2.57762
cg15340382	-0.376454	-4.18732	-4.94918	2.59378e-05	0.00842006	2.57139
cg21230450	-0.519518	-5.16355	-4.94804	2.60216e-05	0.00842759	2.56955
cg09082664	-0.44349	-4.42596	-4.94759	2.60552e-05	0.00842843	2.56999
cg01978896	-0.250372	3.26933	-4.94759	2.60556e-05	0.00842843	2.57032
cg19223675	-0.968244	-5.23183	-4.94709	2.60926e-05	0.00843341	2.17154
cg19376844	-0.809567	-4.324	-4.94707	2.6094e-05	0.00843341	2.569
cg09492721	-0.352163	-3.09996	-4.94687	2.61087e-05	0.00843445	2.56878
cg11774367	-0.252091	3.50291	-4.94663	2.61263e-05	0.0084364	2.56481
cg07473187	-0.616443	1.41994	-4.94581	2.61871e-05	0.00844859	2.56598
cg23560648	-0.376649	-3.15863	-4.94524	2.62295e-05	0.00845853	2.5643
cg24656992	-0.289601	2.87732	-4.94359	2.63533e-05	0.008491	2.5514
cg07777379	-0.197119	1.78779	-4.94305	2.63938e-05	0.00849912	2.55602
cg12539060	-0.457961	-4.44019	-4.94288	2.64064e-05	0.00849912	2.55844
cg13377354	-0.253681	-2.55548	-4.94203	2.64704e-05	0.00851002	2.55604
cg11602642	-0.491658	-5.44753	-4.94107	2.65421e-05	0.00852932	2.5554
cg06860716	-0.274537	3.382	-4.93992	2.66291e-05	0.00855354	2.55068
cg26017457	-0.409632	-5.99947	-4.93716	2.68393e-05	0.00858717	2.54487
cg18419358	-0.360524	-0.304476	-4.93693	2.68561e-05	0.0085888	2.54338
cg12480772	-0.32256	-2.14364	-4.93561	2.69576e-05	0.00860328	2.53955
cg27418146	-0.740872	-5.11304	-4.93557	2.69601e-05	0.00860328	2.41704
cg14547105	-0.35956	0.542273	-4.93408	2.70749e-05	0.00863424	2.52344
cg07824907	-0.284922	-1.83363	-4.934	2.70807e-05	0.00863424	2.53511
cg02076100	-0.359794	-2.55452	-4.93358	2.71134e-05	0.00863513	2.53064
cg03064400	-0.444181	-5.78082	-4.93351	2.71189e-05	0.00863513	2.53562
cg24152907	-0.980271	3.77645	-4.93315	2.71462e-05	0.00864008	2.53504
cg21742430	-0.518211	4.2531	-4.93187	2.72457e-05	0.00866422	2.53175
cg25358289	-0.311483	-2.2299	-4.93098	2.73142e-05	0.00867169	2.52501
cg04491458	-0.470966	-4.94934	-4.93095	2.73166e-05	0.00867169	2.52094
cg12624274	-0.247161	3.16002	-4.92695	2.76286e-05	0.00873018	2.51631
cg21416968	-0.667198	-5.88144	-4.92691	2.76319e-05	0.00873018	2.51832
cg06883736	-0.550735	-5.67209	-4.92496	2.77855e-05	0.00877435	2.51257
cg05192293	-0.373672	-4.28815	-4.92394	2.7866e-05	0.00878372	2.51073
cg15155060	-0.458098	-6.19351	-4.92365	2.78893e-05	0.00878372	2.50884
cg00514575	-0.315814	-5.2723	-4.92341	2.79081e-05	0.00878372	2.49831
cg22157146	-0.653353	-5.29851	-4.9233	2.79173e-05	0.00878372	2.50921
cg06085011	-0.404783	-5.32283	-4.92327	2.79189e-05	0.00878372	2.5083
cg16883488	-0.23996	4.50586	-4.9232	2.79248e-05	0.00878372	2.50573
cg08089671	-0.239943	-5.2267	-4.92112	2.80904e-05	0.0088129	2.50253
cg17530673	-0.673871	-4.91937	-4.92103	2.80978e-05	0.0088129	2.40078
cg23310850	-0.330918	-3.84079	-4.92102	2.80982e-05	0.0088129	2.5017
cg15529155	-0.453408	3.79041	-4.92084	2.81129e-05	0.00881376	2.34731
cg02959129	-0.646953	-6.44389	-4.91895	2.82644e-05	0.0088461	2.49789
cg06064049	-0.679254	-6.55667	-4.91752	2.8379e-05	0.00886304	2.4918
cg14849782	-0.338866	-5.97796	-4.9168	2.84373e-05	0.00886982	2.48912
cg06449009	-0.583513	-5.2567	-4.9164	2.84698e-05	0.00886982	2.49119
cg05902684	-0.707948	-4.63868	-4.91636	2.84726e-05	0.00886982	2.49104
cg05086699	-0.719853	-6.35887	-4.91635	2.84733e-05	0.00886982	2.48196
cg23940999	-0.540992	3.86489	-4.91601	2.85007e-05	0.0088708	2.48929
cg08626932	-0.746576	-3.52751	-4.91517	2.85694e-05	0.00888322	2.48659
cg07722220	-0.283758	-3.26409	-4.91482	2.85973e-05	0.00888322	2.4839
cg10378667	-0.285517	-1.37639	-4.91478	2.86012e-05	0.00888322	2.48604
cg01773368	-0.353151	-2.11406	-4.91424	2.8645e-05	0.00889303	2.4852
cg08675117	-0.306011	3.48484	-4.91398	2.86658e-05	0.0088939	2.4829
cg14587868	-0.790703	3.25374	-4.9139	2.8672e-05	0.0088939	2.48316
cg17558573	-0.428291	-4.17504	-4.9126	2.87781e-05	0.00891926	2.47875
cg12429455	-0.323502	5.0284	-4.91057	2.89448e-05	0.00895575	2.47385
cg27090964	-0.310261	0.355355	-4.91003	2.89894e-05	0.00896578	2.47115
cg00558689	-0.422806	-3.28726	-4.90977	2.90108e-05	0.00896862	2.47278
cg22842510	-0.298228	-6.36743	-4.90931	2.9049e-05	0.00897361	2.46532
cg05209527	-0.853977	-4.91746	-4.90843	2.91218e-05	0.00898418	2.32712
cg07920855	-0.310327	-5.8889	-4.90814	2.91455e-05	0.00898418	2.46804
cg06430495	-0.402493	-1.97067	-4.90812	2.9147e-05	0.00898418	2.46852
cg13201172	-0.298082	0.0849347	-4.90592	2.933e-05	0.00903111	2.46217
cg12505146	-0.444494	-5.80057	-4.90584	2.93362e-05	0.00903111	2.46133
cg20877840	-0.222759	-0.24534	-4.90507	2.94008e-05	0.00904339	2.45716
cg08813878	-0.300315	-5.6491	-4.90489	2.94157e-05	0.00904416	2.45695
cg04234429	-0.406483	-6.30838	-4.90454	2.94451e-05	0.00904561	2.4568
cg16589214	-0.460156	-3.7676	-4.9043	2.94654e-05	0.00904642	2.45793
cg15878568	-0.518818	-4.66303	-4.90373	2.95124e-05	0.00905491	2.45638
cg00989226	-0.879942	-5.73245	-4.9023	2.96325e-05	0.00908414	2.45306
cg07942598	-0.333341	-4.75563	-4.90177	2.96773e-05	0.00909397	2.44963
cg21433121	-0.235856	-5.55611	-4.90129	2.97177e-05	0.00909505	2.4496
cg06025938	-0.561721	-5.46773	-4.90112	2.97327e-05	0.00909582	2.42944
cg19542907	-0.251563	-5.26043	-4.89964	2.98578e-05	0.00911887	2.44453
cg07477648	-0.205219	2.95031	-4.8965	3.0125e-05	0.00918898	2.43693
cg01729887	-0.60861	-2.13043	-4.89595	3.01723e-05	0.00919958	2.30197
cg15771049	-0.575359	-5.45642	-4.89579	3.01857e-05	0.00919974	2.43683
cg13614741	-0.242997	4.5188	-4.89565	3.01979e-05	0.00919974	2.43131
cg15185249	-1.8337	-7.04183	-4.89412	3.03295e-05	0.00922449	2.43266
cg06325700	-0.568026	-6.46889	-4.89322	3.0407e-05	0.00923558	2.42985
cg03906319	-0.296595	-5.30533	-4.89313	3.04152e-05	0.00923558	2.42962
cg10171960	-0.412949	-5.02717	-4.89302	3.04239e-05	0.00923558	2.42867
cg22193385	-0.336337	-2.67053	-4.89239	3.04792e-05	0.00923558	2.42845
cg11318307	-0.549696	-6.40319	-4.89219	3.04957e-05	0.00923558	2.42729
cg12766622	-0.304737	2.91629	-4.89205	3.05078e-05	0.00923558	2.4267
cg22154562	-0.476772	-5.49166	-4.89195	3.05172e-05	0.00923558	2.03384
cg22321089	-0.518627	-5.4848	-4.89156	3.05503e-05	0.00924176	2.42443
cg01435643	-0.342973	-0.19609	-4.89137	3.0567e-05	0.00924301	2.42416
cg18004262	-0.958836	-6.74362	-4.89094	3.06047e-05	0.0092506	2.30907
cg09665632	-0.567053	-1.1294	-4.89009	3.06789e-05	0.00926428	2.42169
cg12086936	-0.718133	-4.9947	-4.88744	3.09106e-05	0.00930159	2.41423
cg03278881	-0.608321	-5.94641	-4.88741	3.09131e-05	0.00930159	2.37906
cg21691089	-1.20592	-6.49414	-4.88687	3.09607e-05	0.00930517	2.21218
cg00198241	-0.480436	3.56823	-4.88651	3.09921e-05	0.00930517	2.41196
cg02259479	-0.425285	3.4728	-4.88642	3.1e-05	0.00930517	2.41172
cg08100284	-0.596066	2.45273	-4.88634	3.10069e-05	0.00930517	2.39907
cg09146325	-0.494683	-5.9524	-4.88616	3.10225e-05	0.00930517	2.41114
cg11284482	-0.356224	-5.32011	-4.88612	3.10265e-05	0.00930517	2.40984
cg26464075	-0.477661	-5.28302	-4.88599	3.10378e-05	0.00930517	2.41076
cg18693985	-0.988094	2.39059	-4.88527	3.11016e-05	0.00932004	2.40996
cg21675254	-0.288804	-4.4541	-4.88498	3.1127e-05	0.00932382	2.40859
cg02614217	-0.340542	-4.08592	-4.88403	3.12113e-05	0.00934526	2.40209
cg18759110	-0.416541	-5.72892	-4.88362	3.1247e-05	0.00934962	2.40284
cg15860839	-0.488411	-4.70207	-4.88314	3.12904e-05	0.00935365	2.40274
cg11856189	-0.429058	-5.50432	-4.88199	3.13923e-05	0.00937648	2.39993
cg00975624	-0.208805	-0.434658	-4.88147	3.14392e-05	0.00938174	2.39698
cg23490300	-0.309438	3.83712	-4.88136	3.14484e-05	0.00938174	2.39236
cg08842546	-0.33176	-0.995834	-4.88091	3.14892e-05	0.0093901	2.39817
cg02322376	-0.413615	-4.92121	-4.88057	3.15196e-05	0.00939535	2.39711
cg04067506	-0.342255	-5.95584	-4.88006	3.15649e-05	0.00940118	2.39481
cg09084470	-0.507619	4.03452	-4.87934	3.16298e-05	0.00941669	2.39357
cg02693127	-0.333785	-5.64407	-4.87911	3.165e-05	0.00941778	2.38883
cg06506699	-0.437015	3.28497	-4.87901	3.16592e-05	0.00941778	2.39225
cg20951340	-0.840851	3.26854	-4.87881	3.16769e-05	0.00941924	2.38019
cg05948645	-0.422392	4.78183	-4.87848	3.1707e-05	0.00942119	2.3884
cg04660191	-0.256045	3.07484	-4.87828	3.17249e-05	0.00942204	2.39052
cg21160099	-0.474943	-1.73722	-4.8754	3.19854e-05	0.00947635	2.3824
cg00126034	-0.252959	-4.90081	-4.87512	3.20109e-05	0.00948006	2.38241
cg04195668	-0.536498	-4.65074	-4.87486	3.20347e-05	0.00948329	2.3801
cg16712664	-0.502757	-6.00053	-4.87453	3.2064e-05	0.00948432	2.37281
cg25683024	-0.359809	3.5272	-4.87409	3.21043e-05	0.00948857	2.37845
cg09734589	-0.432854	3.54059	-4.8739	3.21218e-05	0.0094899	2.37984
cg06976795	-0.508502	3.1864	-4.873	3.22038e-05	0.00951031	2.37683
cg19229737	-0.261626	-5.58236	-4.87231	3.22671e-05	0.00952514	2.37484
cg17153382	-0.31147	3.10117	-4.87172	3.23215e-05	0.00953737	2.3712
cg25937052	-0.633665	-1.50507	-4.87139	3.23511e-05	0.00954227	2.37346
cg23455224	-0.371497	-5.168	-4.87121	3.23684e-05	0.00954351	2.37225
cg17322632	-0.452759	3.52727	-4.87095	3.23919e-05	0.00954661	2.37073
cg26708048	-0.2745	-1.48527	-4.87036	3.2446e-05	0.00955142	2.36884
cg20411884	-0.303001	-3.05898	-4.86867	3.26028e-05	0.00957822	2.36337
cg13019673	-0.502207	-0.881187	-4.8681	3.2655e-05	0.00957863	2.36441
cg07389627	-0.396622	-5.74266	-4.86497	3.29466e-05	0.00964384	2.35631
cg03592955	-0.353095	-1.60016	-4.86484	3.29587e-05	0.00964384	2.35522
cg14145762	-0.443122	-5.05129	-4.86435	3.30044e-05	0.00965335	2.3552
cg26066597	-0.333104	-3.49352	-4.86381	3.30553e-05	0.00966051	2.35298
cg25404394	-1.59889	-5.93447	-4.86231	3.31965e-05	0.00969407	2.24809
cg22336184	-0.252956	-1.75957	-4.86164	3.32596e-05	0.00970475	2.34803
cg04413320	-0.53857	-3.65717	-4.86057	3.33611e-05	0.00972275	2.34525
cg15090044	-0.28608	-5.44607	-4.85875	3.35339e-05	0.00975758	2.33859
cg06874952	-0.298067	-5.55642	-4.85822	3.35842e-05	0.00976466	2.33555
cg22529720	-0.503792	-5.41506	-4.85706	3.36946e-05	0.00976627	2.33269
cg26818637	-0.288947	-0.209463	-4.85663	3.37358e-05	0.00976627	2.32575
cg13700033	-0.273166	-5.91847	-4.85653	3.37454e-05	0.00976627	2.33127
cg13075423	-0.307711	2.98017	-4.85653	3.37457e-05	0.00976627	2.33119
cg05950113	-0.393107	-4.51573	-4.8562	3.3777e-05	0.00976627	2.33296
cg09090542	-0.315824	-5.01276	-4.85599	3.37976e-05	0.00976836	2.33096
cg25750363	-0.354569	5.58184	-4.85475	3.39164e-05	0.0097911	2.32915
cg04272725	-0.340074	-3.99506	-4.85383	3.40056e-05	0.00980255	2.32427
cg10425827	-0.291891	-4.4845	-4.85353	3.4034e-05	0.00980255	2.32425
cg24783460	-0.271564	0.127547	-4.85272	3.41122e-05	0.00981669	2.31475
cg19152770	-0.309338	0.951739	-4.85121	3.42588e-05	0.00983954	2.31799
cg07352215	-0.399971	-5.49845	-4.85016	3.4361e-05	0.00986116	2.31736
cg22419965	-0.319806	3.18344	-4.84972	3.44048e-05	0.00986988	2.31615
cg27261002	-0.432648	-2.639	-4.84814	3.45594e-05	0.00990646	2.30913
cg15384287	-0.342867	4.79369	-4.84744	3.46279e-05	0.00992074	2.30888
cg14375799	-0.611567	-5.15158	-4.8464	3.47297e-05	0.00993197	2.30797
cg07085962	-0.697288	-5.57943	-4.84416	3.49517e-05	0.00997266	2.30048
cg21903765	-0.523638	-6.09929	-4.84414	3.49536e-05	0.00997266	2.30221
cg16887182	-0.217189	-1.16135	-4.84324	3.50435e-05	0.00999405	2.29403
cg17445313	-0.374022	-1.14204	-4.84299	3.50678e-05	0.00999405	2.29928
cg01611544	-0.360634	4.0139	-4.84297	3.50695e-05	0.00999405	2.29876
cg08666831	-0.375882	-1.70337	-4.84094	3.52724e-05	0.0100324	2.29363
cg15917410	-0.487153	-2.34479	-4.83815	3.55534e-05	0.0100849	2.2851
cg02893212	-0.231691	4.27633	-4.83779	3.55892e-05	0.0100911	2.28376
cg25075794	-0.344701	-2.3807	-4.83701	3.56678e-05	0.0101095	2.28357
cg00702577	-0.359679	-6.11738	-4.83646	3.57241e-05	0.0101215	2.2806
cg04804736	-0.424393	-6.6401	-4.83607	3.57635e-05	0.0101288	2.2796
cg22194948	-0.909871	-6.19425	-4.83476	3.58967e-05	0.0101587	2.27813
cg17370349	-0.419245	-4.76951	-4.8346	3.59132e-05	0.0101594	2.27696
cg23686086	-0.941688	-5.31099	-4.83274	3.61032e-05	0.0101921	2.27292
cg23491124	-0.379474	-5.0058	-4.83234	3.61443e-05	0.0101972	2.26961
cg01818151	-0.443932	-4.2055	-4.83182	3.61976e-05	0.0102039	2.26824
cg07996548	-0.605928	-6.38832	-4.8317	3.62099e-05	0.0102039	2.08245
cg11588932	-0.705116	-6.21881	-4.83165	3.62144e-05	0.0102039	2.26992
cg11542259	-0.400183	-5.17004	-4.83156	3.62236e-05	0.0102039	2.26741
cg11841113	-0.626233	-5.11393	-4.83059	3.63239e-05	0.0102282	2.26581
cg08247564	-0.298853	-0.291513	-4.82978	3.6408e-05	0.010244	2.26147
cg21734651	-0.524141	0.704328	-4.82902	3.64858e-05	0.0102619	2.26291
cg08198132	-0.574106	-5.94106	-4.82718	3.66771e-05	0.0102942	2.25837
cg17769639	-0.421802	-0.783246	-4.82711	3.66849e-05	0.0102942	2.25389
cg07575501	-0.227106	3.54901	-4.82676	3.67209e-05	0.0103004	2.25549
cg01541581	-0.54692	-3.87162	-4.82649	3.67491e-05	0.0103044	2.25618
cg03999743	-0.595111	-5.16095	-4.82561	3.6841e-05	0.0103222	2.25428
cg27065003	-0.218389	-3.40401	-4.82426	3.6982e-05	0.0103538	2.2486
cg02699780	-0.310607	-4.22755	-4.82327	3.70861e-05	0.0103663	2.24644
cg01848594	-0.484661	-6.22947	-4.82316	3.70975e-05	0.0103663	2.24682
cg10819163	-0.39572	2.76854	-4.82293	3.71221e-05	0.0103693	2.24649
cg11501125	-0.703792	2.02613	-4.82214	3.72059e-05	0.0103839	2.24489
cg10786252	-0.347147	-1.46969	-4.82174	3.72482e-05	0.0103839	2.24263
cg25702768	-0.431886	0.298572	-4.82167	3.72553e-05	0.0103839	2.2435
cg24975858	-0.330389	-1.20294	-4.82164	3.72586e-05	0.0103839	2.24321
cg26924890	-0.474723	-5.2469	-4.82101	3.73255e-05	0.0103967	2.24229
cg21596083	-0.393289	-5.18941	-4.82092	3.73343e-05	0.0103967	2.23956
cg20342628	-0.381071	-5.03254	-4.81938	3.74976e-05	0.0104186	2.23785
cg11531229	-0.33676	0.636687	-4.81906	3.75325e-05	0.0104243	2.23402
cg05778285	-0.367517	4.46756	-4.8179	3.76555e-05	0.0104545	2.23018
cg08980578	-0.312562	-4.13107	-4.8175	3.76985e-05	0.0104625	2.23287
cg22216242	-0.319529	0.256011	-4.81679	3.77743e-05	0.0104784	2.23123
cg17413703	-0.838882	-5.38949	-4.81644	3.78119e-05	0.0104784	2.2304
cg19529502	-0.333471	-6.55875	-4.81643	3.78133e-05	0.0104784	2.22939
cg20569194	-0.347689	-5.882	-4.81607	3.78517e-05	0.0104851	2.2287
cg16832149	-0.354988	4.56077	-4.8159	3.787e-05	0.0104862	2.22755
cg02458348	-0.260715	4.09707	-4.81512	3.79545e-05	0.0104985	2.22618
cg02637282	-0.41877	-2.67012	-4.81354	3.81244e-05	0.0105328	2.22284
cg11404486	-0.355044	-5.5213	-4.81115	3.83837e-05	0.0105884	2.1855
cg08530041	-0.364547	3.11398	-4.80924	3.85926e-05	0.0106381	2.21009
cg03540450	-0.325414	-5.57396	-4.80855	3.86682e-05	0.0106549	2.20841
cg02268314	-0.339198	2.24159	-4.80775	3.87555e-05	0.0106709	2.20553
cg01420426	-0.526688	-5.10395	-4.80743	3.87915e-05	0.0106768	2.20676
cg13331321	-0.313513	-5.83395	-4.807	3.88387e-05	0.0106845	2.20543
cg03960595	-0.354186	3.0334	-4.8061	3.89383e-05	0.0106936	2.20203
cg06228347	-0.330494	1.84675	-4.80608	3.89399e-05	0.0106936	2.20224
cg11188237	-0.277272	5.18952	-4.80513	3.90452e-05	0.0107119	2.19974
cg11713274	-0.933833	-4.24091	-4.80508	3.90503e-05	0.0107119	2.15539
cg23149492	-0.323278	-5.64326	-4.80449	3.91166e-05	0.0107169	2.19818
cg17917214	-0.462769	3.08715	-4.80439	3.91273e-05	0.0107169	2.19759
cg18276112	-0.356158	-1.4606	-4.80341	3.9236e-05	0.0107355	2.19584
cg06014401	-0.42355	-5.64924	-4.80338	3.92391e-05	0.0107355	2.19504
cg23148546	-0.350602	0.870651	-4.80321	3.92583e-05	0.0107368	2.19499
cg15564488	-0.242775	3.58942	-4.80199	3.9394e-05	0.0107658	2.18786
cg25241322	-0.361989	-5.01188	-4.80056	3.95548e-05	0.0107856	2.18766
cg04864216	-0.279538	-3.33052	-4.79979	3.96407e-05	0.010801	2.1866
cg15300457	-0.374327	-1.9826	-4.79935	3.96907e-05	0.0108106	2.18525
cg15480830	-0.788939	-6.65009	-4.79898	3.97319e-05	0.0108163	2.18439
cg12172916	-0.285731	-3.13687	-4.79826	3.98135e-05	0.0108301	2.18051
cg00710617	-0.318913	-6.03575	-4.79806	3.9836e-05	0.0108301	2.17984
cg27308504	-0.647467	-5.62946	-4.79689	3.99689e-05	0.0108541	2.17915
cg06108459	-0.291361	3.32734	-4.79461	4.02279e-05	0.0108974	2.17314
cg18924100	-0.671236	-6.1417	-4.79446	4.02455e-05	0.0108974	2.17298
cg07563634	-0.452012	4.94129	-4.79429	4.02649e-05	0.0108974	2.17221
cg07409197	-0.585743	-2.98499	-4.79399	4.02982e-05	0.0108974	2.17159
cg23159296	-0.44056	-6.07836	-4.79392	4.03068e-05	0.0108974	2.17113
cg18739865	-0.326591	-3.0825	-4.79368	4.03345e-05	0.0109006	2.16997
cg11818376	-0.365407	0.963715	-4.7906	4.06879e-05	0.0109649	2.16248
cg20688651	-0.338975	-2.05848	-4.79007	4.07495e-05	0.0109685	2.16124
cg22847647	-0.277668	-3.28724	-4.78817	4.09691e-05	0.0110155	2.15627
cg13982956	-0.466819	-1.67648	-4.78783	4.10091e-05	0.011021	2.15557
cg26248552	-0.737404	-4.76709	-4.78761	4.10348e-05	0.011021	2.15461
cg21184075	-0.713259	-4.49253	-4.78697	4.1109e-05	0.0110285	2.15223
cg14304513	-0.23498	3.78682	-4.78647	4.11679e-05	0.0110285	2.15134
cg22782191	-0.56783	-5.08466	-4.78537	4.12964e-05	0.0110345	2.14892
cg24986840	-0.387902	-2.00816	-4.78505	4.13338e-05	0.0110345	2.14848
cg14661813	-0.85951	-6.6381	-4.78485	4.13566e-05	0.0110345	2.0788
cg22539280	-0.212995	2.23692	-4.78479	4.13641e-05	0.0110345	2.1441
cg17449851	-0.665821	-5.59777	-4.78295	4.15803e-05	0.011065	2.08119
cg13906069	-0.471414	-4.88789	-4.78238	4.16482e-05	0.0110681	2.14151
cg22685446	-0.511131	-5.76013	-4.78204	4.16879e-05	0.0110715	2.14025
cg20899379	-0.481081	-2.23853	-4.78201	4.16911e-05	0.0110715	2.13993
cg10947592	-0.24822	-5.18701	-4.78127	4.17795e-05	0.0110829	2.13776
cg25408620	-0.268766	2.13282	-4.78109	4.18005e-05	0.0110845	2.13245
cg03376395	-0.328313	3.3006	-4.78059	4.18591e-05	0.0110935	2.13641
cg00184203	-0.348224	-1.86653	-4.78055	4.18648e-05	0.0110935	2.13557
cg04386994	-0.306607	-4.33784	-4.78003	4.19266e-05	0.0111018	2.13496
cg04012931	-0.417674	-4.72269	-4.7797	4.19656e-05	0.0111081	2.13396
cg05913474	-0.315858	2.16819	-4.77913	4.20332e-05	0.0111112	2.13189
cg05996236	-0.355708	-5.06334	-4.77789	4.21809e-05	0.011141	2.12909
cg26406955	-0.298304	3.40131	-4.77762	4.22139e-05	0.0111457	2.12837
cg06557491	-0.255699	1.72258	-4.77685	4.23065e-05	0.0111612	2.12662
cg05954817	-0.341762	-6.15347	-4.77675	4.23185e-05	0.0111612	2.12628
cg15656693	-0.255726	-0.0403403	-4.77657	4.23402e-05	0.0111629	2.1259
cg18767244	-0.310807	3.50931	-4.77638	4.23624e-05	0.0111647	2.12536
cg19765236	-0.238415	3.43957	-4.77603	4.2404e-05	0.0111717	2.12253
cg10281741	-0.552581	-5.13739	-4.77562	4.24543e-05	0.0111809	2.12296
cg24664590	-0.570066	-6.17512	-4.77519	4.25061e-05	0.0111843	2.12264
cg22271353	-0.383146	2.21013	-4.77513	4.25128e-05	0.0111843	2.08958
cg15992648	-0.455165	1.79389	-4.77453	4.25852e-05	0.0111993	2.12073
cg11642425	-0.265658	-1.00013	-4.77328	4.27363e-05	0.0112283	2.11689
cg18043825	-0.329175	-5.8596	-4.77261	4.28174e-05	0.011234	2.11529
cg08663866	-0.383977	-2.12456	-4.77225	4.2861e-05	0.0112375	2.11481
cg21661138	-0.386837	-6.10052	-4.77142	4.29626e-05	0.0112501	2.11128
cg03918605	-0.357938	-5.85602	-4.77068	4.30523e-05	0.0112551	2.10926
cg01096096	-0.686187	-5.44096	-4.77061	4.30617e-05	0.0112551	2.11063
cg27620946	-0.389107	-5.21354	-4.76995	4.31419e-05	0.0112571	2.10864
cg02203311	-0.299541	-5.42186	-4.76994	4.31429e-05	0.0112571	2.10724
cg01778981	-0.723528	-6.14651	-4.76946	4.32021e-05	0.0112648	1.92024
cg14593033	-0.268446	-1.48358	-4.76935	4.3215e-05	0.0112648	2.10629
cg18677603	-0.343045	-2.75244	-4.76901	4.32575e-05	0.0112669	2.10452
cg23446109	-0.502833	-5.70365	-4.76789	4.33942e-05	0.0112905	2.10349
cg25808484	-0.479233	-4.11241	-4.76719	4.34803e-05	0.0113009	2.10193
cg18297652	-0.480446	2.51949	-4.76697	4.35078e-05	0.0113017	2.10059
cg16799998	-0.423262	-5.63986	-4.76602	4.36255e-05	0.0113164	2.09846
cg02112621	-0.239417	-0.657277	-4.76562	4.36745e-05	0.0113232	2.09676
cg04426779	-0.240628	3.10267	-4.76448	4.38159e-05	0.0113478	2.09458
cg26534213	-0.447841	-5.80177	-4.76397	4.38802e-05	0.0113555	2.09189
cg09447675	-0.472091	-0.32481	-4.76195	4.4132e-05	0.0113954	2.08649
cg17355196	-0.479708	4.67611	-4.76136	4.4205e-05	0.0114049	2.0863
cg23378289	-0.3531	4.46468	-4.76079	4.42766e-05	0.0114145	2.08417
cg13448814	-0.612426	-4.74853	-4.76042	4.43231e-05	0.0114183	2.08359
cg11996798	-0.336033	5.12062	-4.76031	4.43374e-05	0.0114183	2.08273
cg04016767	-0.536111	-6.49885	-4.7591	4.44901e-05	0.0114416	2.0807
cg26202378	-0.256857	-3.27943	-4.75881	4.45263e-05	0.0114439	2.07945
cg10962037	-0.510311	-2.85045	-4.75877	4.45306e-05	0.0114439	2.07962
cg11425547	-0.277711	-0.945642	-4.75779	4.46551e-05	0.0114598	2.07604
cg16776945	-0.355883	4.96416	-4.75672	4.47902e-05	0.0114784	2.07445
cg00123104	-0.291115	-1.27312	-4.75595	4.48886e-05	0.0114996	2.07118
cg25556008	-0.441401	4.30298	-4.75557	4.49372e-05	0.011504	2.07133
cg21429982	-1.02042	-5.36308	-4.75527	4.49747e-05	0.0115056	2.02174
cg09837632	-0.279019	-5.57495	-4.7549	4.50219e-05	0.0115096	2.06936
cg27331144	-0.51967	-6.32961	-4.7546	4.50607e-05	0.0115115	2.06906
cg02873048	-0.181171	4.32983	-4.75387	4.5154e-05	0.0115313	2.06485
cg07746699	-0.725155	-6.056	-4.75292	4.52763e-05	0.0115585	2.06251
cg22260158	-0.299865	3.70932	-4.75225	4.53622e-05	0.0115741	2.06202
cg13704954	-0.403459	-3.89912	-4.75191	4.54061e-05	0.0115796	2.06188
cg20789151	-0.270172	3.53967	-4.75177	4.54235e-05	0.01158	2.06163
cg06217276	-0.377611	-1.64542	-4.75114	4.55052e-05	0.0115887	2.05953
cg12120750	-0.288427	-1.42656	-4.75071	4.55607e-05	0.0115961	2.05878
cg17691657	-0.229309	-3.94061	-4.75054	4.55817e-05	0.0115961	2.05545
cg08858130	-0.379659	-1.60015	-4.75003	4.56488e-05	0.0116051	2.05672
cg02267698	-0.613533	-2.84666	-4.74876	4.58129e-05	0.0116347	2.05113
cg02506008	-0.320876	-2.53458	-4.746	4.61725e-05	0.011705	2.04627
cg10508817	-0.488141	-5.94986	-4.74563	4.62212e-05	0.011705	2.04545
cg15457287	-0.217786	-5.00623	-4.74467	4.63466e-05	0.0117202	2.04114
cg10575414	-0.271388	-5.21688	-4.74451	4.63683e-05	0.0117202	2.04087
cg02920224	-0.269566	3.6245	-4.74449	4.63713e-05	0.0117202	2.04219
cg15579084	-0.500383	3.02914	-4.74387	4.64517e-05	0.0117278	2.04065
cg07344955	-0.436406	-6.10521	-4.74337	4.65181e-05	0.0117406	2.03988
cg26237810	-1.09935	0.650534	-4.74192	4.67101e-05	0.0117708	2.03573
cg20420817	-0.700522	-6.04023	-4.74192	4.67103e-05	0.0117708	2.03561
cg01387771	-0.343905	3.51198	-4.74095	4.68384e-05	0.0117905	2.03349
cg05135768	-0.669014	-5.97169	-4.73991	4.69761e-05	0.0118052	2.03047
cg06828538	-0.527513	-5.50132	-4.73981	4.69893e-05	0.0118052	2.02971
cg16622355	-0.263289	-0.849747	-4.7397	4.70039e-05	0.0118052	2.0292
cg23616309	-0.337902	-5.25559	-4.73951	4.70292e-05	0.0118052	2.02988
cg13229850	-0.252133	-3.94628	-4.73949	4.70321e-05	0.0118052	2.0255
cg03158570	-0.363657	-5.39673	-4.73829	4.71931e-05	0.0118391	2.02652
cg10401823	-0.382292	4.05219	-4.73812	4.72156e-05	0.0118391	2.02586
cg17339202	-0.395854	-3.19818	-4.73797	4.72358e-05	0.0118401	2.0247
cg25610697	-0.248816	4.32107	-4.73687	4.73828e-05	0.0118607	2.02262
cg24104938	-0.442215	-3.52469	-4.73632	4.74569e-05	0.0118726	2.02146
cg13778140	-0.440697	3.68162	-4.73536	4.75859e-05	0.0118937	2.01897
cg24234669	-0.335175	3.43694	-4.73443	4.77121e-05	0.0119162	2.0155
cg09662972	-0.422786	-3.04132	-4.73438	4.77181e-05	0.0119162	2.0164
cg19326153	-0.48793	-6.00105	-4.73289	4.79201e-05	0.0119503	2.01245
cg12378117	-0.251266	-1.95249	-4.73193	4.80505e-05	0.011974	2.01004
cg06308188	-0.288053	-6.07366	-4.73151	4.81085e-05	0.011974	2.00899
cg07081054	-0.266804	-2.78234	-4.7315	4.81092e-05	0.011974	2.00897
cg08877408	-0.191517	0.283012	-4.73062	4.82302e-05	0.0119875	2.0052
cg26704517	-0.394277	1.70263	-4.7306	4.82326e-05	0.0119875	2.00472
cg13339116	-0.262138	1.656	-4.72977	4.83456e-05	0.0120115	2.00321
cg01058004	-0.450355	4.09744	-4.72942	4.83936e-05	0.0120175	2.00302
cg03434385	-0.282541	-4.59841	-4.72928	4.84136e-05	0.0120175	2.00305
cg16916522	-0.530205	-5.87272	-4.72799	4.85907e-05	0.012044	1.99985
cg19717193	-0.328412	-4.79129	-4.72659	4.8783e-05	0.012067	1.99622
cg03238298	-0.456432	-4.73976	-4.72644	4.8804e-05	0.0120681	1.99548
cg02664993	-0.374569	-4.94579	-4.72623	4.8833e-05	0.0120687	1.99489
cg02977360	-0.311323	-4.26494	-4.72607	4.88559e-05	0.0120687	1.99277
cg25577437	-0.477776	-5.8571	-4.72584	4.88866e-05	0.0120722	1.9939
cg00886512	-0.282928	4.12523	-4.72522	4.89732e-05	0.0120835	1.98747
cg08160691	-0.319278	-4.85355	-4.72496	4.90096e-05	0.0120857	1.72968
cg01378578	-0.488291	-5.02472	-4.72359	4.92e-05	0.0121169	1.9884
cg13336641	-0.243582	2.23689	-4.72294	4.92903e-05	0.0121274	1.98665
cg02497494	-0.296862	-5.2149	-4.72286	4.93023e-05	0.0121274	1.98585
cg15451409	-0.388636	-4.85663	-4.72259	4.93402e-05	0.0121274	1.9857
cg13360150	-0.737523	-6.60908	-4.72194	4.94304e-05	0.0121343	1.98407
cg17618595	-0.756641	-5.54112	-4.7219	4.94363e-05	0.0121343	1.98399
cg16509658	-0.41017	-4.59867	-4.72157	4.94826e-05	0.0121416	1.9831
cg16468520	-0.515739	-5.35968	-4.72094	4.95712e-05	0.0121552	1.98136
cg15082212	-0.227965	-5.21225	-4.72022	4.96725e-05	0.0121643	1.97883
cg07315937	-0.405857	3.98256	-4.72013	4.9684e-05	0.0121643	1.97898
cg19168961	-0.495761	-5.38134	-4.71983	4.97272e-05	0.0121663	1.97844
cg03050708	-0.34117	-4.02105	-4.71979	4.97325e-05	0.0121663	1.97838
cg18758298	-0.558498	-6.13161	-4.71803	4.99804e-05	0.0122147	1.97361
cg12294817	-0.476533	-5.12114	-4.71705	5.01201e-05	0.0122281	1.97123
cg09535718	-0.494774	4.446	-4.71694	5.01355e-05	0.0122281	1.97069
cg13763027	-0.263453	-2.27381	-4.7161	5.02548e-05	0.0122531	1.96877
cg02341923	-0.570423	-2.38678	-4.71593	5.02787e-05	0.0122549	1.96814
cg11216888	-0.562295	-5.90527	-4.71473	5.04502e-05	0.0122803	1.96533
cg05523065	-0.288522	-3.89931	-4.71401	5.0553e-05	0.0122972	1.96334
cg13836474	-0.22344	-4.77739	-4.71304	5.06922e-05	0.0123129	1.94824
cg23202321	-0.433837	3.91838	-4.7129	5.07122e-05	0.0123129	1.96052
cg04480386	-0.397895	-4.46326	-4.71155	5.09068e-05	0.0123382	1.95688
cg18722881	-0.352396	-4.21872	-4.71026	5.10932e-05	0.0123737	1.95345
cg07397877	-0.256999	-5.36831	-4.7101	5.1116e-05	0.0123737	1.95302
cg16664714	-0.393399	3.54605	-4.71007	5.1121e-05	0.0123737	1.95265
cg21079107	-0.321831	-3.98689	-4.70926	5.12378e-05	0.0123828	1.94997
cg25490175	-0.517493	-6.11738	-4.70915	5.12548e-05	0.0123828	1.93626
cg05423646	-0.481244	-4.69623	-4.70847	5.13528e-05	0.0123951	1.94884
cg18802486	-0.370988	-6.01685	-4.70751	5.14926e-05	0.0124086	1.9465
cg07976297	-0.435479	-2.9815	-4.7075	5.14942e-05	0.0124086	1.9465
cg00747065	-0.349923	-5.78776	-4.70733	5.15189e-05	0.0124086	1.94516
cg07441654	-0.503329	-6.42496	-4.70543	5.17964e-05	0.0124672	1.94115
cg21180685	-0.295953	-4.75755	-4.70436	5.19549e-05	0.0124991	1.93813
cg09692822	-0.21379	2.89773	-4.70402	5.20042e-05	0.0125049	1.93681
cg08047417	-0.350971	-6.1111	-4.70318	5.21285e-05	0.0125183	1.93522
cg01851411	-0.360855	3.48377	-4.70267	5.22043e-05	0.0125324	1.93369
cg06524546	-0.611137	-6.61583	-4.70241	5.22419e-05	0.0125332	1.93327
cg07290273	-0.515539	-6.8184	-4.70173	5.23431e-05	0.0125452	1.87195
cg07822203	-0.17681	-1.69438	-4.69936	5.26957e-05	0.0126144	1.92478
cg17307791	-0.222173	0.942219	-4.69812	5.28799e-05	0.0126417	1.91642
cg24590075	-1.26555	-4.56415	-4.6981	5.28837e-05	0.0126417	1.895
cg06792186	-0.674685	3.95923	-4.69638	5.31414e-05	0.0126909	1.9176
cg08309069	-0.474892	0.217979	-4.69603	5.31952e-05	0.0126996	1.91628
cg01286319	-0.332081	-4.33311	-4.69571	5.32421e-05	0.0127066	1.91569
cg23067466	-0.252536	3.26704	-4.69517	5.33238e-05	0.0127179	1.91408
cg20189635	-0.326278	1.64763	-4.69293	5.36639e-05	0.0127744	1.90751
cg08211413	-0.221625	3.78658	-4.69287	5.36732e-05	0.0127744	1.90847
cg26686732	-0.416395	-4.79995	-4.69267	5.37033e-05	0.0127744	1.90724
cg11868621	-0.197686	-5.20254	-4.6926	5.37143e-05	0.0127744	1.90763
cg03195667	-0.512261	-4.64812	-4.69228	5.37627e-05	0.0127744	1.90689
cg09651011	-0.374586	3.64246	-4.69219	5.37759e-05	0.0127744	1.90658
cg08081450	-0.40376	-5.44712	-4.69212	5.37874e-05	0.0127744	1.906
cg23514532	-0.351907	-2.50326	-4.6917	5.38509e-05	0.0127812	1.90543
cg14750263	-0.410705	-6.15839	-4.6913	5.39116e-05	0.0127914	1.90439
cg17625535	-0.282097	3.16215	-4.69084	5.39815e-05	0.0127978	1.90051
cg04309942	-0.37757	-1.31931	-4.69069	5.40048e-05	0.0127978	1.90278
cg17836167	-0.27947	4.27224	-4.69067	5.40082e-05	0.0127978	1.90268
cg04843615	-0.302875	4.04797	-4.69039	5.40504e-05	0.012801	1.90199
cg19504620	-0.305553	-5.66448	-4.69026	5.40715e-05	0.012801	1.90166
cg06821828	-0.560094	-0.396142	-4.69011	5.40933e-05	0.012801	1.9013
cg14010550	-0.389569	2.55381	-4.68976	5.41474e-05	0.012801	1.90039
cg24404405	-0.504491	-5.00826	-4.68967	5.41617e-05	0.012801	1.88397
cg24931017	-0.299375	5.04798	-4.68955	5.41797e-05	0.0128011	1.89917
cg17167468	-0.327284	-5.01552	-4.68879	5.4296e-05	0.0128245	1.89778
cg13252035	-0.315803	3.36788	-4.68823	5.43829e-05	0.0128381	1.89627
cg18099523	-0.798954	-4.03782	-4.68819	5.43887e-05	0.0128381	1.89629
cg04981374	-0.269533	4.5399	-4.68731	5.45237e-05	0.0128656	1.89403
cg15445813	-0.349178	-0.660743	-4.68712	5.45531e-05	0.0128656	1.89281
cg08346358	-0.218159	3.75792	-4.68639	5.4666e-05	0.0128663	1.89014
cg26685941	-0.322487	-2.39522	-4.68549	5.48059e-05	0.0128798	1.88917
cg19675223	-0.300922	-3.35267	-4.68477	5.49174e-05	0.0128964	1.88742
cg20263942	-0.553925	-5.50788	-4.68395	5.50448e-05	0.0129098	1.8853
cg08671362	-0.468343	-5.60479	-4.68327	5.51508e-05	0.0129125	1.88352
cg13241807	-0.608703	-4.8003	-4.68326	5.51525e-05	0.0129125	1.83261
cg10396323	-0.50365	-5.95433	-4.68324	5.51555e-05	0.0129125	1.8834
cg07166972	-0.545796	4.47314	-4.6831	5.51786e-05	0.0129125	1.88307
cg05758296	-0.504098	-5.86972	-4.68298	5.51972e-05	0.0129125	1.88275
cg16758929	-0.213605	0.492452	-4.68209	5.53359e-05	0.0129284	1.8803
cg05957736	-0.376933	-4.97075	-4.68159	5.54138e-05	0.0129421	1.87916
cg19593314	-0.313381	-5.93733	-4.68065	5.55619e-05	0.0129647	1.87642
cg09457645	-0.327343	4.10008	-4.67982	5.56926e-05	0.0129827	1.87453
cg00373499	-0.379242	-1.29242	-4.67748	5.60624e-05	0.0130441	1.86823
cg14949526	-0.260927	3.56914	-4.67672	5.61831e-05	0.013068	1.86107
cg18280382	-0.464317	-5.12559	-4.67464	5.65156e-05	0.013112	1.86109
cg00557072	-0.297417	-1.8108	-4.67419	5.65869e-05	0.0131244	1.85802
cg27393610	-0.625803	4.27876	-4.67368	5.66694e-05	0.013134	1.85665
cg17541922	-0.329046	-5.46253	-4.67361	5.66803e-05	0.013134	1.85805
cg00862290	-0.469106	0.98525	-4.67258	5.68466e-05	0.0131555	1.85505
cg01752462	-0.228249	-3.38854	-4.67165	5.69963e-05	0.0131761	1.85323
cg15424789	-0.393394	4.96965	-4.67082	5.71307e-05	0.0131879	1.84912
cg04652603	-0.252915	-4.18714	-4.67065	5.71578e-05	0.01319	1.84867
cg09735869	-0.368223	4.32529	-4.67047	5.71858e-05	0.0131923	1.85023
cg10015051	-0.477201	4.39839	-4.67019	5.7232e-05	0.0131947	1.84953
cg16886188	-0.317201	-5.97649	-4.66956	5.73338e-05	0.0132072	1.84791
cg05044851	-0.452176	-4.93604	-4.66919	5.73949e-05	0.0132124	1.84639
cg20966660	-0.257736	3.40844	-4.66905	5.74161e-05	0.0132124	1.84531
cg23202188	-0.289198	-3.80303	-4.66905	5.74172e-05	0.0132124	1.84659
cg20581874	-1.0938	-1.55913	-4.66832	5.75358e-05	0.01322	1.84464
cg22141203	-0.484756	-2.47606	-4.6681	5.7572e-05	0.01322	1.84407
cg16708623	-0.436378	2.79734	-4.66809	5.75728e-05	0.01322	1.84375
cg08079376	-0.281663	4.13329	-4.6665	5.78323e-05	0.013258	1.83857
cg22697034	-0.478061	2.9439	-4.66598	5.7918e-05	0.0132735	1.83855
cg09629082	-0.371091	-4.10742	-4.66565	5.79725e-05	0.0132818	1.83772
cg13583272	-0.532323	3.09164	-4.66513	5.80574e-05	0.0132971	1.83634
cg03693471	-0.502986	3.72539	-4.66452	5.81582e-05	0.0133119	1.83477
cg21136005	-0.466655	-5.2389	-4.66353	5.83205e-05	0.013336	1.8322
cg06117032	-0.515585	-6.26533	-4.66343	5.83366e-05	0.013336	1.83202
cg01999523	-0.39208	-6.32157	-4.66236	5.85137e-05	0.013364	1.82918
cg08536561	-0.20011	3.50606	-4.66107	5.87284e-05	0.0134028	1.8255
cg21633795	-0.342053	-4.64737	-4.66101	5.87385e-05	0.0134028	1.82569
cg08472719	-0.354544	-5.11	-4.66056	5.8813e-05	0.0134115	1.82454
cg17109517	-0.378843	-3.94086	-4.65925	5.90313e-05	0.0134487	1.82111
cg26904999	-0.502592	-6.07955	-4.65861	5.91382e-05	0.0134647	1.79119
cg03619811	-0.397576	-5.37904	-4.65839	5.91757e-05	0.013469	1.81889
cg11352451	-0.383181	-5.04913	-4.65804	5.92334e-05	0.0134738	1.79488
cg19430780	-0.412096	-3.36424	-4.65758	5.93109e-05	0.0134813	1.81649
cg05988147	-0.394497	4.45383	-4.65752	5.93207e-05	0.0134813	1.81654
cg16609260	-0.381873	-1.98118	-4.65637	5.95144e-05	0.0135133	1.81369
cg25323809	-0.450962	-5.37779	-4.65619	5.9545e-05	0.0135133	1.81313
cg11889876	-0.780711	-6.46305	-4.65602	5.95733e-05	0.0135133	1.81275
cg18553292	-0.441337	-5.18694	-4.65584	5.96038e-05	0.0135161	1.81211
cg07665966	-0.451695	5.3955	-4.65543	5.96733e-05	0.0135235	1.81124
cg26399411	-0.459453	-6.50782	-4.65478	5.97831e-05	0.0135378	1.80929
cg08817764	-0.387501	0.554353	-4.65456	5.98201e-05	0.0135378	1.80898
cg15737168	-0.857186	4.63989	-4.65401	5.99126e-05	0.0135467	1.80755
cg17402174	-0.955086	-6.88865	-4.6539	5.99323e-05	0.0135467	1.80727
cg21297973	-0.718983	-6.03401	-4.65365	5.99744e-05	0.0135467	1.80652
cg00930281	-0.254982	-1.88726	-4.65303	6.00798e-05	0.0135611	1.80411
cg16985288	-0.338712	-3.27085	-4.65288	6.01059e-05	0.0135628	1.80438
cg05927068	-0.331984	-3.24348	-4.65197	6.02595e-05	0.0135932	1.80217
cg20943641	-0.251084	0.154415	-4.65168	6.03093e-05	0.0136001	1.80151
cg22289434	-0.366408	-5.33847	-4.65101	6.04242e-05	0.0136136	1.79956
cg11574469	-0.32524	-2.46033	-4.64997	6.06023e-05	0.0136454	1.79657
cg27101899	-0.245383	3.03596	-4.64962	6.06615e-05	0.0136545	1.79609
cg10266188	-0.531503	-6.21115	-4.64908	6.07541e-05	0.0136605	1.79478
cg00478725	-0.431516	-4.9853	-4.64904	6.07613e-05	0.0136605	1.7945
cg27391512	-0.641625	-6.08545	-4.64811	6.09221e-05	0.0136921	1.79217
cg21857959	-0.295015	-4.78179	-4.64721	6.10767e-05	0.0137101	1.78979
cg22160124	-0.409498	-4.80203	-4.64633	6.12288e-05	0.0137229	1.78758
cg16008609	-0.510651	-5.02531	-4.64626	6.12414e-05	0.0137229	1.78746
cg23284139	-0.332689	-5.50238	-4.6462	6.12513e-05	0.0137229	1.78701
cg06284244	-0.425042	-5.80361	-4.64539	6.13928e-05	0.0137473	1.78514
cg21705460	-0.349926	4.23714	-4.64469	6.15133e-05	0.0137617	1.78333
cg05924253	-0.908667	-5.5325	-4.64351	6.17198e-05	0.013791	1.75765
cg13828212	-0.445785	-3.51999	-4.64327	6.17612e-05	0.0137934	1.7797
cg22675732	-0.250816	1.3284	-4.64253	6.18909e-05	0.0138166	1.77682
cg12431599	-0.453341	1.87752	-4.64231	6.19295e-05	0.0138167	1.77712
cg03718241	-0.541275	-4.45793	-4.64192	6.19987e-05	0.0138225	1.76725
cg27286120	-0.429594	1.11152	-4.64153	6.2066e-05	0.0138304	1.77512
cg03550384	-0.535964	0.363365	-4.64061	6.22281e-05	0.0138606	1.77281
cg22713976	-0.363064	-6.09529	-4.64049	6.22491e-05	0.0138606	1.77247
cg25868767	-0.310689	-1.19902	-4.64044	6.22581e-05	0.0138606	1.77226
cg04919697	-0.236699	3.48048	-4.63981	6.23688e-05	0.0138768	1.77074
cg00682427	-1.08667	4.32123	-4.63894	6.25233e-05	0.013907	1.76844
cg01117549	-0.270892	-0.736629	-4.63874	6.2559e-05	0.0139107	1.76796
cg00511596	-0.389122	-4.61701	-4.63739	6.27978e-05	0.0139432	1.76447
cg04298340	-0.315487	-5.33981	-4.63737	6.28006e-05	0.0139432	1.76442
cg18685915	-0.411437	2.97754	-4.63681	6.29007e-05	0.0139458	1.76267
cg07195851	-0.492083	0.968751	-4.63649	6.29583e-05	0.0139529	1.76185
cg09624752	-0.467106	-6.31823	-4.636	6.3045e-05	0.0139535	1.76077
cg22659548	-0.273336	-3.49217	-4.63575	6.30892e-05	0.0139535	1.76007
cg22699422	-0.342997	0.0878034	-4.63562	6.31129e-05	0.0139535	1.7598
cg03094193	-0.361355	-6.08079	-4.63526	6.3177e-05	0.0139535	1.7589
cg27005246	-0.29223	-5.76221	-4.63435	6.33401e-05	0.0139685	1.75645
cg11780382	-0.28026	-5.98356	-4.63418	6.33698e-05	0.0139685	1.75609
cg01347228	-0.37897	-1.71815	-4.63387	6.34261e-05	0.0139685	1.75534
cg16602504	-0.425577	-4.52251	-4.63379	6.34397e-05	0.0139685	1.75492
cg06553191	-0.274166	3.90888	-4.63377	6.34447e-05	0.0139685	1.7549
cg05067991	-0.324323	-5.33859	-4.63242	6.36862e-05	0.0140047	1.7516
cg01234760	-0.622661	-4.368	-4.6324	6.36897e-05	0.0140047	1.75155
cg15307169	-0.379444	-4.5478	-4.63231	6.37058e-05	0.0140047	1.75127
cg02207686	-0.273339	-1.31852	-4.63141	6.38682e-05	0.014023	1.74888
cg26136772	-0.370096	-0.338361	-4.63074	6.39904e-05	0.0140361	1.74698
cg27368491	-0.560946	-6.25598	-4.63066	6.40035e-05	0.0140361	1.74476
cg14259887	-0.651612	-5.22975	-4.63066	6.40042e-05	0.0140361	1.73394
cg07611812	-0.488587	-5.29269	-4.62849	6.43979e-05	0.0140994	1.74133
cg16549335	-0.338902	2.58828	-4.62729	6.46165e-05	0.0141112	1.73815
cg19680850	-0.570946	-4.27658	-4.62697	6.46764e-05	0.0141201	1.73735
cg08260461	-0.506482	-5.04271	-4.62663	6.47379e-05	0.0141251	1.73653
cg16282993	-0.583985	-5.95558	-4.62588	6.48763e-05	0.0141387	1.73428
cg02359409	-0.205085	-4.74008	-4.62541	6.49608e-05	0.0141527	1.73345
cg12478809	-0.448459	-5.02422	-4.6251	6.50189e-05	0.0141604	1.73253
cg00804031	-0.525285	-5.45865	-4.62491	6.50541e-05	0.0141604	1.7319
cg15652989	-0.494231	-5.96964	-4.62422	6.51802e-05	0.0141752	1.7302
cg10198271	-0.39516	-5.88068	-4.62359	6.5296e-05	0.0141939	1.72873
cg25530601	-0.458034	-4.77303	-4.62348	6.53165e-05	0.0141939	1.72793
cg01921845	-0.654382	5.12532	-4.62344	6.53244e-05	0.0141939	1.72829
cg02230180	-0.28439	-5.48495	-4.62253	6.54924e-05	0.0142135	1.72591
cg13356285	-0.528392	3.66294	-4.62025	6.59169e-05	0.0142805	1.71999
cg06565379	-0.30469	-1.9579	-4.61999	6.59651e-05	0.0142805	1.7193
cg15833873	-0.505645	-5.03563	-4.61991	6.59798e-05	0.0142805	1.71917
cg15315056	-0.244847	-2.80534	-4.6199	6.59822e-05	0.0142805	1.71829
[truncated: 7,960 more rows]
