# Supplementary material for: Synergic effect of arsenic exposure related methylation changes in three cohorts exposed to levels of this toxicant
Source: Int Arch Occup Environ Health. 2025 May 26;98(6):515–23. doi: 10.1007/s00420-025-02147-6 (PMC12331777; doi:10.1007/s00420-025-02147-6)
Supplement: Supplementary file 2 — Supplementary Material 2 [file 420_2025_2147_MOESM2_ESM.xlsx]

## Sheet: Info
Table	Description
Table S1	GSEA results for healthy Polish women, showing the top 10 ontology terms from the "Hallmark gene sets" database and the top 10 ontology terms from the "GO biological processes" database. The analysis used genes annotated to 2,453 CpG sites as input.
Table S2	GSEA results for mother-infant pairs, showing the top 10 ontology terms from the "Hallmark gene sets" database and the top 10 ontology terms from the "GO biological processes" database. The analysis used genes annotated to 6,745 CpG sites as input.
Table S3	GSEA results for Polish women diagnosed with breast cancer (BC), showing the top 10 ontology terms from the "Hallmark gene sets" database and the top 10 ontology terms from the "GO biological processes" database. The analysis used genes annotated to 9,662 CpG sites as input.
Headers	Description
Category	One of the category from MsigDB
GeneSet	Name of gene set as provided by MsigDB
N_genes	Number of genes in a gene set
N_overlap	Number of input genes overlapping with the gene set
p	Hypergeometric test (upper tail) P-value
adjP	Adjusted P-value (Benjamini-Hochberg (FDR))
genes	Genes overlapping with the gene set

## Sheet: Table S1
No	Category	GeneSet	N_genes	N_overlap	p	adjP	genes	link
1	Hallmark gene sets	HALLMARK_G2M_CHECKPOINT	184	33	9.10906e-05	0.00313915	CDC7:DR1:ODC1:CENPA:DTYMK:KIF15:SMARCC1:CDC25A:MCM2:SMC4:WHSC1:YTHDC1:PURA:PRPF4B:E2F3:HIST1H2BK:MCM3:WRN:MYC:RP11-78H18.2:ABL1:ESPL1:TMPO:PDS5B:TFDP1:FOXN3:PRC1:GSPT1:KIF22:PAFAH1B1:TOP2A:NDC80:UBE2S:TOP1	http://www.gsea-msigdb.org/gsea/msigdb/human/geneset/HALLMARK_G2M_CHECKPOINT
2	Hallmark gene sets	HALLMARK_MITOTIC_SPINDLE	187	33	0.000125566	0.00313915	CDC42BPA:KIF15:PPP4R2:NCK1:SMC4:DLG1:ARHGAP10:RICTOR:RASA1:APC:SYNPO:DST:ANLN:DOCK4:RABGAP1:ABL1:TUBGCP2:ESPL1:KNTC1:FARP1:TUBGCP3:PRC1:KIF22:TAOK2:GEMIN4:YWHAE:PAFAH1B1:MYH10:TOP2A:NDC80:RALBP1:MARK4:TUBGCP6	http://www.gsea-msigdb.org/gsea/msigdb/human/geneset/HALLMARK_MITOTIC_SPINDLE
3	Hallmark gene sets	HALLMARK_PROTEIN_SECRETION	86	17	0.00147256	0.0245427	GOLGA4:AP3B1:PAM:AP3S1:DST:DOPEY1:ATP6V1H:CLTA:STAM:SGMS1:DNM1L:KRT18:CD63:TSPAN8:AP1G1:STX16:GNAS	http://www.gsea-msigdb.org/gsea/msigdb/human/geneset/HALLMARK_PROTEIN_SECRETION
4	GO biological processes	GOBP_MITOTIC_CELL_CYCLE_PROCESS	719	111	8.42455e-09	6.52987e-05	AURKAIP1:RCC2:RCC1:PLK3:CDC7:NUF2:PBX1:CDC73:DTL:ADAM17:ROCK2:CENPA:BRE:SPDYA:MTA3:EXOC6B:DCTN1:TTN:HECW2:CDK15:DIS3L2:PDCD6IP:KIF15:SMARCC1:CDC25A:FAM107A:DRD3:MCM2:SMC4:MIR15B:DLG1:ANKRD17:JADE1:NIPBL:RASA1:ANKRD32:APC:RAD50:CAMK2A:CCNG1:E2F3:KIFC1:PKHD1:MCM3:MAD1L1:ANLN:KMT2E:RINT1:EXOC4:MCPH1:REEP4:PRKDC:UBXN2B:TAF2:MYC:SMARCA2:CUL2:ECD:WAPAL:ARL3:USP47:BANF1:CDK2AP2:PPME1:NCAPD3:ASUN:ARID2:E…	http://www.gsea-msigdb.org/gsea/msigdb/human/geneset/GOBP_MITOTIC_CELL_CYCLE_PROCESS
5	GO biological processes	GOBP_MITOTIC_CELL_CYCLE	868	127	1.89407e-08	7.34048e-05	AURKAIP1:CDK11B:CDK11A:RCC2:RCC1:PLK3:PKN2:CDC7:NUF2:PBX1:CDC73:DTL:ADAM17:ROCK2:CENPA:BRE:SPDYA:MTA3:EXOC6B:DCTN1:TTN:HECW2:CDK15:DIS3L2:PDCD6IP:KIF15:SMARCC1:CDC25A:FAM107A:DRD3:MCM2:ANAPC13:SMC4:MIR15B:DLG1:ANKRD17:JADE1:NIPBL:RASA1:ANKRD32:APC:RAD50:CAMK2A:CCNG1:E2F3:KIFC1:PKHD1:MCM3:MAD1L1:ANLN:KMT2E:RINT1:EXOC4:MCPH1:REEP4:PRKDC:UBXN2B:TAF2:MYC:SMARCA2:ABL1:NUP214:CUL2:ECD:WAPAL:ARL3:TUBGCP…	http://www.gsea-msigdb.org/gsea/msigdb/human/geneset/GOBP_MITOTIC_CELL_CYCLE
6	GO biological processes	GOBP_CELL_CYCLE_PROCESS	1169	155	3.56788e-07	0.000921821	AURKAIP1:CCNL2:RCC2:RCC1:PLK3:GADD45A:USP33:PKN2:CDC7:BRDT:NUF2:PBX1:MAEL:CDC73:PTPRC:INTS7:DTL:ADAM17:ROCK2:CENPA:BRE:SPDYA:MTA3:MSH6:ETAA1:EXOC6B:DCTN1:TTN:HECW2:CDK15:DIS3L2:SEPT2:TOP2B:PDCD6IP:KIF15:SMARCC1:CDC25A:FAM107A:DRD3:PARP9:DTX3L:MCM2:CEP63:ATR:SMC4:MIR15B:DLG1:CLOCK:CEP135:ANKRD17:SEPT11:SMARCAD1:JADE1:NIPBL:DDX4:RASA1:ANKRD32:APC:RAD50:UBE2B:CAMK2A:CCNG1:E2F3:KIFC1:PKHD1:MCM3:MAD1L…	http://www.gsea-msigdb.org/gsea/msigdb/human/geneset/GOBP_CELL_CYCLE_PROCESS
7	GO biological processes	GOBP_MITOTIC_CELL_CYCLE_PHASE_TRANSITION	426	69	1.00886e-06	0.00195491	RCC2:RCC1:PLK3:CDC7:NUF2:PBX1:CDC73:DTL:ADAM17:BRE:SPDYA:MTA3:HECW2:CDK15:SMARCC1:CDC25A:FAM107A:MIR15B:DLG1:ANKRD17:JADE1:APC:RAD50:CAMK2A:CCNG1:E2F3:MAD1L1:ANLN:KMT2E:RINT1:PRKDC:TAF2:MYC:SMARCA2:CUL2:ECD:USP47:CDK2AP2:PPME1:ARID2:ESPL1:MDM2:TAOK3:BCL7A:KNTC1:LATS2:DLEU2:MYO16:PCID2:TFDP1:APEX1:RAD51B:ESRRB:FOXN3:GPR132:BUB1B:RAB11A:SIN3A:GSPT1:TAOK2:RBL2:SMARCE1:DBF4B:PPM1D:ANAPC11:NDC80:KANK2…	http://www.gsea-msigdb.org/gsea/msigdb/human/geneset/GOBP_MITOTIC_CELL_CYCLE_PHASE_TRANSITION
8	GO biological processes	GOBP_CHROMATIN_ORGANIZATION	555	84	1.28304e-06	0.00198897	MTHFR:EYA3:SCMH1:MYSM1:MIER1:BRDT:DR1:ASH1L:SMYD3:CENPA:BRE:MTA3:SMYD1:ZRANB3:BAZ2B:HAT1:SF3B1:SATB2:HDAC11:SMARCC1:CGGBP1:DTX3L:MCM2:MSL2:MECOM:TBL1XR1:PCGF3:WHSC1:YTHDC1:UTP3:LIN54:NAP1L5:SMARCAD1:FAM172A:CHD1:PRDM6:FAM50B:BRD2:USP49:MMS22L:ZNHIT1:KMT2E:WHSC1L1:KAT6A:TOX:UBR5:MYC:SMARCA2:UHRF2:CENPP:LHX2:HELLS:KCNQ1:NAP1L4:PHF21A:BANF1:RSF1:ATF7IP:ARID2:DDX23:KMT2D:MCRS1:CBX5:BCL7A:SETDB2:TDRD3…	http://www.gsea-msigdb.org/gsea/msigdb/human/geneset/GOBP_CHROMATIN_ORGANIZATION
9	GO biological processes	GOBP_CELL_CYCLE_PHASE_TRANSITION	521	79	2.45964e-06	0.00283071	RCC2:RCC1:PLK3:CDC7:NUF2:PBX1:CDC73:PTPRC:INTS7:DTL:ADAM17:BRE:SPDYA:MTA3:ETAA1:HECW2:CDK15:SMARCC1:CDC25A:FAM107A:PARP9:DTX3L:CEP63:ATR:MIR15B:DLG1:CLOCK:ANKRD17:JADE1:APC:RAD50:CAMK2A:CCNG1:E2F3:MAD1L1:ANLN:KMT2E:RINT1:PRKDC:TAF2:MYC:SMARCA2:CUL2:ECD:USP47:CDK2AP2:PPME1:ARID2:ESPL1:MDM2:CRY1:PTPN11:TAOK3:BCL7A:KNTC1:LATS2:DLEU2:MYO16:PCID2:TFDP1:APEX1:RAD51B:ESRRB:FOXN3:GPR132:BUB1B:RAB11A:SIN3…	http://www.gsea-msigdb.org/gsea/msigdb/human/geneset/GOBP_CELL_CYCLE_PHASE_TRANSITION
10	GO biological processes	GOBP_HEAD_DEVELOPMENT	758	106	2.55644e-06	0.00283071	HSPG2:SSBP3:DOCK7:PTBP2:SYPL2:AMIGO1:HSD3B2:PBX1:AKT3:ALK:PEX13:GLI2:COL3A1:NRP2:CREB1:ATP2B2:TOP2B:SCN5A:CSRNP1:HESX1:FOXP1:ROBO1:CADM2:POU1F1:ARL13B:ZNF148:APOD:UTP3:FAT4:SMAD1:NIPBL:SEPP1:NME5:CCNG1:PHACTR1:ATXN1:TTBK1:PDSS2:DLL1:RELN:IMMP2L:CTTNBP2:BRAF:SHH:MCPH1:WRN:PRKDC:TOX:TRAPPC9:SHARPIN:NFIB:IL11RA:KIF27:NTRK2:AGTPBP1:LHX2:PBX3:ABL1:PRKG1:FGFR2:TUBGCP2:PHOX2A:C2CD3:CNTN5:DYNC2H1:CASP5:D…	http://www.gsea-msigdb.org/gsea/msigdb/human/geneset/GOBP_HEAD_DEVELOPMENT
11	GO biological processes	GOBP_REGULATION_OF_MITOTIC_CELL_CYCLE_PHASE_TRANSITION	326	55	3.57132e-06	0.00346016	RCC2:PLK3:CDC7:NUF2:PBX1:CDC73:DTL:ADAM17:BRE:MTA3:HECW2:SMARCC1:CDC25A:FAM107A:MIR15B:DLG1:ANKRD17:JADE1:APC:RAD50:CCNG1:MAD1L1:ANLN:KMT2E:RINT1:PRKDC:SMARCA2:ECD:USP47:CDK2AP2:ARID2:ESPL1:MDM2:TAOK3:BCL7A:KNTC1:DLEU2:MYO16:PCID2:TFDP1:APEX1:RAD51B:FOXN3:GPR132:BUB1B:RAB11A:SIN3A:TAOK2:RBL2:SMARCE1:DBF4B:ANAPC11:NDC80:KANK2:PRMT2	http://www.gsea-msigdb.org/gsea/msigdb/human/geneset/GOBP_REGULATION_OF_MITOTIC_CELL_CYCLE_PHASE_TRANSITION
12	GO biological processes	GOBP_MRNA_METABOLIC_PROCESS	658	92	1.17959e-05	0.00879067	CDK11B:CDK11A:HNRNPR:SRRM1:SRSF4:YBX1:MAGOH:BRDT:PTBP2:AHCYL1:S100A10:CDC73:ROCK2:PAPOLG:TIA1:FASTKD1:RNU6-5P:SF3B1:FASTKD2:CREB1:DIS3L2:MIR885:TSEN2:THRB:EXOSC7:PPP4R2:ISY1:XRN1:MBNL1:RSRC1:RNU6-4P:IGF2BP2:NCBP2:RBM47:YTHDC1:LARP7:MIR302C:LSM6:TSEN2P1:CWC27:PTCD2:AP3B1:FAM172A:TTC37:DDX46:CNOT6:PRPF4B:USP49:CPSF4:CBLL1:YTHDF3:EIF3E:TAF2:HNRNPK:PTBP3:RP11-78H18.2:ADARB2:CELF2:RNU6-6P:CSTF2T:ECD:C…	http://www.gsea-msigdb.org/gsea/msigdb/human/geneset/GOBP_MRNA_METABOLIC_PROCESS
13	GO biological processes	GOBP_CELLULAR_RESPONSE_TO_DNA_DAMAGE_STIMULUS	776	105	1.23205e-05	0.00879067	MTOR:EYA3:PLK3:MUTYH:GADD45A:CDC7:VAV3:HIPK1:MAEL:INTS7:DTL:BRE:SPDYA:MSH6:ETAA1:REV1:ZRANB3:PLA2R1:PMS1:CTLA4:SMARCC1:TEX264:FOXP1:PPP4R2:PARP9:DTX3L:MCM2:CEP63:ATR:SKIL:WHSC1:POLN:CLOCK:RCHY1:SMARCAD1:NIPBL:POLK:JMY:ANKRD32:APC:RAD50:UBE2B:CCNG1:SUPT3H:MCM3:MMS22L:USP45:ASCC3:RFC2:ZNHIT1:RINT1:IMMP2L:HIPK2:WRN:POLB:PRKDC:UBR5:TAF2:MYC:SMARCA2:HNRNPK:RMI1:ABL1:USP47:ALKBH3:POLD3:ARID2:MCRS1:CBX5…	http://www.gsea-msigdb.org/gsea/msigdb/human/geneset/GOBP_CELLULAR_RESPONSE_TO_DNA_DAMAGE_STIMULUS

## Sheet: Table S2
No	Category	GeneSet	N_genes	N_overlap	p	adjP	genes	link
1	Hallmark gene sets	HALLMARK_UV_RESPONSE_DN	135	55	4.7588e-07	2.3794e-05	PIK3R3:PPAP2B:PTGFR:DDAH1:F3:ATP2B4:CDC42BPA:AKT3:LTBP1:FHL2:IGFBP5:IRS1:NR1D2:TGFBR2:KALRN:MGLL:RASA2:APBB2:INPP4B:NIPBL:NR3C1:PDGFRB:ATXN1:MAPK14:PHF3:FYN:CITED2:SYNJ2:ICA1:CDK13:MAGI2:COL1A2:PRKAR2B:MET:DLC1:RBPMS:MMP16:VAV2:WDR37:NRP1:KCNMA1:BMPR1A:MGMT:SLC22A18:BDNF:ATP2B1:MTA1:ANXA2:MAP2K5:IGF1R:ABCC1:PRKCA:PTPRM:SMAD7:LDLR	http://www.gsea-msigdb.org/gsea/msigdb/human/geneset/HALLMARK_UV_RESPONSE_DN
2	Hallmark gene sets	HALLMARK_MITOTIC_SPINDLE	185	64	3.77963e-05	0.000944907	KIF1B:CAPZB:EPB41:SASS6:ARHGEF2:KIFAP3:RASAL2:CENPF:CDC42BPA:KIF3C:LRPPRC:SPTBN1:CCDC88A:NCK2:BUB1:CLASP1:ATG4B:ARHGEF3:NCK1:RASA2:SMC4:RFC1:PKD2:ARHGAP10:CEP72:TRIO:RICTOR:RAPGEF6:SYNPO:CD2AP:EPB41L2:RAPGEF5:ANLN:DOCK4:GSN:SPTAN1:TUBGCP2:ARFIP2:CKAP5:CTTN:NUMA1:PXN:FARP1:ARHGEF7:DLGAP5:CCNB2:MYO1E:AKAP13:TAOK2:BCAR1:ABR:CDC42EP4:SEPT9:AZI1:CSNK1D:ROCK1:MYO9B:ACTN4:PLEKHG2:KPTN:MAPRE1:CEP250:TIAM…	http://www.gsea-msigdb.org/gsea/msigdb/human/geneset/HALLMARK_MITOTIC_SPINDLE
3	Hallmark gene sets	HALLMARK_ESTROGEN_RESPONSE_EARLY	185	61	0.000260678	0.00434463	DHRS3:SFN:SLC2A1:SLC16A1:LAD1:GREB1:SLC1A4:FHL2:INHBB:MREG:LRIG1:AFF1:FAM134B:STC2:TUBB2B:FKBP5:MYB:RPS6KA2:CALCR:PODXL:DLC1:SLC7A2:KRT8P3:JAK2:BAG1:AQP3:OLFM1:RET:ABLIM1:GFRA1:INPP5F:NAV2:PLA2G16:RHOD:NADSYN1:PRSS23:PGR:SCNN1A:KRT8:CHPT1:MED13L:NCOR2:SCARB1:FARP1:ITPK1:THSD4:IGF1R:ABCA3:ADCY9:SLC7A5:CBFA2T3:RAPGEFL1:RARA:MAPT:FASN:PMAIP1:KDM4B:SULT2B1:KCNK15:NRIP1:TIAM1:SYNGR1	http://www.gsea-msigdb.org/gsea/msigdb/human/geneset/HALLMARK_ESTROGEN_RESPONSE_EARLY
4	Hallmark gene sets	HALLMARK_WNT_BETA_CATENIN_SIGNALING	41	17	0.00352236	0.0440295	WNT6:HDAC11:SKP2:TCF7:NOTCH4:HEY2:FZD1:PTCH1:NOTCH1:DKK1:FRAT1:CCND2:NCOR2:JAG2:NKD1:HDAC5:AXIN2	http://www.gsea-msigdb.org/gsea/msigdb/human/geneset/HALLMARK_WNT_BETA_CATENIN_SIGNALING
5	GO biological processes	GOBP_GENERATION_OF_NEURONS	1287	387	2.37107e-13	1.83781e-09	AGRN:DVL1:PRKCZ:TP73:NPHP4:RERE:CASZ1:MUL1:WNT4:STMN1:MACF1:CCDC23:PTPRF:KDM4A:RNF220:AGBL4:PCSK9:DAB1:ROR1:NEGR1:LHX8:LPAR3:LMO4:GFI1:OLFM3:RAP1A:WNT2B:TSPAN2:PHGDH:CHRNB2:EFNA3:TRIM46:ARHGEF2:DDR2:SCYL3:KIFAP3:DNM3:TNR:NAV1:LGR6:SYT2:BTG2:NFASC:PLXNA2:PROX1:MARK1:WNT9A:SDCCAG8:MYT1L:KIDINS220:DNMT3A:DTNB:RAB10:DPYSL5:ALK:STRN:NRXN1:CCDC88A:PEX13:VPS54:MEIS1:TLX2:SEMA4C:NCK2:GLI2:CXCR4:NR4A2:HOX…	http://www.gsea-msigdb.org/gsea/msigdb/human/geneset/GOBP_GENERATION_OF_NEURONS
6	GO biological processes	GOBP_NEUROGENESIS	1494	431	8.63695e-12	3.34725e-08	AGRN:DVL1:PRKCZ:SKI:TP73:NPHP4:RERE:CASZ1:MTOR:SPEN:MUL1:WNT4:STMN1:POU3F1:MACF1:CCDC23:PTPRF:KDM4A:RNF220:AGBL4:PCSK9:PPAP2B:DAB1:ROR1:NEGR1:LHX8:LPAR3:LMO4:GFI1:OLFM3:RAP1A:WNT2B:TSPAN2:PHGDH:S100A10:CHRNB2:EFNA3:TRIM46:ARHGEF2:DDR2:SCYL3:KIFAP3:DNM3:TNR:MIR181B1:NAV1:LGR6:SYT2:BTG2:NFASC:PLXNA2:PROX1:MARK1:WNT9A:TRIM11:SDCCAG8:MYT1L:KIDINS220:DNMT3A:DTNB:RAB10:DPYSL5:ALK:STRN:NRXN1:CCDC88A:PEX…	http://www.gsea-msigdb.org/gsea/msigdb/human/geneset/GOBP_NEUROGENESIS
7	GO biological processes	GOBP_NEURON_DEVELOPMENT	985	297	1.36131e-10	3.51718e-07	AGRN:DVL1:PRKCZ:NPHP4:RERE:MUL1:STMN1:MACF1:CCDC23:PTPRF:RNF220:AGBL4:DAB1:ROR1:NEGR1:LHX8:LPAR3:LMO4:GFI1:OLFM3:RAP1A:TSPAN2:PHGDH:CHRNB2:EFNA3:TRIM46:DDR2:SCYL3:DNM3:TNR:LGR6:SYT2:BTG2:NFASC:PLXNA2:MARK1:MYT1L:KIDINS220:RAB10:DPYSL5:ALK:STRN:NRXN1:CCDC88A:VPS54:TLX2:SEMA4C:NCK2:GLI2:CXCR4:NR4A2:NFE2L2:ABI2:NRP2:KLF7:MAP2:FN1:NGEF:KIF1A:STK25:CAMK1:GHRL:IQSEC1:THRB:TOP2B:GORASP1:MAP4:PLXNB1:AMIG…	http://www.gsea-msigdb.org/gsea/msigdb/human/geneset/GOBP_NEURON_DEVELOPMENT
8	GO biological processes	GOBP_CELL_PROJECTION_ORGANIZATION	1363	391	2.04024e-10	3.95347e-07	AGRN:DVL1:PRKCZ:RERE:MTOR:EPHA2:CAPZB:MUL1:STMN1:AKIRIN1:MACF1:CCDC23:PTPRF:DAB1:ROR1:WDR78:NEGR1:SSX2IP:LPAR3:ODF2L:LMO4:GFI1:VAV3:RAP1A:TSPAN2:PHGDH:CHRNB2:EFNA3:TRIM46:VANGL2:DDR2:KIFAP3:DNM3:TNR:LGR6:SYT2:BTG2:NFASC:PLXNA2:MARK1:SDCCAG8:KIDINS220:RAB10:DPYSL5:ALK:STRN:DYNC2LI1:NRXN1:CCDC88A:VPS54:PLEK:TLX2:SEMA4C:TBC1D8:NCK2:GLI2:CXCR4:NR4A2:TANC1:NFE2L2:ABI2:NRP2:KLF7:MAP2:SPAG16:FN1:CCDC108…	http://www.gsea-msigdb.org/gsea/msigdb/human/geneset/GOBP_CELL_PROJECTION_ORGANIZATION
9	GO biological processes	GOBP_CELL_MORPHOGENESIS	830	252	1.82559e-09	2.83003e-06	DVL1:PRKCZ:RERE:CASP9:EPHA2:CAPZB:MUL1:STMN1:EPB41:MATN1:MACF1:ZMPSTE24:DAB1:LPAR3:LMO4:CDC42SE1:CHRNB2:EFNA3:TRIM46:ARHGEF2:F11R:DNM3:TNR:LGR6:SYT2:NFASC:PLXNA2:PROX1:KIDINS220:RAB10:DPYSL5:NRXN1:VPS54:TLX2:SEMA4C:GLI2:CXCR4:NR4A2:STRADB:ABI2:NRP2:KLF7:MAP2:FN1:NGEF:KIF1A:STK25:ITPR1:FGD5:TOP2B:GORASP1:PLXNB1:WNT5A:EPHA3:BOC:GSK3B:KALRN:HEG1:EPHB1:PLS1:DVL3:BCL6:PAK2:WDR1:FRYL:RUFY3:NKX6-1:UGT8:…	http://www.gsea-msigdb.org/gsea/msigdb/human/geneset/GOBP_CELL_MORPHOGENESIS
10	GO biological processes	GOBP_CELLULAR_COMPONENT_MORPHOGENESIS	695	216	3.27023e-09	4.22459e-06	DVL1:PRKCZ:RERE:MUL1:STMN1:MACF1:DAB1:LPAR3:LMO4:CHRNB2:EFNA3:TRIM46:CASQ1:DNM3:TNR:LGR6:SYT2:NFASC:PLXNA2:PROX1:GNPAT:KIDINS220:RAB10:DPYSL5:NRXN1:VPS54:BMP10:TLX2:ANKRD23:SEMA4C:GLI2:CLASP1:CXCR4:NR4A2:TTN:ABI2:NRP2:KLF7:PIKFYVE:MAP2:FN1:PID1:NGEF:KIF1A:STK25:TOP2B:GORASP1:PLXNB1:WNT5A:EPHA3:PHLDB2:BOC:GSK3B:KALRN:EPHB1:DVL3:PAK2:WDR1:RUFY3:NKX6-1:UGT8:SEMA5A:CTNND2:TRIO:ISL1:CDKL3:GFRA3:PDGFRB…	http://www.gsea-msigdb.org/gsea/msigdb/human/geneset/GOBP_CELLULAR_COMPONENT_MORPHOGENESIS
11	GO biological processes	GOBP_CELL_MORPHOGENESIS_INVOLVED_IN_DIFFERENTIATION	558	178	1.02323e-08	1.13301e-05	DVL1:RERE:CASP9:EPHA2:STMN1:MATN1:MACF1:DAB1:LPAR3:LMO4:CHRNB2:EFNA3:TRIM46:DNM3:TNR:LGR6:NFASC:PLXNA2:PROX1:KIDINS220:RAB10:DPYSL5:NRXN1:TLX2:SEMA4C:GLI2:NR4A2:ABI2:NRP2:KLF7:MAP2:FN1:NGEF:KIF1A:STK25:TOP2B:GORASP1:PLXNB1:WNT5A:EPHA3:BOC:GSK3B:KALRN:HEG1:EPHB1:PLS1:PAK2:WDR1:RUFY3:NKX6-1:SEMA5A:CTNND2:TRIO:ISL1:CDKL3:GFRA3:SLIT3:TUBB2B:FLOT1:NOTCH4:SYNGAP1:CUL7:SRF:PKHD1:FYN:UST:ISPD:EVX1:GLI3:H…	http://www.gsea-msigdb.org/gsea/msigdb/human/geneset/GOBP_CELL_MORPHOGENESIS_INVOLVED_IN_DIFFERENTIATION
12	GO biological processes	GOBP_REGULATION_OF_ANATOMICAL_STRUCTURE_MORPHOGENESIS	818	245	1.19117e-08	1.1541e-05	DVL1:AJAP1:EPHA2:CAPZB:MUL1:WNT4:EPB41:MACF1:ZMPSTE24:TIE1:DAB1:OMA1:ROR1:LPAR3:DDAH1:F3:WNT2B:VANGL1:WARS2:ECM1:CDC42SE1:S100A1:CHRNB2:EFNA3:TRIM46:MIR9-1:OR10J5:VANGL2:F11R:DNM3:TNR:MIR181B1:SYT2:ATP2B4:PLXNA2:AKT3:OSR1:DPYSL5:EMILIN1:TLX2:SEMA4C:IL1A:CLASP1:CXCR4:ATF2:NFE2L2:FZD7:ABI2:MAP2:FN1:MIR375:MIR153-1:PID1:NGEF:KIF1A:STK25:GHRL:FGD5:TGFBR2:GORASP1:PLXNB1:WNT5A:FOXP1:PHLDB2:GSK3B:DVL3:M…	http://www.gsea-msigdb.org/gsea/msigdb/human/geneset/GOBP_REGULATION_OF_ANATOMICAL_STRUCTURE_MORPHOGENESIS
13	GO biological processes	GOBP_CELL_PART_MORPHOGENESIS	592	186	1.70224e-08	1.46601e-05	DVL1:PRKCZ:RERE:MUL1:STMN1:MACF1:DAB1:LPAR3:LMO4:CHRNB2:EFNA3:TRIM46:DNM3:TNR:LGR6:SYT2:NFASC:PLXNA2:KIDINS220:RAB10:DPYSL5:NRXN1:VPS54:TLX2:SEMA4C:GLI2:CXCR4:NR4A2:ABI2:NRP2:KLF7:MAP2:FN1:PID1:NGEF:KIF1A:STK25:TOP2B:GORASP1:PLXNB1:WNT5A:EPHA3:BOC:GSK3B:KALRN:EPHB1:DVL3:PAK2:RUFY3:NKX6-1:UGT8:SEMA5A:CTNND2:TRIO:ISL1:CDKL3:GFRA3:SLIT3:TUBB2B:RREB1:FLOT1:SYNGAP1:PACSIN1:CPNE5:CUL7:SRF:RIMS1:FYN:UST…	http://www.gsea-msigdb.org/gsea/msigdb/human/geneset/GOBP_CELL_PART_MORPHOGENESIS
14	GO biological processes	GOBP_ACTOMYOSIN_STRUCTURE_ORGANIZATION	194	75	6.03023e-08	4.67403e-05	MTOR:ARHGEF10L:WNT4:STMN1:SLC9A1:EPB41:RHOC:S100A10:CASQ1:F11R:PROX1:CDC42BPA:CCDC88A:BMP10:RTKN:ANKRD23:CLASP1:TTN:CD47:PHLDB2:ITGB5:PAK2:WDR1:FHDC1:PIK3R1:PDGFRB:SRF:EPB41L2:CTGF:ANLN:MET:ARHGEF10:DLC1:PTK2B:SFRP1:KRT8P3:RHPN1:EPB41L4B:NEBL:NRP1:SYNPO2L:LDB3:PDLIM1:SORBS1:NRAP:TNNT3:CDC42BPG:PPFIA1:ARAP1:ARRB1:WNT11:KRT8:MYL2:PXN:ADPRHL1:MYH6:CFL2:TGFB3:CDC42BPB:FRMD5:TMOD2:AKAP13:MYH11:FHOD1:V…	http://www.gsea-msigdb.org/gsea/msigdb/human/geneset/GOBP_ACTOMYOSIN_STRUCTURE_ORGANIZATION

## Sheet: Table S3
No	Category	GeneSet	N_genes	N_overlap	p	adjP	genes	link
1	Hallmark gene sets	HALLMARK_UV_RESPONSE_DN	138	71	9.90096e-11	4.95048e-09	PIK3CD:PRDM2:PTGFR:DDAH1:TGFBR3:LAMC1:NEK7:ATP2B4:CDC42BPA:AKT3:LTBP1:PRKCE:ANXA4:FHL2:COL5A2:IGFBP5:IRS1:PPARG:SFMBT1:KALRN:ATP2C1:SCHIP1:DLG1:APBB2:YTHDC1:MAP1B:NR3C1:FYN:GJA1:CITED2:SYNE1:SYNJ2:ICA1:AMPH:CDK13:MAGI2:SRI:CAV1:MET:DLC1:RBPMS:MMP16:HAS2:VLDLR:NFIB:LPAR1:VAV2:RXRA:WDR37:CELF2:NRP1:ZMIZ1:BMPR1A:PTEN:MGMT:CDON:SCN8A:SLC7A1:ATP5S:PTPN21:FBLN5:ANXA2:SMAD3:IGF1R:COL1A1:PRKCA:PTPRM:SMAD…	http://www.gsea-msigdb.org/gsea/msigdb/human/geneset/HALLMARK_UV_RESPONSE_DN
2	Hallmark gene sets	HALLMARK_EPITHELIAL_MESENCHYMAL_TRANSITION	189	82	1.06087e-07	2.65218e-06	COL16A1:LEPRE1:GPX7:JUN:GADD45A:TGFBR3:QSOX1:LAMC1:MATN3:SDC1:RHOB:WIPF1:COL5A2:FN1:SERPINE2:GPC1:FBLN2:ABI3BP:FSTL1:MYLK:ITGB5:LRRC15:SLIT2:CXCL1:SPP1:FGF2:IL15:ITGA2:EDIL3:LOX:FBN2:SPOCK1:DPYSL3:SPARC:SLIT3:DST:COL12A1:GJA1:CTGF:TNFAIP3:THBS2:IL6:SFRP4:ELN:TFPI2:PCOLCE:PLOD3:MEST:LOXL2:GAS1:COL5A1:VIM:FZD8:HTRA1:CD59:EFEMP2:CADM1:TAGLN:NTM:ENO2:LRP1:COL4A1:COL4A2:FBLN5:THBS1:FBN1:TPM1:LOXL1:MMP…	http://www.gsea-msigdb.org/gsea/msigdb/human/geneset/HALLMARK_EPITHELIAL_MESENCHYMAL_TRANSITION
3	Hallmark gene sets	HALLMARK_ESTROGEN_RESPONSE_EARLY	189	69	0.00071904	0.011984	ISG20L2:GREB1:SLC1A4:REEP1:FHL2:MREG:SH3BP5:IL17RB:FLNB:HES1:MAST4:STC2:FOXC1:TUBB2B:MICB:FKBP5:TPBG:FRK:GJA1:TPD52L1:MYB:RPS6KA2:ADCY1:CALCR:FDFT1:DLC1:SLC7A2:HR:EGR3:KRT8P3:MYBL1:DEPTOR:SLC1A1:JAK2:FAM102A:OLFM1:SVIL:PAPSS2:MYOF:ABLIM1:GFRA1:NAV2:MPPED2:NADSYN1:PRSS23:KRT8:KRT18:CHPT1:MED13L:SCARB1:ELF1:FARP1:ITPK1:BCL11B:SLC27A2:CA12:THSD4:IGF1R:AMFR:CALB2:CBFA2T3:RARA:MAPT:RAB31:PMAIP1:TJP3:K…	http://www.gsea-msigdb.org/gsea/msigdb/human/geneset/HALLMARK_ESTROGEN_RESPONSE_EARLY
4	Hallmark gene sets	HALLMARK_IL2_STAT5_SIGNALING	192	69	0.00116942	0.0127401	TNFRSF8:WLS:SELL:SERPINC1:RABGAP1L:RGS16:MAPKAPK2:RHOB:LCLAT1:SPRED2:ANXA4:IL1R2:ITGA6:ICOS:IKZF2:EOMES:CDCP1:TNFSF10:RHOH:HOPX:SPP1:GUCY1B3:CDC42SE2:SPRY4:ADAM19:CCND3:RRAGD:ENPP1:IGF2R:ARL4A:FGL2:ABCB1:GLIPR2:NFIL3:PTCH1:TRAF1:NCS1:IL2RA:ITIH5:MAP3K8:NRP1:GSTO1:CDKN1C:DENND5A:AHNAK:SLC29A2:IL10RA:DCPS:ST3GAL4:CCND2:EMP1:SOCS2:P2RX4:TNFSF11:PNP:PRKCH:GPR65:CYFIP1:MYO1E:RORA:FAH:IGF1R:IL4R:MYO1C:…	http://www.gsea-msigdb.org/gsea/msigdb/human/geneset/HALLMARK_IL2_STAT5_SIGNALING
5	Hallmark gene sets	HALLMARK_APICAL_JUNCTION	186	67	0.00127401	0.0127401	COL16A1:THBS3:NFASC:LAMB3:AKT3:IRS1:ITGA9:CADM2:PVRL3:DLG1:PPP2R2C:SLIT2:ITGA2:CTNNA1:PCDH1:ADRA1B:PBX2:MAPK13:EGFR:CLDN4:SGCE:ZYX:SORBS3:PTK2:TRAF1:TSC1:VAV2:RSU1:PTEN:TIAL1:CTNND1:MAP4K2:INPPL1:PVRL1:JAM3:VWF:CNTN1:LIMA1:CDK8:ACTN1:EVL:FBN1:CD276:STX4:MMP2:CX3CL1:CDH8:CDH11:CALB2:NLGN2:ALOX15B:MYH10:ITGB4:BAIAP2:LAMA3:PARD6G:ICAM5:AKT2:SYMPK:RRAS:SRC:CDH4:ADAMTS5:CLDN5:NF2:YWHAH:MYH9	http://www.gsea-msigdb.org/gsea/msigdb/human/geneset/HALLMARK_APICAL_JUNCTION
6	Hallmark gene sets	HALLMARK_MITOTIC_SPINDLE	187	66	0.00246419	0.0205349	KIF1B:CAPZB:CDC42:ARHGAP29:ARHGEF11:RASAL2:CENPF:CDC42BPA:CCDC88A:NCK2:CLASP1:TLK1:ALS2:ARHGEF3:FLNB:NCK1:DLG1:ARHGAP10:PALLD:SORBS2:CEP72:RICTOR:SYNPO:DOCK2:RANBP9:DST:CLIP2:DOCK4:CDK5RAP2:CNTRL:GSN:ABL1:TSC1:CDK1:TUBGCP2:INCENP:CTTN:STK38L:PXN:FARP1:ARHGAP5:DYNC1H1:TUBGCP5:CCNB2:MYO1E:AKAP13:RHOT2:KIF22:BCAR1:ABR:PAFAH1B1:MYH10:SSH2:ARHGAP27:CDC27:DYNLL2:SEPT9:MYO9B:MAP1S:TPX2:KIF3B:CEP250:PREX…	http://www.gsea-msigdb.org/gsea/msigdb/human/geneset/HALLMARK_MITOTIC_SPINDLE
7	Hallmark gene sets	HALLMARK_MYOGENESIS	192	67	0.003149	0.0223754	AGRN:CASQ2:TPM3:CASQ1:PPFIA4:MYBPH:PSEN2:FKBP1B:MAPRE3:REEP1:MYL1:VIPR1:MYLK:ITGB5:WWTR1:SCHIP1:IGFBP7:FGF2:ACSL1:SPARC:STC2:PDLIM7:TPD52L1:SORBS3:CLU:PKIA:COL15A1:GSN:NOTCH1:SVIL:LDB3:SORBS1:ABLIM1:LSP1:NAV2:NCAM1:TAGLN:PFKM:ITGA7:MYF6:IGF1:NOS1:RB1:KLF5:COL4A2:CACNA1H:TSC2:MYH11:CTF1:GNAO1:KIFC3:NQO1:CDH13:MYO1C:MYH2:MYH3:HDAC5:COL1A1:ITGB4:DTNA:RYR1:AKT2:TGFB1:PRNP:LARGE:MYH9:PLXNB2	http://www.gsea-msigdb.org/gsea/msigdb/human/geneset/HALLMARK_MYOGENESIS
8	Hallmark gene sets	HALLMARK_WNT_BETA_CATENIN_SIGNALING	41	19	0.00358007	0.0223754	PSEN2:ADAM17:CTNNB1:LEF1:TCF7:NOTCH4:HDAC2:HEY2:CUL1:PTCH1:NOTCH1:FZD8:WNT5B:CCND2:JAG2:AXIN1:HDAC5:AXIN2:CSNK1E	http://www.gsea-msigdb.org/gsea/msigdb/human/geneset/HALLMARK_WNT_BETA_CATENIN_SIGNALING
9	Hallmark gene sets	HALLMARK_APOPTOSIS	152	54	0.00493539	0.0274189	PPT1:JUN:GADD45A:CTH:TGFBR3:CD2:DAP3:LMNA:ATF3:PSEN2:RHOB:RETSAT:IL1B:CFLAR:CTNNB1:TNFSF10:ADD1:LEF1:DAP:F2R:CD14:IER3:TAP1:IGF2R:IL6:CAV1:CASP2:EGR3:BNIP3L:CLU:GSR:PTK2:DNAJA1:GSN:CASP7:MGMT:FEZ1:CCND2:ENO2:EMP1:KRT18:IGFBP6:CDK2:DDIT3:LGALS3:BCL2L10:RHOT2:MMP2:RARA:SMAD7:PMAIP1:BCL2L1:BID:AIFM3	http://www.gsea-msigdb.org/gsea/msigdb/human/geneset/HALLMARK_APOPTOSIS
10	Hallmark gene sets	HALLMARK_KRAS_SIGNALING_UP	187	63	0.00974953	0.0487477	EPHB2:EVI5:RABGAP1L:RGS16:SDCCAG8:ADAM17:MYCN:STRN:MALL:IL1B:GYPC:GALNT3:ETV5:ST6GAL1:PRKG2:SPP1:ITGA2:ATG10:DOCK2:FLT4:F13A1:HIST1H2BB:CFB:PSMB8:PRDM1:MAP7:TNFAIP3:AKAP12:ETV1:HDAC9:GPNMB:CROT:ABCB1:RELN:BPGM:LY96:TRAF1:NRP1:ADAM8:IGF2:USH1C:ANO1:IL10RA:CBL:VWA5A:CCND2:EMP1:DUSP6:FGF9:USP12:LCP1:CAB39L:SCG5:MMD:CBX8:SCN1B:AKT2:PLAUR:CD37:SNAP25:BTBD3:PCP4:ITGB2	http://www.gsea-msigdb.org/gsea/msigdb/human/geneset/HALLMARK_KRAS_SIGNALING_UP
11	GO biological processes	GOBP_NEUROGENESIS	1550	597	1.45438e-30	1.12729e-26	AGRN:ACAP3:MXRA8:PRKCZ:SKI:NPHP4:RERE:CASZ1:MTOR:RAP1GAP:CDC42:WNT4:EPHB2:RUNX3:STMN1:MACF1:PPT1:LEPRE1:PTPRF:RNF220:TAL1:AGBL4:ELAVL4:CDKN2C:DAB1:JUN:DOCK7:USP33:LPAR3:BARHL2:GFI1:S1PR1:WNT2B:HIPK1:PHGDH:CHRNB2:TRIM46:NTRK1:DDR2:PBX1:LMX1A:RXRG:DNM3:TNN:TNR:ASTN1:LHX4:BRINP3:MIR181B1:NAV1:SYT2:NFASC:SLC45A3:SRGAP2:PLXNA2:VASH2:PROX1:USH2A:DUSP10:ENAH:WNT3A:AGT:MTR:SDCCAG8:MYT1L:MYCN:FKBP1B:ITSN2…	http://www.gsea-msigdb.org/gsea/msigdb/human/geneset/GOBP_NEUROGENESIS
12	GO biological processes	GOBP_GENERATION_OF_NEURONS	1331	524	1.95214e-29	7.56552e-26	AGRN:ACAP3:PRKCZ:NPHP4:RERE:CASZ1:RAP1GAP:CDC42:WNT4:EPHB2:RUNX3:STMN1:MACF1:PPT1:LEPRE1:PTPRF:RNF220:TAL1:AGBL4:ELAVL4:DAB1:JUN:DOCK7:USP33:LPAR3:BARHL2:GFI1:S1PR1:WNT2B:HIPK1:PHGDH:CHRNB2:TRIM46:NTRK1:DDR2:PBX1:LMX1A:RXRG:DNM3:TNN:TNR:ASTN1:LHX4:BRINP3:NAV1:SYT2:NFASC:SRGAP2:PLXNA2:VASH2:PROX1:USH2A:ENAH:WNT3A:AGT:MTR:SDCCAG8:MYT1L:MYCN:FKBP1B:ITSN2:NCOA1:DPYSL5:IFT172:ALK:FEZ2:STRN:NRXN1:CCDC8…	http://www.gsea-msigdb.org/gsea/msigdb/human/geneset/GOBP_GENERATION_OF_NEURONS
13	GO biological processes	GOBP_CELL_PROJECTION_ORGANIZATION	1442	555	2.83024e-28	7.31239e-25	AGRN:ACAP3:PRKCZ:RERE:MTOR:PDPN:EPHA2:CROCC:RCC2:CAPZB:RAP1GAP:CDC42:EPHB2:STMN1:MACF1:LEPRE1:PTPRF:ELAVL4:HSPB11:DAB1:JUN:DOCK7:USP33:LPAR3:ODF2L:BARHL2:GFI1:EVI5:FNBP1L:S1PR1:VAV3:EPS8L3:PHGDH:CHRNB2:TRIM46:NTRK1:DDR2:LMX1A:DNM3:TNN:TNR:CEP350:LHX4:TROVE2:SYT2:NFASC:SRGAP2:PLXNA2:VASH2:ENAH:WNT3A:AGT:MTR:SDCCAG8:WDR35:FKBP1B:ITSN2:DPYSL5:IFT172:ALK:FAM98A:FEZ2:STRN:DYNC2LI1:NRXN1:CCDC88A:BCL11A…	http://www.gsea-msigdb.org/gsea/msigdb/human/geneset/GOBP_CELL_PROJECTION_ORGANIZATION
14	GO biological processes	GOBP_NEURON_DEVELOPMENT	1024	420	7.75308e-28	1.50235e-24	AGRN:ACAP3:PRKCZ:NPHP4:RERE:CDC42:EPHB2:RUNX3:STMN1:MACF1:PPT1:LEPRE1:PTPRF:RNF220:AGBL4:ELAVL4:DAB1:JUN:DOCK7:USP33:LPAR3:BARHL2:GFI1:PHGDH:CHRNB2:TRIM46:NTRK1:DDR2:PBX1:LMX1A:DNM3:TNN:TNR:LHX4:SYT2:NFASC:SRGAP2:PLXNA2:VASH2:ENAH:WNT3A:AGT:MTR:MYT1L:FKBP1B:ITSN2:DPYSL5:ALK:FEZ2:STRN:NRXN1:CCDC88A:BCL11A:WDPCP:SEMA4F:CTNNA2:NCK2:EN1:LRP2:ITGA6:HOXD9:NFE2L2:DFNB59:ITGA4:NCKAP1:CFLAR:ALS2:ABI2:NRP2…	http://www.gsea-msigdb.org/gsea/msigdb/human/geneset/GOBP_NEURON_DEVELOPMENT
15	GO biological processes	GOBP_CELL_ADHESION	1406	525	3.08748e-23	4.78621e-20	MXRA8:PRKCZ:AJAP1:NPHP4:VAMP3:CLSTN1:PDPN:EPHA2:RCC2:IGSF21:PLA2G5:PLA2G2D:CDC42:WNT4:EPHB2:RUNX3:SLC9A1:COL16A1:MACF1:PTPRF:TESK2:DAB1:JAK1:S1PR1:VAV3:STXBP3:PTPN22:CD2:VTCN1:THBS3:HAPLN2:SLAMF7:MPZ:DDR2:ATP1B1:SELL:TNN:TNR:ASTN1:LAMC1:MYBPH:NFASC:CD46:PLXNA2:DUSP10:ITPKB:WNT3A:KIF26B:PXDN:ITGB1BP1:ADAM17:RHOB:PPP1CB:PRKCE:SOCS5:NRXN1:WDPCP:PELI1:ANTXR1:ADD2:CTNNA2:ZAP70:NCK2:NPHP1:IL1B:IL36B:CL…	http://www.gsea-msigdb.org/gsea/msigdb/human/geneset/GOBP_CELL_ADHESION
16	GO biological processes	GOBP_CELL_MORPHOGENESIS	856	345	1.91122e-21	2.46898e-18	PRKCZ:RERE:PDPN:EPHA2:CAPZB:CDC42:EPHB2:STMN1:MACF1:ZMPSTE24:TAL1:ELAVL4:DAB1:DOCK7:USP33:LPAR3:BARHL2:CHRNB2:TRIM46:NTRK1:LMX1A:DNM3:TNN:TNR:LHX4:SYT2:NFASC:PLXNA2:PROX1:ENAH:WNT3A:ITSN2:DPYSL5:FEZ2:NRXN1:BCL11A:WDPCP:SEMA4F:CTNNA2:FMNL2:PRPF40A:LRP2:ITGA4:NCKAP1:STRADB:ALS2:ABI2:NRP2:CREB1:FN1:IHH:OBSL1:CUL3:NYAP2:NGEF:GBX2:KIF1A:STK25:CHL1:CPNE9:VHL:FGD5:GOLGA4:CTNNB1:CSPG5:RHOA:SEMA3F:SEMA3G:…	http://www.gsea-msigdb.org/gsea/msigdb/human/geneset/GOBP_CELL_MORPHOGENESIS
17	GO biological processes	GOBP_REGULATION_OF_CELL_PROJECTION_ORGANIZATION	641	270	5.0171e-20	5.55537e-17	AGRN:ACAP3:MTOR:PDPN:EPHA2:CROCC:RCC2:CAPZB:RAP1GAP:CDC42:EPHB2:MACF1:LEPRE1:PTPRF:ELAVL4:DAB1:LPAR3:ODF2L:GFI1:EVI5:FNBP1L:EPS8L3:CHRNB2:TRIM46:NTRK1:DDR2:DNM3:TNN:TNR:SRGAP2:PLXNA2:WNT3A:AGT:SDCCAG8:FKBP1B:DPYSL5:ALK:FAM98A:DYNC2LI1:CCDC88A:BCL11A:WDPCP:NOTO:SEMA4F:CTNNA2:TBC1D8:ACTR3:MYO3B:ITGA6:NFE2L2:NCKAP1:CFLAR:ABI2:FN1:OBSL1:NGEF:KIF1A:STK25:TBC1D5:RAB5A:GOLGA4:ULK4:MAP4:RHOA:AMIGO3:GMPPB…	http://www.gsea-msigdb.org/gsea/msigdb/human/geneset/GOBP_REGULATION_OF_CELL_PROJECTION_ORGANIZATION
18	GO biological processes	GOBP_CELL_PART_MORPHOGENESIS	607	256	3.96022e-19	3.83696e-16	PRKCZ:RERE:PDPN:CDC42:EPHB2:STMN1:MACF1:ELAVL4:DAB1:DOCK7:USP33:LPAR3:BARHL2:CHRNB2:TRIM46:NTRK1:LMX1A:DNM3:TNN:TNR:LHX4:SYT2:NFASC:PLXNA2:ENAH:WNT3A:ITSN2:DPYSL5:FEZ2:NRXN1:BCL11A:SEMA4F:CTNNA2:LRP2:ITGA4:NCKAP1:ALS2:ABI2:NRP2:CREB1:FN1:OBSL1:NYAP2:NGEF:GBX2:KIF1A:STK25:CHL1:CPNE9:GOLGA4:CTNNB1:CSPG5:RHOA:SEMA3F:SEMA3G:ROBO2:ROBO1:BOC:SEMA5B:KALRN:TMEM108:RYK:EPHB1:TNIK:NLGN1:FBXO45:SLIT2:UCHL1:…	http://www.gsea-msigdb.org/gsea/msigdb/human/geneset/GOBP_CELL_PART_MORPHOGENESIS
19	GO biological processes	GOBP_CELLULAR_COMPONENT_MORPHOGENESIS	714	291	4.92973e-19	4.2456e-16	PRKCZ:RERE:PDPN:CDC42:EPHB2:STMN1:MACF1:ELAVL4:DAB1:DOCK7:USP33:LPAR3:BARHL2:HIAT1:CHRNB2:TRIM46:NTRK1:CASQ1:LMX1A:DNM3:TNN:TNR:LHX4:SYT2:NFASC:PLXNA2:PROX1:ENAH:WNT3A:ITSN2:DPYSL5:FEZ2:NRXN1:BCL11A:SEMA4F:CTNNA2:CLASP1:NEB:LRP2:ITGA4:NCKAP1:CFLAR:ALS2:ABI2:NRP2:CREB1:FN1:IHH:OBSL1:NYAP2:AGFG1:NGEF:GBX2:GPC1:KIF1A:STK25:CHL1:CPNE9:CLASP2:GOLGA4:MOBP:CTNNB1:CSPG5:RHOA:SEMA3F:SEMA3G:ROBO2:ROBO1:PHL…	http://www.gsea-msigdb.org/gsea/msigdb/human/geneset/GOBP_CELLULAR_COMPONENT_MORPHOGENESIS
20	GO biological processes	GOBP_CELL_JUNCTION_ORGANIZATION	673	276	1.54817e-18	1.19999e-15	AGRN:SDF4:NPHP4:CLSTN1:EPHA2:RCC2:IGSF21:CDC42:WNT4:EPHB2:SLC9A1:COL16A1:MACF1:PTPRF:TESK2:NFIA:INADL:CAPZA1:HIPK1:CHRNB2:NTRK1:NOS1AP:LMX1A:DNM3:TNR:LAMC1:CACNA1S:PPFIA4:SRGAP2:WNT3A:AGT:ITGB1BP1:RHOB:STRN:NRXN1:WDPCP:ADD2:DCTN1:CTNNA2:NPHP1:IL1B:CLASP1:LIMS2:CACNB4:PKP4:TANC1:XIRP2:ITGA6:ALS2:ABI2:NRP2:FN1:NGEF:KIF1A:LHFPL4:GHRL:CLASP2:CTNNB1:RHOA:AMIGO3:GMPPB:CAMKV:SEMA3F:ERC2:PDZRN3:ROBO2:PHL…	http://www.gsea-msigdb.org/gsea/msigdb/human/geneset/GOBP_CELL_JUNCTION_ORGANIZATION
